# Supplementary material for: Identification of Rice LncRNAs and Their Roles in the Rice Blast Resistance Network Using Transcriptome and Translatome
Source: Plants (Basel). 2025 Sep 3;14(17):2752. doi: 10.3390/plants14172752 (PMC12430395; doi:10.3390/plants14172752)
Supplement: Supplementary file 1 [file plants-14-02752-s001.zip]

Archive with 11 entries (11 files):
- Figure S1.pdf
- Figure S2.pdf
- Figure S3.pdf
- Figure S4.pdf
- Figure S5.pdf
- Figure S6.png
- Figure S7.pdf
- Figure S8.pdf
- Figure S9.pdf
- Supplementary Materials_revised.pdf
- Table Supplementary_revised.xlsx
