# Supplementary material for: Identification of Rice LncRNAs and Their Roles in the Rice Blast Resistance Network Using Transcriptome and Translatome
Source: Plants (Basel). 2025 Sep 3;14(17):2752. doi: 10.3390/plants14172752 (PMC12430395; doi:10.3390/plants14172752)
Supplement: Supplementary file 1 [file plants-14-02752-s001.zip › Table Supplementary_revised.xlsx]

## Sheet: Table S1
Table S1 Translatome Data Information
runNum	Bioproject	accession	expPrimaryID	title	studyID	published_time	sampleID	libraryName	libraryStrategy	librarySource	librarySelection	platform	sampleAccession	ScientificName	NCBI_SRA_Links	NCBI_HTTPS_Links	DDBJ_Potential_SRR_Links	NCBI_Aspera_Links	Attrs...
SRR11599746,SRR11599747	PRJNA627680	SRX8166488	SRX8166488	GSM4494474: CMZTRAPLATEOSROOT2B; Oryza sativa Japonica Group; OTHER	SRP258125	2021-03-24 17:27:25	SRS6527765	null	TRAP-Seq	TRANSCRIPTOMIC	other	Illumina HiSeq 4000	SRS6527765	Oryza sativa Japonica Group	ftp://ftp-trace.ncbi.nih.gov/sra/sra-instant/reads/ByRun/sra/SRR/SRR115/SRR11599746/SRR11599746.sra;ftp://ftp-trace.ncbi.nih.gov/sra/sra-instant/reads/ByRun/sra/SRR/SRR115/SRR11599747/SRR11599747.sra	https://sra-downloadb.be-md.ncbi.nlm.nih.gov/sos3/sra-pub-zq-24/SRR011/11599/SRR11599747/SRR11599747.lite.1	ftp://ftp.ddbj.nig.ac.jp/ddbj_database/dra/sralite/ByExp/litesra/SRX/SRX816/SRX8166488/SRR11599746/SRR11599746.sra;ftp://ftp.ddbj.nig.ac.jp/ddbj_database/dra/sralite/ByExp/litesra/SRX/SRX816/SRX8166488/SRR11599747/SRR11599747.sra	anonftp@ftp-private.ncbi.nlm.nih.gov:/sra/sra-instant/reads/ByRun/sra/SRR/SRR115/SRR11599746/SRR11599746.sra;anonftp@ftp-private.ncbi.nlm.nih.gov:/sra/sra-instant/reads/ByRun/sra/SRR/SRR115/SRR11599747/SRR11599747.sra	[cultivar]:Nipponbare	[line]:pCMZ:HF-FLAG-OsRPL18-2	[age]:7 days	[tissue]:Roots
SRR11599744,SRR11599745	PRJNA627680	SRX8166487	SRX8166487	GSM4494473: SCRTRAPLATEOSROOT3; Oryza sativa Japonica Group; OTHER	SRP258125	2021-03-24 17:27:25	SRS6527764	null	TRAP-Seq	TRANSCRIPTOMIC	other	Illumina HiSeq 4000	SRS6527764	Oryza sativa Japonica Group	ftp://ftp-trace.ncbi.nih.gov/sra/sra-instant/reads/ByRun/sra/SRR/SRR115/SRR11599744/SRR11599744.sra;ftp://ftp-trace.ncbi.nih.gov/sra/sra-instant/reads/ByRun/sra/SRR/SRR115/SRR11599745/SRR11599745.sra	https://sra-downloadb.be-md.ncbi.nlm.nih.gov/sos5/sra-pub-zq-11/SRR011/599/SRR11599745/SRR11599745.lite.1	ftp://ftp.ddbj.nig.ac.jp/ddbj_database/dra/sralite/ByExp/litesra/SRX/SRX816/SRX8166487/SRR11599744/SRR11599744.sra;ftp://ftp.ddbj.nig.ac.jp/ddbj_database/dra/sralite/ByExp/litesra/SRX/SRX816/SRX8166487/SRR11599745/SRR11599745.sra	anonftp@ftp-private.ncbi.nlm.nih.gov:/sra/sra-instant/reads/ByRun/sra/SRR/SRR115/SRR11599744/SRR11599744.sra;anonftp@ftp-private.ncbi.nlm.nih.gov:/sra/sra-instant/reads/ByRun/sra/SRR/SRR115/SRR11599745/SRR11599745.sra	[cultivar]:Nipponbare	[line]:pSCR:HF-FLAG-OsRPL18-19	[age]:7 days	[tissue]:Roots
SRR11599742,SRR11599743	PRJNA627680	SRX8166486	SRX8166486	GSM4494472: RSS1TRAPLATEOSROOT3; Oryza sativa Japonica Group; OTHER	SRP258125	2021-03-24 17:27:25	SRS6527763	null	TRAP-Seq	TRANSCRIPTOMIC	other	Illumina HiSeq 4000	SRS6527763	Oryza sativa Japonica Group	ftp://ftp-trace.ncbi.nih.gov/sra/sra-instant/reads/ByRun/sra/SRR/SRR115/SRR11599742/SRR11599742.sra;ftp://ftp-trace.ncbi.nih.gov/sra/sra-instant/reads/ByRun/sra/SRR/SRR115/SRR11599743/SRR11599743.sra	https://sra-downloadb.be-md.ncbi.nlm.nih.gov/sos3/sra-pub-zq-24/SRR011/11599/SRR11599743/SRR11599743.lite.1	ftp://ftp.ddbj.nig.ac.jp/ddbj_database/dra/sralite/ByExp/litesra/SRX/SRX816/SRX8166486/SRR11599742/SRR11599742.sra;ftp://ftp.ddbj.nig.ac.jp/ddbj_database/dra/sralite/ByExp/litesra/SRX/SRX816/SRX8166486/SRR11599743/SRR11599743.sra	anonftp@ftp-private.ncbi.nlm.nih.gov:/sra/sra-instant/reads/ByRun/sra/SRR/SRR115/SRR11599742/SRR11599742.sra;anonftp@ftp-private.ncbi.nlm.nih.gov:/sra/sra-instant/reads/ByRun/sra/SRR/SRR115/SRR11599743/SRR11599743.sra	[cultivar]:Nipponbare	[line]:pRSS1:HF-FLAG-OsRPL18-26	[age]:7 days	[tissue]:Roots
SRR11599740,SRR11599741	PRJNA627680	SRX8166485	SRX8166485	GSM4494471: CMZTRAPLATEOSROOT1B; Oryza sativa Japonica Group; OTHER	SRP258125	2021-03-24 17:27:25	SRS6527762	null	TRAP-Seq	TRANSCRIPTOMIC	other	Illumina HiSeq 4000	SRS6527762	Oryza sativa Japonica Group	ftp://ftp-trace.ncbi.nih.gov/sra/sra-instant/reads/ByRun/sra/SRR/SRR115/SRR11599740/SRR11599740.sra;ftp://ftp-trace.ncbi.nih.gov/sra/sra-instant/reads/ByRun/sra/SRR/SRR115/SRR11599741/SRR11599741.sra	https://sra-pub-run-odp.s3.amazonaws.com/sra/SRR11599741/SRR11599741	ftp://ftp.ddbj.nig.ac.jp/ddbj_database/dra/sralite/ByExp/litesra/SRX/SRX816/SRX8166485/SRR11599740/SRR11599740.sra;ftp://ftp.ddbj.nig.ac.jp/ddbj_database/dra/sralite/ByExp/litesra/SRX/SRX816/SRX8166485/SRR11599741/SRR11599741.sra	anonftp@ftp-private.ncbi.nlm.nih.gov:/sra/sra-instant/reads/ByRun/sra/SRR/SRR115/SRR11599740/SRR11599740.sra;anonftp@ftp-private.ncbi.nlm.nih.gov:/sra/sra-instant/reads/ByRun/sra/SRR/SRR115/SRR11599741/SRR11599741.sra	[cultivar]:Nipponbare	[line]:pCMZ:HF-FLAG-OsRPL18-2	[age]:7 days	[tissue]:Roots
SRR11599738,SRR11599739	PRJNA627680	SRX8166484	SRX8166484	GSM4494470: CMZTRAPLATEOSROOT2A; Oryza sativa Japonica Group; OTHER	SRP258125	2021-03-24 17:27:25	SRS6527761	null	TRAP-Seq	TRANSCRIPTOMIC	other	Illumina HiSeq 4000	SRS6527761	Oryza sativa Japonica Group	ftp://ftp-trace.ncbi.nih.gov/sra/sra-instant/reads/ByRun/sra/SRR/SRR115/SRR11599738/SRR11599738.sra;ftp://ftp-trace.ncbi.nih.gov/sra/sra-instant/reads/ByRun/sra/SRR/SRR115/SRR11599739/SRR11599739.sra	https://sra-downloadb.be-md.ncbi.nlm.nih.gov/sos5/sra-pub-zq-11/SRR011/599/SRR11599739/SRR11599739.lite.1	ftp://ftp.ddbj.nig.ac.jp/ddbj_database/dra/sralite/ByExp/litesra/SRX/SRX816/SRX8166484/SRR11599738/SRR11599738.sra;ftp://ftp.ddbj.nig.ac.jp/ddbj_database/dra/sralite/ByExp/litesra/SRX/SRX816/SRX8166484/SRR11599739/SRR11599739.sra	anonftp@ftp-private.ncbi.nlm.nih.gov:/sra/sra-instant/reads/ByRun/sra/SRR/SRR115/SRR11599738/SRR11599738.sra;anonftp@ftp-private.ncbi.nlm.nih.gov:/sra/sra-instant/reads/ByRun/sra/SRR/SRR115/SRR11599739/SRR11599739.sra	[cultivar]:Nipponbare	[line]:pCMZ:HF-FLAG-OsRPL18-6	[age]:7 days	[tissue]:Roots
SRR11599737	PRJNA627680	SRX8166483	SRX8166483	GSM4494469: SHRTRAPLATEOSROOT3; Oryza sativa Japonica Group; OTHER	SRP258125	2021-03-24 17:27:25	SRS6527760	null	TRAP-Seq	TRANSCRIPTOMIC	other	Illumina HiSeq 4000	SRS6527760	Oryza sativa Japonica Group	ftp://ftp-trace.ncbi.nih.gov/sra/sra-instant/reads/ByRun/sra/SRR/SRR115/SRR11599737/SRR11599737.sra	https://sra-downloadb.be-md.ncbi.nlm.nih.gov/sos5/sra-pub-zq-11/SRR011/599/SRR11599737/SRR11599737.lite.1	ftp://ftp.ddbj.nig.ac.jp/ddbj_database/dra/sralite/ByExp/litesra/SRX/SRX816/SRX8166483/SRR11599737/SRR11599737.sra	anonftp@ftp-private.ncbi.nlm.nih.gov:/sra/sra-instant/reads/ByRun/sra/SRR/SRR115/SRR11599737/SRR11599737.sra	[cultivar]:Nipponbare	[line]:pSHR:HF-FLAG-OsRPL18-5	[age]:7 days	[tissue]:Roots
SRR11599735,SRR11599736	PRJNA627680	SRX8166482	SRX8166482	GSM4494468: SCRTRAPLATEOSROOT2; Oryza sativa Japonica Group; OTHER	SRP258125	2021-03-24 17:27:25	SRS6527759	null	TRAP-Seq	TRANSCRIPTOMIC	other	Illumina HiSeq 4000	SRS6527759	Oryza sativa Japonica Group	ftp://ftp-trace.ncbi.nih.gov/sra/sra-instant/reads/ByRun/sra/SRR/SRR115/SRR11599735/SRR11599735.sra;ftp://ftp-trace.ncbi.nih.gov/sra/sra-instant/reads/ByRun/sra/SRR/SRR115/SRR11599736/SRR11599736.sra	https://sra-downloadb.be-md.ncbi.nlm.nih.gov/sos3/sra-pub-zq-22/SRR011/11599/SRR11599736/SRR11599736.lite.1	ftp://ftp.ddbj.nig.ac.jp/ddbj_database/dra/sralite/ByExp/litesra/SRX/SRX816/SRX8166482/SRR11599735/SRR11599735.sra;ftp://ftp.ddbj.nig.ac.jp/ddbj_database/dra/sralite/ByExp/litesra/SRX/SRX816/SRX8166482/SRR11599736/SRR11599736.sra	anonftp@ftp-private.ncbi.nlm.nih.gov:/sra/sra-instant/reads/ByRun/sra/SRR/SRR115/SRR11599735/SRR11599735.sra;anonftp@ftp-private.ncbi.nlm.nih.gov:/sra/sra-instant/reads/ByRun/sra/SRR/SRR115/SRR11599736/SRR11599736.sra	[cultivar]:Nipponbare	[line]:pSCR:HF-FLAG-OsRPL18-19	[age]:7 days	[tissue]:Roots
SRR11599733,SRR11599734	PRJNA627680	SRX8166481	SRX8166481	GSM4494467: RSS1TRAPLATEOSROOT2; Oryza sativa Japonica Group; OTHER	SRP258125	2021-03-24 17:27:25	SRS6527758	null	TRAP-Seq	TRANSCRIPTOMIC	other	Illumina HiSeq 4000	SRS6527758	Oryza sativa Japonica Group	ftp://ftp-trace.ncbi.nih.gov/sra/sra-instant/reads/ByRun/sra/SRR/SRR115/SRR11599733/SRR11599733.sra;ftp://ftp-trace.ncbi.nih.gov/sra/sra-instant/reads/ByRun/sra/SRR/SRR115/SRR11599734/SRR11599734.sra	https://sra-downloadb.be-md.ncbi.nlm.nih.gov/sos5/sra-pub-zq-11/SRR011/599/SRR11599734/SRR11599734.lite.1	ftp://ftp.ddbj.nig.ac.jp/ddbj_database/dra/sralite/ByExp/litesra/SRX/SRX816/SRX8166481/SRR11599733/SRR11599733.sra;ftp://ftp.ddbj.nig.ac.jp/ddbj_database/dra/sralite/ByExp/litesra/SRX/SRX816/SRX8166481/SRR11599734/SRR11599734.sra	anonftp@ftp-private.ncbi.nlm.nih.gov:/sra/sra-instant/reads/ByRun/sra/SRR/SRR115/SRR11599733/SRR11599733.sra;anonftp@ftp-private.ncbi.nlm.nih.gov:/sra/sra-instant/reads/ByRun/sra/SRR/SRR115/SRR11599734/SRR11599734.sra	[cultivar]:Nipponbare	[line]:pRSS1:HF-FLAG-OsRPL18-26	[age]:7 days	[tissue]:Roots
SRR11599731,SRR11599732	PRJNA627680	SRX8166480	SRX8166480	GSM4494466: CMZTRAPLATEOSROOT1A; Oryza sativa Japonica Group; OTHER	SRP258125	2021-03-24 17:27:25	SRS6527757	null	TRAP-Seq	TRANSCRIPTOMIC	other	Illumina HiSeq 4000	SRS6527757	Oryza sativa Japonica Group	ftp://ftp-trace.ncbi.nih.gov/sra/sra-instant/reads/ByRun/sra/SRR/SRR115/SRR11599731/SRR11599731.sra;ftp://ftp-trace.ncbi.nih.gov/sra/sra-instant/reads/ByRun/sra/SRR/SRR115/SRR11599732/SRR11599732.sra	https://sra-downloadb.be-md.ncbi.nlm.nih.gov/sos3/sra-pub-zq-22/SRR011/11599/SRR11599732/SRR11599732.lite.1	ftp://ftp.ddbj.nig.ac.jp/ddbj_database/dra/sralite/ByExp/litesra/SRX/SRX816/SRX8166480/SRR11599731/SRR11599731.sra;ftp://ftp.ddbj.nig.ac.jp/ddbj_database/dra/sralite/ByExp/litesra/SRX/SRX816/SRX8166480/SRR11599732/SRR11599732.sra	anonftp@ftp-private.ncbi.nlm.nih.gov:/sra/sra-instant/reads/ByRun/sra/SRR/SRR115/SRR11599731/SRR11599731.sra;anonftp@ftp-private.ncbi.nlm.nih.gov:/sra/sra-instant/reads/ByRun/sra/SRR/SRR115/SRR11599732/SRR11599732.sra	[cultivar]:Nipponbare	[line]:pCMZ:HF-FLAG-OsRPL18-6	[age]:7 days	[tissue]:Roots
SRR11599729,SRR11599730	PRJNA627680	SRX8166479	SRX8166479	GSM4494465: SHRTRAPLATEOSROOT2; Oryza sativa Japonica Group; OTHER	SRP258125	2021-03-24 17:27:25	SRS6527756	null	TRAP-Seq	TRANSCRIPTOMIC	other	Illumina HiSeq 4000	SRS6527756	Oryza sativa Japonica Group	ftp://ftp-trace.ncbi.nih.gov/sra/sra-instant/reads/ByRun/sra/SRR/SRR115/SRR11599729/SRR11599729.sra;ftp://ftp-trace.ncbi.nih.gov/sra/sra-instant/reads/ByRun/sra/SRR/SRR115/SRR11599730/SRR11599730.sra	https://sra-downloadb.be-md.ncbi.nlm.nih.gov/sos5/sra-pub-zq-11/SRR011/599/SRR11599730/SRR11599730.lite.1	ftp://ftp.ddbj.nig.ac.jp/ddbj_database/dra/sralite/ByExp/litesra/SRX/SRX816/SRX8166479/SRR11599729/SRR11599729.sra;ftp://ftp.ddbj.nig.ac.jp/ddbj_database/dra/sralite/ByExp/litesra/SRX/SRX816/SRX8166479/SRR11599730/SRR11599730.sra	anonftp@ftp-private.ncbi.nlm.nih.gov:/sra/sra-instant/reads/ByRun/sra/SRR/SRR115/SRR11599729/SRR11599729.sra;anonftp@ftp-private.ncbi.nlm.nih.gov:/sra/sra-instant/reads/ByRun/sra/SRR/SRR115/SRR11599730/SRR11599730.sra	[cultivar]:Nipponbare	[line]:pSHR:HF-FLAG-OsRPL18-5	[age]:7 days	[tissue]:Roots
SRR11599728	PRJNA627680	SRX8166478	SRX8166478	GSM4494464: SCRTRAPLATEOSROOT1; Oryza sativa Japonica Group; OTHER	SRP258125	2021-03-24 17:27:25	SRS6527755	null	TRAP-Seq	TRANSCRIPTOMIC	other	Illumina HiSeq 4000	SRS6527755	Oryza sativa Japonica Group	ftp://ftp-trace.ncbi.nih.gov/sra/sra-instant/reads/ByRun/sra/SRR/SRR115/SRR11599728/SRR11599728.sra	https://sra-downloadb.be-md.ncbi.nlm.nih.gov/sos3/sra-pub-zq-22/SRR011/11599/SRR11599728/SRR11599728.lite.1	ftp://ftp.ddbj.nig.ac.jp/ddbj_database/dra/sralite/ByExp/litesra/SRX/SRX816/SRX8166478/SRR11599728/SRR11599728.sra	anonftp@ftp-private.ncbi.nlm.nih.gov:/sra/sra-instant/reads/ByRun/sra/SRR/SRR115/SRR11599728/SRR11599728.sra	[cultivar]:Nipponbare	[line]:pSCR:HF-FLAG-OsRPL18-19	[age]:7 days	[tissue]:Roots
SRR11599727	PRJNA627680	SRX8166477	SRX8166477	GSM4494463: RSS1TRAPLATEOSROOT1; Oryza sativa Japonica Group; OTHER	SRP258125	2021-03-24 17:27:25	SRS6527754	null	TRAP-Seq	TRANSCRIPTOMIC	other	Illumina HiSeq 4000	SRS6527754	Oryza sativa Japonica Group	ftp://ftp-trace.ncbi.nih.gov/sra/sra-instant/reads/ByRun/sra/SRR/SRR115/SRR11599727/SRR11599727.sra	https://sra-downloadb.be-md.ncbi.nlm.nih.gov/sos3/sra-pub-zq-24/SRR011/11599/SRR11599727/SRR11599727.lite.1	ftp://ftp.ddbj.nig.ac.jp/ddbj_database/dra/sralite/ByExp/litesra/SRX/SRX816/SRX8166477/SRR11599727/SRR11599727.sra	anonftp@ftp-private.ncbi.nlm.nih.gov:/sra/sra-instant/reads/ByRun/sra/SRR/SRR115/SRR11599727/SRR11599727.sra	[cultivar]:Nipponbare	[line]:pRSS1:HF-FLAG-OsRPL18-26	[age]:7 days	[tissue]:Roots
SRR11599726	PRJNA627680	SRX8166476	SRX8166476	GSM4494462: X35STRAPLATEOSROOT3; Oryza sativa Japonica Group; OTHER	SRP258125	2021-03-24 17:27:25	SRS6527753	null	TRAP-Seq	TRANSCRIPTOMIC	other	Illumina HiSeq 4000	SRS6527753	Oryza sativa Japonica Group	ftp://ftp-trace.ncbi.nih.gov/sra/sra-instant/reads/ByRun/sra/SRR/SRR115/SRR11599726/SRR11599726.sra	https://sra-downloadb.be-md.ncbi.nlm.nih.gov/sos5/sra-pub-zq-11/SRR011/599/SRR11599726/SRR11599726.lite.1	ftp://ftp.ddbj.nig.ac.jp/ddbj_database/dra/sralite/ByExp/litesra/SRX/SRX816/SRX8166476/SRR11599726/SRR11599726.sra	anonftp@ftp-private.ncbi.nlm.nih.gov:/sra/sra-instant/reads/ByRun/sra/SRR/SRR115/SRR11599726/SRR11599726.sra	[cultivar]:Nipponbare	[line]:p35S:HF-FLAG-OsRPL18 (Zhao et al., 2016)	[age]:7 days	[tissue]:Roots
SRR11599725	PRJNA627680	SRX8166475	SRX8166475	GSM4494461: SHRTRAPLATEOSROOT1; Oryza sativa Japonica Group; OTHER	SRP258125	2021-03-24 17:27:25	SRS6527752	null	TRAP-Seq	TRANSCRIPTOMIC	other	Illumina HiSeq 4000	SRS6527752	Oryza sativa Japonica Group	ftp://ftp-trace.ncbi.nih.gov/sra/sra-instant/reads/ByRun/sra/SRR/SRR115/SRR11599725/SRR11599725.sra	https://sra-downloadb.be-md.ncbi.nlm.nih.gov/sos5/sra-pub-zq-11/SRR011/599/SRR11599725/SRR11599725.lite.1	ftp://ftp.ddbj.nig.ac.jp/ddbj_database/dra/sralite/ByExp/litesra/SRX/SRX816/SRX8166475/SRR11599725/SRR11599725.sra	anonftp@ftp-private.ncbi.nlm.nih.gov:/sra/sra-instant/reads/ByRun/sra/SRR/SRR115/SRR11599725/SRR11599725.sra	[cultivar]:Nipponbare	[line]:pSHR:HF-FLAG-OsRPL18-5	[age]:7 days	[tissue]:Roots
SRR11599723,SRR11599724	PRJNA627680	SRX8166474	SRX8166474	GSM4494460: X35STRAPLATEOSROOT2; Oryza sativa Japonica Group; OTHER	SRP258125	2021-03-24 17:27:25	SRS6527751	null	TRAP-Seq	TRANSCRIPTOMIC	other	Illumina HiSeq 4000	SRS6527751	Oryza sativa Japonica Group	ftp://ftp-trace.ncbi.nih.gov/sra/sra-instant/reads/ByRun/sra/SRR/SRR115/SRR11599723/SRR11599723.sra;ftp://ftp-trace.ncbi.nih.gov/sra/sra-instant/reads/ByRun/sra/SRR/SRR115/SRR11599724/SRR11599724.sra	https://sra-downloadb.be-md.ncbi.nlm.nih.gov/sos3/sra-pub-zq-22/SRR011/11599/SRR11599724/SRR11599724.lite.1	ftp://ftp.ddbj.nig.ac.jp/ddbj_database/dra/sralite/ByExp/litesra/SRX/SRX816/SRX8166474/SRR11599723/SRR11599723.sra;ftp://ftp.ddbj.nig.ac.jp/ddbj_database/dra/sralite/ByExp/litesra/SRX/SRX816/SRX8166474/SRR11599724/SRR11599724.sra	anonftp@ftp-private.ncbi.nlm.nih.gov:/sra/sra-instant/reads/ByRun/sra/SRR/SRR115/SRR11599723/SRR11599723.sra;anonftp@ftp-private.ncbi.nlm.nih.gov:/sra/sra-instant/reads/ByRun/sra/SRR/SRR115/SRR11599724/SRR11599724.sra	[cultivar]:Nipponbare	[line]:p35S:HF-FLAG-OsRPL18 (Zhao et al., 2016)	[age]:7 days	[tissue]:Roots
SRR11599721,SRR11599722	PRJNA627680	SRX8166473	SRX8166473	GSM4494459: X35STRAPLATEOSROOT1; Oryza sativa Japonica Group; OTHER	SRP258125	2021-03-24 17:27:25	SRS6527750	null	TRAP-Seq	TRANSCRIPTOMIC	other	Illumina HiSeq 4000	SRS6527750	Oryza sativa Japonica Group	ftp://ftp-trace.ncbi.nih.gov/sra/sra-instant/reads/ByRun/sra/SRR/SRR115/SRR11599721/SRR11599721.sra;ftp://ftp-trace.ncbi.nih.gov/sra/sra-instant/reads/ByRun/sra/SRR/SRR115/SRR11599722/SRR11599722.sra	https://sra-downloadb.be-md.ncbi.nlm.nih.gov/sos3/sra-pub-zq-24/SRR011/11599/SRR11599722/SRR11599722.lite.1	ftp://ftp.ddbj.nig.ac.jp/ddbj_database/dra/sralite/ByExp/litesra/SRX/SRX816/SRX8166473/SRR11599721/SRR11599721.sra;ftp://ftp.ddbj.nig.ac.jp/ddbj_database/dra/sralite/ByExp/litesra/SRX/SRX816/SRX8166473/SRR11599722/SRR11599722.sra	anonftp@ftp-private.ncbi.nlm.nih.gov:/sra/sra-instant/reads/ByRun/sra/SRR/SRR115/SRR11599721/SRR11599721.sra;anonftp@ftp-private.ncbi.nlm.nih.gov:/sra/sra-instant/reads/ByRun/sra/SRR/SRR115/SRR11599722/SRR11599722.sra	[cultivar]:Nipponbare	[line]:p35S:HF-FLAG-OsRPL18 (Zhao et al., 2016)	[age]:7 days	[tissue]:Roots
SRR13808021	PRJNA637713	SRX10191042	SRX10191042	3'Ribo-seq of rice: V2 seedling	SRP266320	2021-04-05 00:03:13	SRS8337666	N_seedling_Rice_3'Ribo-seq	3'Ribo-seq	OTHER	size fractionation	HiSeq X Ten	SRS8337666	Oryza sativa Japonica Group	ftp://ftp-trace.ncbi.nih.gov/sra/sra-instant/reads/ByRun/sra/SRR/SRR138/SRR13808021/SRR13808021.sra	https://sra-pub-run-odp.s3.amazonaws.com/sra/SRR13808021/SRR13808021	ftp://ftp.ddbj.nig.ac.jp/ddbj_database/dra/sralite/ByExp/litesra/SRX/SRX101/SRX10191042/SRR13808021/SRR13808021.sra	anonftp@ftp-private.ncbi.nlm.nih.gov:/sra/sra-instant/reads/ByRun/sra/SRR/SRR138/SRR13808021/SRR13808021.sra	[cultivar]:Nipponbare	[dev_stage]:V2	[geo_loc_name]:China: Wuhan	[tissue]:seedling	[BioSampleModel]:Plant
SRR13808027	PRJNA637713	SRX10191036	SRX10191036	3'Ribo-seq of rice: V2 leaf sheath	SRP266320	2021-04-05 00:03:13	SRS8337665	leaf_sheath2_Rice_3'Ribo-seq	3'Ribo-seq	OTHER	size fractionation	HiSeq X Ten	SRS8337665	Oryza sativa Japonica Group	ftp://ftp-trace.ncbi.nih.gov/sra/sra-instant/reads/ByRun/sra/SRR/SRR138/SRR13808027/SRR13808027.sra	https://sra-downloadb.be-md.ncbi.nlm.nih.gov/sos3/sra-pub-zq-22/SRR013/13808/SRR13808027/SRR13808027.lite.1	ftp://ftp.ddbj.nig.ac.jp/ddbj_database/dra/sralite/ByExp/litesra/SRX/SRX101/SRX10191036/SRR13808027/SRR13808027.sra	anonftp@ftp-private.ncbi.nlm.nih.gov:/sra/sra-instant/reads/ByRun/sra/SRR/SRR138/SRR13808027/SRR13808027.sra	[cultivar]:Nipponbare	[dev_stage]:V2	[geo_loc_name]:China: Wuhan	[tissue]:sheath	[replicate]:biological replicate = leaf_sheath1_Rice	[BioSampleModel]:Plant
SRR13808038	PRJNA637713	SRX10191025	SRX10191025	3'Ribo-seq of rice: V2 leaf sheath	SRP266320	2021-04-05 00:03:12	SRS8337663	leaf_sheath1_Rice_3'Ribo-seq	3'Ribo-seq	OTHER	size fractionation	HiSeq X Ten	SRS8337663	Oryza sativa Japonica Group	ftp://ftp-trace.ncbi.nih.gov/sra/sra-instant/reads/ByRun/sra/SRR/SRR138/SRR13808038/SRR13808038.sra	https://sra-pub-run-odp.s3.amazonaws.com/sra/SRR13808038/SRR13808038	ftp://ftp.ddbj.nig.ac.jp/ddbj_database/dra/sralite/ByExp/litesra/SRX/SRX101/SRX10191025/SRR13808038/SRR13808038.sra	anonftp@ftp-private.ncbi.nlm.nih.gov:/sra/sra-instant/reads/ByRun/sra/SRR/SRR138/SRR13808038/SRR13808038.sra	[cultivar]:Nipponbare	[dev_stage]:V2	[geo_loc_name]:China: Wuhan	[tissue]:sheath	[BioSampleModel]:Plant
SRR13808049	PRJNA637713	SRX10191014	SRX10191014	3'Ribo-seq of rice: booting stage spikelet	SRP266320	2021-04-05 00:03:12	SRS8337661	spikelet2_3'Ribo-seq_3'Ribo-seq	3'Ribo-seq	OTHER	size fractionation	HiSeq X Ten	SRS8337661	Oryza sativa Japonica Group	ftp://ftp-trace.ncbi.nih.gov/sra/sra-instant/reads/ByRun/sra/SRR/SRR138/SRR13808049/SRR13808049.sra	https://sra-downloadb.be-md.ncbi.nlm.nih.gov/sos3/sra-pub-zq-22/SRR013/13808/SRR13808049/SRR13808049.lite.1	ftp://ftp.ddbj.nig.ac.jp/ddbj_database/dra/sralite/ByExp/litesra/SRX/SRX101/SRX10191014/SRR13808049/SRR13808049.sra	anonftp@ftp-private.ncbi.nlm.nih.gov:/sra/sra-instant/reads/ByRun/sra/SRR/SRR138/SRR13808049/SRR13808049.sra	[cultivar]:Nipponbare	[dev_stage]:booting stage	[geo_loc_name]:China: Wuhan	[tissue]:spikelet	[replicate]:biological replicate = spikelet1	[BioSampleModel]:Plant
SRR13808060	PRJNA637713	SRX10191003	SRX10191003	3'Ribo-seq of rice: booting stage spikelet	SRP266320	2021-04-05 00:03:11	SRS8337659	spikelet1_3'Ribo-seq_3'Ribo-seq	3'Ribo-seq	OTHER	size fractionation	HiSeq X Ten	SRS8337659	Oryza sativa Japonica Group	ftp://ftp-trace.ncbi.nih.gov/sra/sra-instant/reads/ByRun/sra/SRR/SRR138/SRR13808060/SRR13808060.sra	https://sra-downloadb.be-md.ncbi.nlm.nih.gov/sos3/sra-pub-zq-22/SRR013/13808/SRR13808060/SRR13808060.lite.1	ftp://ftp.ddbj.nig.ac.jp/ddbj_database/dra/sralite/ByExp/litesra/SRX/SRX101/SRX10191003/SRR13808060/SRR13808060.sra	anonftp@ftp-private.ncbi.nlm.nih.gov:/sra/sra-instant/reads/ByRun/sra/SRR/SRR138/SRR13808060/SRR13808060.sra	[cultivar]:Nipponbare	[dev_stage]:booting stage	[geo_loc_name]:China: Wuhan	[tissue]:spikelet	[BioSampleModel]:Plant
SRR13808064	PRJNA637713	SRX10190999	SRX10190999	Ribo-seq of rice: V2 leaf	SRP266320	2021-04-05 00:03:11	SRS8337667	Ns_leaf2_Rice_Ribo-seq	Ribo-seq	OTHER	other	HiSeq X Ten	SRS8337667	Oryza sativa Japonica Group	ftp://ftp-trace.ncbi.nih.gov/sra/sra-instant/reads/ByRun/sra/SRR/SRR138/SRR13808064/SRR13808064.sra	https://sra-downloadb.be-md.ncbi.nlm.nih.gov/sos3/sra-pub-zq-24/SRR013/13808/SRR13808064/SRR13808064.lite.1	ftp://ftp.ddbj.nig.ac.jp/ddbj_database/dra/sralite/ByExp/litesra/SRX/SRX101/SRX10190999/SRR13808064/SRR13808064.sra	anonftp@ftp-private.ncbi.nlm.nih.gov:/sra/sra-instant/reads/ByRun/sra/SRR/SRR138/SRR13808064/SRR13808064.sra	[cultivar]:Nipponbare	[dev_stage]:V2	[geo_loc_name]:China: Wuhan	[tissue]:leaf	[replicate]:biological replicate = Ns_leaf1_Rice	[BioSampleModel]:Plant
SRR13808065	PRJNA637713	SRX10190998	SRX10190998	Ribo-seq of rice: V2 leaf	SRP266320	2021-04-05 00:03:11	SRS8337639	Ns_leaf1_Rice_Ribo-seq	Ribo-seq	OTHER	other	HiSeq X Ten	SRS8337639	Oryza sativa Japonica Group	ftp://ftp-trace.ncbi.nih.gov/sra/sra-instant/reads/ByRun/sra/SRR/SRR138/SRR13808065/SRR13808065.sra	https://sra-downloadb.be-md.ncbi.nlm.nih.gov/sos3/sra-pub-zq-24/SRR013/13808/SRR13808065/SRR13808065.lite.1	ftp://ftp.ddbj.nig.ac.jp/ddbj_database/dra/sralite/ByExp/litesra/SRX/SRX101/SRX10190998/SRR13808065/SRR13808065.sra	anonftp@ftp-private.ncbi.nlm.nih.gov:/sra/sra-instant/reads/ByRun/sra/SRR/SRR138/SRR13808065/SRR13808065.sra	[cultivar]:Nipponbare	[dev_stage]:V2	[geo_loc_name]:China: Wuhan	[tissue]:leaf	[BioSampleModel]:Plant
SRR13808066	PRJNA637713	SRX10190997	SRX10190997	Ribo-seq of rice: booting stage leaf	SRP266320	2021-04-05 00:03:11	SRS8337638	Nb_leaf2_Rice_Ribo-seq	Ribo-seq	OTHER	other	HiSeq X Ten	SRS8337638	Oryza sativa Japonica Group	ftp://ftp-trace.ncbi.nih.gov/sra/sra-instant/reads/ByRun/sra/SRR/SRR138/SRR13808066/SRR13808066.sra	https://sra-downloadb.be-md.ncbi.nlm.nih.gov/sos3/sra-pub-zq-22/SRR013/13808/SRR13808066/SRR13808066.lite.1	ftp://ftp.ddbj.nig.ac.jp/ddbj_database/dra/sralite/ByExp/litesra/SRX/SRX101/SRX10190997/SRR13808066/SRR13808066.sra	anonftp@ftp-private.ncbi.nlm.nih.gov:/sra/sra-instant/reads/ByRun/sra/SRR/SRR138/SRR13808066/SRR13808066.sra	[cultivar]:Nipponbare	[dev_stage]:booting stage	[geo_loc_name]:China: Wuhan	[tissue]:leaf	[replicate]:biological replicate = Nb_leaf1_Rice	[BioSampleModel]:Plant
SRR13808067	PRJNA637713	SRX10190996	SRX10190996	Ribo-seq of rice: booting stage leaf	SRP266320	2021-04-05 00:03:11	SRS8337637	Nb_leaf1_Rice_Ribo-seq	Ribo-seq	OTHER	other	HiSeq X Ten	SRS8337637	Oryza sativa Japonica Group	ftp://ftp-trace.ncbi.nih.gov/sra/sra-instant/reads/ByRun/sra/SRR/SRR138/SRR13808067/SRR13808067.sra	https://sra-downloadb.be-md.ncbi.nlm.nih.gov/sos3/sra-pub-zq-22/SRR013/13808/SRR13808067/SRR13808067.lite.1	ftp://ftp.ddbj.nig.ac.jp/ddbj_database/dra/sralite/ByExp/litesra/SRX/SRX101/SRX10190996/SRR13808067/SRR13808067.sra	anonftp@ftp-private.ncbi.nlm.nih.gov:/sra/sra-instant/reads/ByRun/sra/SRR/SRR138/SRR13808067/SRR13808067.sra	[cultivar]:Nipponbare	[dev_stage]:booting stage	[geo_loc_name]:China: Wuhan	[tissue]:leaf	[BioSampleModel]:Plant
SRR13808068	PRJNA637713	SRX10190995	SRX10190995	Ribo-seq of rice: V2 root1	SRP266320	2021-04-05 00:03:11	SRS8337636	N_root1_Rice_Ribo-seq	Ribo-seq	OTHER	other	HiSeq X Ten	SRS8337636	Oryza sativa Japonica Group	ftp://ftp-trace.ncbi.nih.gov/sra/sra-instant/reads/ByRun/sra/SRR/SRR138/SRR13808068/SRR13808068.sra	https://sra-downloadb.be-md.ncbi.nlm.nih.gov/sos3/sra-pub-zq-22/SRR013/13808/SRR13808068/SRR13808068.lite.1	ftp://ftp.ddbj.nig.ac.jp/ddbj_database/dra/sralite/ByExp/litesra/SRX/SRX101/SRX10190995/SRR13808068/SRR13808068.sra	anonftp@ftp-private.ncbi.nlm.nih.gov:/sra/sra-instant/reads/ByRun/sra/SRR/SRR138/SRR13808068/SRR13808068.sra	[cultivar]:Nipponbare	[dev_stage]:V2	[geo_loc_name]:China: Wuhan	[tissue]:root	[BioSampleModel]:Plant
SRR13808069	PRJNA637713	SRX10190994	SRX10190994	Ribo-seq of rice: V2 seedling	SRP266320	2021-04-05 00:03:11	SRS8337666	N_seedling_Rice_Ribo-seq	Ribo-seq	OTHER	other	HiSeq X Ten	SRS8337666	Oryza sativa Japonica Group	ftp://ftp-trace.ncbi.nih.gov/sra/sra-instant/reads/ByRun/sra/SRR/SRR138/SRR13808069/SRR13808069.sra	https://sra-downloadb.be-md.ncbi.nlm.nih.gov/sos3/sra-pub-zq-24/SRR013/13808/SRR13808069/SRR13808069.lite.1	ftp://ftp.ddbj.nig.ac.jp/ddbj_database/dra/sralite/ByExp/litesra/SRX/SRX101/SRX10190994/SRR13808069/SRR13808069.sra	anonftp@ftp-private.ncbi.nlm.nih.gov:/sra/sra-instant/reads/ByRun/sra/SRR/SRR138/SRR13808069/SRR13808069.sra	[cultivar]:Nipponbare	[dev_stage]:V2	[geo_loc_name]:China: Wuhan	[tissue]:seedling	[BioSampleModel]:Plant
SRR13808070	PRJNA637713	SRX10190993	SRX10190993	Ribo-seq of rice: V2 leaf sheath	SRP266320	2021-04-05 00:03:11	SRS8337665	leaf_sheath2_Rice_Ribo-seq	Ribo-seq	OTHER	other	HiSeq X Ten	SRS8337665	Oryza sativa Japonica Group	ftp://ftp-trace.ncbi.nih.gov/sra/sra-instant/reads/ByRun/sra/SRR/SRR138/SRR13808070/SRR13808070.sra	https://sra-pub-run-odp.s3.amazonaws.com/sra/SRR13808070/SRR13808070	ftp://ftp.ddbj.nig.ac.jp/ddbj_database/dra/sralite/ByExp/litesra/SRX/SRX101/SRX10190993/SRR13808070/SRR13808070.sra	anonftp@ftp-private.ncbi.nlm.nih.gov:/sra/sra-instant/reads/ByRun/sra/SRR/SRR138/SRR13808070/SRR13808070.sra	[cultivar]:Nipponbare	[dev_stage]:V2	[geo_loc_name]:China: Wuhan	[tissue]:sheath	[replicate]:biological replicate = leaf_sheath1_Rice	[BioSampleModel]:Plant
SRR13808072	PRJNA637713	SRX10190991	SRX10190991	Ribo-seq of rice: V2 leaf sheath	SRP266320	2021-04-05 00:03:11	SRS8337663	leaf_sheath1_Rice_Ribo-seq	Ribo-seq	OTHER	other	HiSeq X Ten	SRS8337663	Oryza sativa Japonica Group	ftp://ftp-trace.ncbi.nih.gov/sra/sra-instant/reads/ByRun/sra/SRR/SRR138/SRR13808072/SRR13808072.sra	https://sra-downloadb.be-md.ncbi.nlm.nih.gov/sos3/sra-pub-zq-22/SRR013/13808/SRR13808072/SRR13808072.lite.1	ftp://ftp.ddbj.nig.ac.jp/ddbj_database/dra/sralite/ByExp/litesra/SRX/SRX101/SRX10190991/SRR13808072/SRR13808072.sra	anonftp@ftp-private.ncbi.nlm.nih.gov:/sra/sra-instant/reads/ByRun/sra/SRR/SRR138/SRR13808072/SRR13808072.sra	[cultivar]:Nipponbare	[dev_stage]:V2	[geo_loc_name]:China: Wuhan	[tissue]:sheath	[BioSampleModel]:Plant
SRR13808073	PRJNA637713	SRX10190990	SRX10190990	Ribo-seq of rice: booting stage leaf sheath	SRP266320	2021-04-05 00:03:11	SRS8337662	bigleaf_sheath2_Rice_Ribo-seq	Ribo-seq	OTHER	other	HiSeq X Ten	SRS8337662	Oryza sativa Japonica Group	ftp://ftp-trace.ncbi.nih.gov/sra/sra-instant/reads/ByRun/sra/SRR/SRR138/SRR13808073/SRR13808073.sra	https://sra-downloadb.be-md.ncbi.nlm.nih.gov/sos3/sra-pub-zq-22/SRR013/13808/SRR13808073/SRR13808073.lite.1	ftp://ftp.ddbj.nig.ac.jp/ddbj_database/dra/sralite/ByExp/litesra/SRX/SRX101/SRX10190990/SRR13808073/SRR13808073.sra	anonftp@ftp-private.ncbi.nlm.nih.gov:/sra/sra-instant/reads/ByRun/sra/SRR/SRR138/SRR13808073/SRR13808073.sra	[cultivar]:Nipponbare	[dev_stage]:booting stage	[geo_loc_name]:China: Wuhan	[tissue]:sheath	[replicate]:biological replicate = bigleaf_sheath1_Rice	[BioSampleModel]:Plant
SRR13808074	PRJNA637713	SRX10190989	SRX10190989	Ribo-seq of rice: booting stage leaf sheath	SRP266320	2021-04-05 00:03:11	SRS8337660	bigleaf_sheath1_Rice_Ribo-seq	Ribo-seq	OTHER	other	HiSeq X Ten	SRS8337660	Oryza sativa Japonica Group	ftp://ftp-trace.ncbi.nih.gov/sra/sra-instant/reads/ByRun/sra/SRR/SRR138/SRR13808074/SRR13808074.sra	https://sra-downloadb.be-md.ncbi.nlm.nih.gov/sos3/sra-pub-zq-24/SRR013/13808/SRR13808074/SRR13808074.lite.1	ftp://ftp.ddbj.nig.ac.jp/ddbj_database/dra/sralite/ByExp/litesra/SRX/SRX101/SRX10190989/SRR13808074/SRR13808074.sra	anonftp@ftp-private.ncbi.nlm.nih.gov:/sra/sra-instant/reads/ByRun/sra/SRR/SRR138/SRR13808074/SRR13808074.sra	[cultivar]:Nipponbare	[dev_stage]:booting stage	[geo_loc_name]:China: Wuhan	[tissue]:sheath	[BioSampleModel]:Plant
SRR13808075	PRJNA637713	SRX10190988	SRX10190988	Ribo-seq of rice: booting stage spikelet	SRP266320	2021-04-05 00:03:11	SRS8337661	spikelet2_Ribo-seq	Ribo-seq	OTHER	other	HiSeq X Ten	SRS8337661	Oryza sativa Japonica Group	ftp://ftp-trace.ncbi.nih.gov/sra/sra-instant/reads/ByRun/sra/SRR/SRR138/SRR13808075/SRR13808075.sra	https://sra-downloadb.be-md.ncbi.nlm.nih.gov/sos3/sra-pub-zq-24/SRR013/13808/SRR13808075/SRR13808075.lite.1	ftp://ftp.ddbj.nig.ac.jp/ddbj_database/dra/sralite/ByExp/litesra/SRX/SRX101/SRX10190988/SRR13808075/SRR13808075.sra	anonftp@ftp-private.ncbi.nlm.nih.gov:/sra/sra-instant/reads/ByRun/sra/SRR/SRR138/SRR13808075/SRR13808075.sra	[cultivar]:Nipponbare	[dev_stage]:booting stage	[geo_loc_name]:China: Wuhan	[tissue]:spikelet	[replicate]:biological replicate = spikelet1	[BioSampleModel]:Plant
SRR13808076	PRJNA637713	SRX10190987	SRX10190987	Ribo-seq of rice: booting stage spikelet	SRP266320	2021-04-05 00:03:11	SRS8337659	spikelet1_Ribo-seq	Ribo-seq	OTHER	other	HiSeq X Ten	SRS8337659	Oryza sativa Japonica Group	ftp://ftp-trace.ncbi.nih.gov/sra/sra-instant/reads/ByRun/sra/SRR/SRR138/SRR13808076/SRR13808076.sra	https://sra-downloadb.be-md.ncbi.nlm.nih.gov/sos3/sra-pub-zq-22/SRR013/13808/SRR13808076/SRR13808076.lite.1	ftp://ftp.ddbj.nig.ac.jp/ddbj_database/dra/sralite/ByExp/litesra/SRX/SRX101/SRX10190987/SRR13808076/SRR13808076.sra	anonftp@ftp-private.ncbi.nlm.nih.gov:/sra/sra-instant/reads/ByRun/sra/SRR/SRR138/SRR13808076/SRR13808076.sra	[cultivar]:Nipponbare	[dev_stage]:booting stage	[geo_loc_name]:China: Wuhan	[tissue]:spikelet	[BioSampleModel]:Plant
SRR13808077	PRJNA637713	SRX10190986	SRX10190986	Ribo-seq of Rice: booting stage stem	SRP266320	2021-04-05 00:03:11	SRS8337658	b_stem2_Rice_Ribo-seq	Ribo-seq	OTHER	other	HiSeq X Ten	SRS8337658	Oryza sativa Japonica Group	ftp://ftp-trace.ncbi.nih.gov/sra/sra-instant/reads/ByRun/sra/SRR/SRR138/SRR13808077/SRR13808077.sra	https://sra-downloadb.be-md.ncbi.nlm.nih.gov/sos3/sra-pub-zq-24/SRR013/13808/SRR13808077/SRR13808077.lite.1	ftp://ftp.ddbj.nig.ac.jp/ddbj_database/dra/sralite/ByExp/litesra/SRX/SRX101/SRX10190986/SRR13808077/SRR13808077.sra	anonftp@ftp-private.ncbi.nlm.nih.gov:/sra/sra-instant/reads/ByRun/sra/SRR/SRR138/SRR13808077/SRR13808077.sra	[cultivar]:Nipponbare	[dev_stage]:booting stage	[geo_loc_name]:China: Wuhan	[tissue]:stem	[replicate]:biological replicate = b_stem1_Rice	[BioSampleModel]:Plant
SRR13808078	PRJNA637713	SRX10190985	SRX10190985	Ribo-seq of Rice: booting stage stem	SRP266320	2021-04-05 00:03:11	SRS8337657	b_stem1_Rice_Ribo-seq	Ribo-seq	OTHER	other	HiSeq X Ten	SRS8337657	Oryza sativa Japonica Group	ftp://ftp-trace.ncbi.nih.gov/sra/sra-instant/reads/ByRun/sra/SRR/SRR138/SRR13808078/SRR13808078.sra	https://sra-downloadb.be-md.ncbi.nlm.nih.gov/sos3/sra-pub-zq-22/SRR013/13808/SRR13808078/SRR13808078.lite.1	ftp://ftp.ddbj.nig.ac.jp/ddbj_database/dra/sralite/ByExp/litesra/SRX/SRX101/SRX10190985/SRR13808078/SRR13808078.sra	anonftp@ftp-private.ncbi.nlm.nih.gov:/sra/sra-instant/reads/ByRun/sra/SRR/SRR138/SRR13808078/SRR13808078.sra	[cultivar]:Nipponbare	[dev_stage]:booting stage	[geo_loc_name]:China: Wuhan	[tissue]:stem	[BioSampleModel]:Plant
SRR13808100	PRJNA637713	SRX10190963	SRX10190963	3'Ribo-seq of rice: V2 leaf	SRP266320	2021-04-05 00:03:10	SRS8337639	Ns_leaf1_Rice_3'Ribo-seq	3'Ribo-seq	OTHER	size fractionation	HiSeq X Ten	SRS8337639	Oryza sativa Japonica Group	ftp://ftp-trace.ncbi.nih.gov/sra/sra-instant/reads/ByRun/sra/SRR/SRR138/SRR13808100/SRR13808100.sra	https://sra-downloadb.be-md.ncbi.nlm.nih.gov/sos3/sra-pub-zq-24/SRR013/13808/SRR13808100/SRR13808100.lite.1	ftp://ftp.ddbj.nig.ac.jp/ddbj_database/dra/sralite/ByExp/litesra/SRX/SRX101/SRX10190963/SRR13808100/SRR13808100.sra	anonftp@ftp-private.ncbi.nlm.nih.gov:/sra/sra-instant/reads/ByRun/sra/SRR/SRR138/SRR13808100/SRR13808100.sra	[cultivar]:Nipponbare	[dev_stage]:V2	[geo_loc_name]:China: Wuhan	[tissue]:leaf	[BioSampleModel]:Plant
SRR13808101	PRJNA637713	SRX10190962	SRX10190962	3'Ribo-seq of rice: booting stage leaf	SRP266320	2021-04-05 00:03:10	SRS8337638	Nb_leaf2_Rice_3'Ribo-seq	3'Ribo-seq	OTHER	size fractionation	HiSeq X Ten	SRS8337638	Oryza sativa Japonica Group	ftp://ftp-trace.ncbi.nih.gov/sra/sra-instant/reads/ByRun/sra/SRR/SRR138/SRR13808101/SRR13808101.sra	https://sra-downloadb.be-md.ncbi.nlm.nih.gov/sos3/sra-pub-zq-24/SRR013/13808/SRR13808101/SRR13808101.lite.1	ftp://ftp.ddbj.nig.ac.jp/ddbj_database/dra/sralite/ByExp/litesra/SRX/SRX101/SRX10190962/SRR13808101/SRR13808101.sra	anonftp@ftp-private.ncbi.nlm.nih.gov:/sra/sra-instant/reads/ByRun/sra/SRR/SRR138/SRR13808101/SRR13808101.sra	[cultivar]:Nipponbare	[dev_stage]:booting stage	[geo_loc_name]:China: Wuhan	[tissue]:leaf	[replicate]:biological replicate = Nb_leaf1_Rice	[BioSampleModel]:Plant
SRR13808102	PRJNA637713	SRX10190961	SRX10190961	3'Ribo-seq of rice: booting stage leaf	SRP266320	2021-04-05 00:03:10	SRS8337637	Nb_leaf1_Rice_3'Ribo-seq	3'Ribo-seq	OTHER	size fractionation	HiSeq X Ten	SRS8337637	Oryza sativa Japonica Group	ftp://ftp-trace.ncbi.nih.gov/sra/sra-instant/reads/ByRun/sra/SRR/SRR138/SRR13808102/SRR13808102.sra	https://sra-downloadb.be-md.ncbi.nlm.nih.gov/sos3/sra-pub-zq-24/SRR013/13808/SRR13808102/SRR13808102.lite.1	ftp://ftp.ddbj.nig.ac.jp/ddbj_database/dra/sralite/ByExp/litesra/SRX/SRX101/SRX10190961/SRR13808102/SRR13808102.sra	anonftp@ftp-private.ncbi.nlm.nih.gov:/sra/sra-instant/reads/ByRun/sra/SRR/SRR138/SRR13808102/SRR13808102.sra	[cultivar]:Nipponbare	[dev_stage]:booting stage	[geo_loc_name]:China: Wuhan	[tissue]:leaf	[BioSampleModel]:Plant
SRR13808103	PRJNA637713	SRX10190960	SRX10190960	3'Ribo-seq of rice: V2 root	SRP266320	2021-04-05 00:03:10	SRS8337636	N_root1_Rice_3'Ribo-seq	3'Ribo-seq	OTHER	size fractionation	HiSeq X Ten	SRS8337636	Oryza sativa Japonica Group	ftp://ftp-trace.ncbi.nih.gov/sra/sra-instant/reads/ByRun/sra/SRR/SRR138/SRR13808103/SRR13808103.sra	https://sra-downloadb.be-md.ncbi.nlm.nih.gov/sos3/sra-pub-zq-24/SRR013/13808/SRR13808103/SRR13808103.lite.1	ftp://ftp.ddbj.nig.ac.jp/ddbj_database/dra/sralite/ByExp/litesra/SRX/SRX101/SRX10190960/SRR13808103/SRR13808103.sra	anonftp@ftp-private.ncbi.nlm.nih.gov:/sra/sra-instant/reads/ByRun/sra/SRR/SRR138/SRR13808103/SRR13808103.sra	[cultivar]:Nipponbare	[dev_stage]:V2	[geo_loc_name]:China: Wuhan	[tissue]:root	[BioSampleModel]:Plant
SRR11943766	PRJNA637713	SRX8488516	SRX8488516	FLRibo-seq of rice: V2 stem	SRP266320	2021-04-05 00:03:35	SRS6788091	stem1_Rice_FLRibo-seq	FLRibo-seq	OTHER	size fractionation	BGISEQ-500	SRS6788091	Oryza sativa Japonica Group	ftp://ftp-trace.ncbi.nih.gov/sra/sra-instant/reads/ByRun/sra/SRR/SRR119/SRR11943766/SRR11943766.sra	https://sra-pub-run-odp.s3.amazonaws.com/sra/SRR11943766/SRR11943766	ftp://ftp.ddbj.nig.ac.jp/ddbj_database/dra/sralite/ByExp/litesra/SRX/SRX848/SRX8488516/SRR11943766/SRR11943766.sra	anonftp@ftp-private.ncbi.nlm.nih.gov:/sra/sra-instant/reads/ByRun/sra/SRR/SRR119/SRR11943766/SRR11943766.sra	[assay types]:FLRibo-seq	[cultivar]:Nipponbare	[dev_stage]:V2	[geo_loc_name]:China: Wuhan	[tissue]:stem	[BioSampleModel]:Plant
SRR11943777	PRJNA637713	SRX8488505	SRX8488505	FLRibo-seq of rice: V2 leaf	SRP266320	2021-04-05 00:03:35	SRS6788080	leaf2_Rice_FLRibo-seq	FLRibo-seq	OTHER	size fractionation	BGISEQ-500	SRS6788080	Oryza sativa Japonica Group	ftp://ftp-trace.ncbi.nih.gov/sra/sra-instant/reads/ByRun/sra/SRR/SRR119/SRR11943777/SRR11943777.sra	https://sra-pub-run-odp.s3.amazonaws.com/sra/SRR11943777/SRR11943777	ftp://ftp.ddbj.nig.ac.jp/ddbj_database/dra/sralite/ByExp/litesra/SRX/SRX848/SRX8488505/SRR11943777/SRR11943777.sra	anonftp@ftp-private.ncbi.nlm.nih.gov:/sra/sra-instant/reads/ByRun/sra/SRR/SRR119/SRR11943777/SRR11943777.sra	[assay types]:FLRibo-seq	[cultivar]:Nipponbare	[dev_stage]:V2	[geo_loc_name]:China: Wuhan	[tissue]:leaf	[BioSampleModel]:Plant
SRR11943806	PRJNA637713	SRX8488476	SRX8488476	3'Ribo-seq of rice: V2 stem	SRP266320	2021-04-05 00:03:34	SRS6788051	stem2_Rice	3'Ribo-seq	OTHER	size fractionation	HiSeq X Ten	SRS6788051	Oryza sativa Japonica Group	ftp://ftp-trace.ncbi.nih.gov/sra/sra-instant/reads/ByRun/sra/SRR/SRR119/SRR11943806/SRR11943806.sra	https://sra-pub-run-odp.s3.amazonaws.com/sra/SRR11943806/SRR11943806	ftp://ftp.ddbj.nig.ac.jp/ddbj_database/dra/sralite/ByExp/litesra/SRX/SRX848/SRX8488476/SRR11943806/SRR11943806.sra	anonftp@ftp-private.ncbi.nlm.nih.gov:/sra/sra-instant/reads/ByRun/sra/SRR/SRR119/SRR11943806/SRR11943806.sra	[assay types]:3'Ribo-seq	[cultivar]:Nipponbare	[dev_stage]:V2	[geo_loc_name]:China: Wuhan	[tissue]:stem	[replicate]:biological replicate = stem1_Rice
SRR11943807	PRJNA637713	SRX8488475	SRX8488475	3'Ribo-seq of rice: V2 stem	SRP266320	2021-04-05 00:03:34	SRS6788050	stem1_Rice	3'Ribo-seq	OTHER	size fractionation	HiSeq X Ten	SRS6788050	Oryza sativa Japonica Group	ftp://ftp-trace.ncbi.nih.gov/sra/sra-instant/reads/ByRun/sra/SRR/SRR119/SRR11943807/SRR11943807.sra	https://sra-pub-run-odp.s3.amazonaws.com/sra/SRR11943807/SRR11943807	ftp://ftp.ddbj.nig.ac.jp/ddbj_database/dra/sralite/ByExp/litesra/SRX/SRX848/SRX8488475/SRR11943807/SRR11943807.sra	anonftp@ftp-private.ncbi.nlm.nih.gov:/sra/sra-instant/reads/ByRun/sra/SRR/SRR119/SRR11943807/SRR11943807.sra	[assay types]:3'Ribo-seq	[cultivar]:Nipponbare	[dev_stage]:V2	[geo_loc_name]:China: Wuhan	[tissue]:stem	[BioSampleModel]:Plant
SRR11943808	PRJNA637713	SRX8488474	SRX8488474	3'Ribo-seq of rice: V2 seedling	SRP266320	2021-04-05 00:03:34	SRS6788049	seedling2_Rice	3'Ribo-seq	OTHER	size fractionation	HiSeq X Ten	SRS6788049	Oryza sativa Japonica Group	ftp://ftp-trace.ncbi.nih.gov/sra/sra-instant/reads/ByRun/sra/SRR/SRR119/SRR11943808/SRR11943808.sra	https://sra-downloadb.be-md.ncbi.nlm.nih.gov/sos3/sra-pub-zq-22/SRR011/11943/SRR11943808/SRR11943808.lite.1	ftp://ftp.ddbj.nig.ac.jp/ddbj_database/dra/sralite/ByExp/litesra/SRX/SRX848/SRX8488474/SRR11943808/SRR11943808.sra	anonftp@ftp-private.ncbi.nlm.nih.gov:/sra/sra-instant/reads/ByRun/sra/SRR/SRR119/SRR11943808/SRR11943808.sra	[assay types]:3'Ribo-seq	[cultivar]:Nipponbare	[dev_stage]:V2	[geo_loc_name]:China: Wuhan	[tissue]:whole seedling	[replicate]:biological replicate = seedling1_Rice
SRR11943809	PRJNA637713	SRX8488473	SRX8488473	3'Ribo-seq of rice: V2 seedling	SRP266320	2021-04-05 00:03:34	SRS6788048	seedling1_Rice	3'Ribo-seq	OTHER	size fractionation	HiSeq X Ten	SRS6788048	Oryza sativa Japonica Group	ftp://ftp-trace.ncbi.nih.gov/sra/sra-instant/reads/ByRun/sra/SRR/SRR119/SRR11943809/SRR11943809.sra	https://sra-downloadb.be-md.ncbi.nlm.nih.gov/sos4/sra-pub-zq-1/SRR011/11943/SRR11943809/SRR11943809.lite.1	ftp://ftp.ddbj.nig.ac.jp/ddbj_database/dra/sralite/ByExp/litesra/SRX/SRX848/SRX8488473/SRR11943809/SRR11943809.sra	anonftp@ftp-private.ncbi.nlm.nih.gov:/sra/sra-instant/reads/ByRun/sra/SRR/SRR119/SRR11943809/SRR11943809.sra	[assay types]:3'Ribo-seq	[cultivar]:Nipponbare	[dev_stage]:V2	[geo_loc_name]:China: Wuhan	[tissue]:whole seedling	[BioSampleModel]:Plant
SRR11943811	PRJNA637713	SRX8488471	SRX8488471	3'Ribo-seq of rice: V2 root	SRP266320	2021-04-05 00:03:34	SRS6788046	root2_Rice	3'Ribo-seq	OTHER	size fractionation	HiSeq X Ten	SRS6788046	Oryza sativa Japonica Group	ftp://ftp-trace.ncbi.nih.gov/sra/sra-instant/reads/ByRun/sra/SRR/SRR119/SRR11943811/SRR11943811.sra	https://sra-downloadb.be-md.ncbi.nlm.nih.gov/sos3/sra-pub-zq-22/SRR011/11943/SRR11943811/SRR11943811.lite.1	ftp://ftp.ddbj.nig.ac.jp/ddbj_database/dra/sralite/ByExp/litesra/SRX/SRX848/SRX8488471/SRR11943811/SRR11943811.sra	anonftp@ftp-private.ncbi.nlm.nih.gov:/sra/sra-instant/reads/ByRun/sra/SRR/SRR119/SRR11943811/SRR11943811.sra	[assay types]:3'Ribo-seq	[cultivar]:Nipponbare	[dev_stage]:V2	[geo_loc_name]:China: Wuhan	[tissue]:root	[replicate]:biological replicate = root1_Rice
SRR11943812	PRJNA637713	SRX8488470	SRX8488470	3'Ribo-seq of rice: V2 root	SRP266320	2021-04-05 00:03:34	SRS6788045	root1_Rice	3'Ribo-seq	OTHER	size fractionation	HiSeq X Ten	SRS6788045	Oryza sativa Japonica Group	ftp://ftp-trace.ncbi.nih.gov/sra/sra-instant/reads/ByRun/sra/SRR/SRR119/SRR11943812/SRR11943812.sra	https://sra-pub-run-odp.s3.amazonaws.com/sra/SRR11943812/SRR11943812	ftp://ftp.ddbj.nig.ac.jp/ddbj_database/dra/sralite/ByExp/litesra/SRX/SRX848/SRX8488470/SRR11943812/SRR11943812.sra	anonftp@ftp-private.ncbi.nlm.nih.gov:/sra/sra-instant/reads/ByRun/sra/SRR/SRR119/SRR11943812/SRR11943812.sra	[assay types]:3'Ribo-seq	[cultivar]:Nipponbare	[dev_stage]:V2	[geo_loc_name]:China: Wuhan	[tissue]:root	[BioSampleModel]:Plant
SRR11943813	PRJNA637713	SRX8488469	SRX8488469	3'Ribo-seq of rice: V2 leaf	SRP266320	2021-04-05 00:03:34	SRS6788044	leaf2_Rice	3'Ribo-seq	OTHER	size fractionation	HiSeq X Ten	SRS6788044	Oryza sativa Japonica Group	ftp://ftp-trace.ncbi.nih.gov/sra/sra-instant/reads/ByRun/sra/SRR/SRR119/SRR11943813/SRR11943813.sra	https://sra-downloadb.be-md.ncbi.nlm.nih.gov/sos3/sra-pub-zq-22/SRR011/11943/SRR11943813/SRR11943813.lite.1	ftp://ftp.ddbj.nig.ac.jp/ddbj_database/dra/sralite/ByExp/litesra/SRX/SRX848/SRX8488469/SRR11943813/SRR11943813.sra	anonftp@ftp-private.ncbi.nlm.nih.gov:/sra/sra-instant/reads/ByRun/sra/SRR/SRR119/SRR11943813/SRR11943813.sra	[assay types]:3'Ribo-seq	[cultivar]:Nipponbare	[dev_stage]:V2	[geo_loc_name]:China: Wuhan	[tissue]:leaf	[replicate]:biological replicate = leaf1_Rice
SRR11943814	PRJNA637713	SRX8488468	SRX8488468	3'Ribo-seq of rice: V2 leaf	SRP266320	2021-04-05 00:03:34	SRS6788043	leaf1_Rice	3'Ribo-seq	OTHER	size fractionation	HiSeq X Ten	SRS6788043	Oryza sativa Japonica Group	ftp://ftp-trace.ncbi.nih.gov/sra/sra-instant/reads/ByRun/sra/SRR/SRR119/SRR11943814/SRR11943814.sra	https://sra-pub-run-odp.s3.amazonaws.com/sra/SRR11943814/SRR11943814	ftp://ftp.ddbj.nig.ac.jp/ddbj_database/dra/sralite/ByExp/litesra/SRX/SRX848/SRX8488468/SRR11943814/SRR11943814.sra	anonftp@ftp-private.ncbi.nlm.nih.gov:/sra/sra-instant/reads/ByRun/sra/SRR/SRR119/SRR11943814/SRR11943814.sra	[assay types]:3'Ribo-seq	[cultivar]:Nipponbare	[dev_stage]:V2	[geo_loc_name]:China: Wuhan	[tissue]:leaf	[BioSampleModel]:Plant
SRR15141608	PRJNA746561	SRX11449302	SRX11449302	GSM5453213: X35STRAPLATEOSROOT3; Oryza sativa Japonica Group; RNA-Seq	SRP328354	2022-05-03 09:08:00	SRS9489216	null	TRAP-Seq	TRANSCRIPTOMIC	cDNA	Illumina HiSeq 3000	SRS9489216	Oryza sativa Japonica Group	ftp://ftp-trace.ncbi.nih.gov/sra/sra-instant/reads/ByRun/sra/SRR/SRR151/SRR15141608/SRR15141608.sra	https://sra-downloadb.be-md.ncbi.nlm.nih.gov/sos1/sra-pub-zq-38/SRR015/15141/SRR15141608/SRR15141608.lite.1	ftp://ftp.ddbj.nig.ac.jp/ddbj_database/dra/sralite/ByExp/litesra/SRX/SRX114/SRX11449302/SRR15141608/SRR15141608.sra	anonftp@ftp-private.ncbi.nlm.nih.gov:/sra/sra-instant/reads/ByRun/sra/SRR/SRR151/SRR15141608/SRR15141608.sra	[source_name]:7 days-old seedling roots	[tissue]:7 days-old seedling roots	[cultivar]:Nipponbarre	[line]:p35S:HF-GFP-OsRPL18	[condition]:Plate grown	[tag]:previously uploaded as GSM4494462
SRR15141606,SRR15141607	PRJNA746561	SRX11449301	SRX11449301	GSM5453212: X35STRAPLATEOSROOT2; Oryza sativa Japonica Group; RNA-Seq	SRP328354	2022-05-03 09:08:00	SRS9489214	null	TRAP-Seq	TRANSCRIPTOMIC	cDNA	Illumina HiSeq 3000	SRS9489214	Oryza sativa Japonica Group	ftp://ftp-trace.ncbi.nih.gov/sra/sra-instant/reads/ByRun/sra/SRR/SRR151/SRR15141606/SRR15141606.sra;ftp://ftp-trace.ncbi.nih.gov/sra/sra-instant/reads/ByRun/sra/SRR/SRR151/SRR15141607/SRR15141607.sra	https://sra-downloadb.be-md.ncbi.nlm.nih.gov/sos1/sra-pub-zq-38/SRR015/15141/SRR15141607/SRR15141607.lite.1	ftp://ftp.ddbj.nig.ac.jp/ddbj_database/dra/sralite/ByExp/litesra/SRX/SRX114/SRX11449301/SRR15141606/SRR15141606.sra;ftp://ftp.ddbj.nig.ac.jp/ddbj_database/dra/sralite/ByExp/litesra/SRX/SRX114/SRX11449301/SRR15141607/SRR15141607.sra	anonftp@ftp-private.ncbi.nlm.nih.gov:/sra/sra-instant/reads/ByRun/sra/SRR/SRR151/SRR15141606/SRR15141606.sra;anonftp@ftp-private.ncbi.nlm.nih.gov:/sra/sra-instant/reads/ByRun/sra/SRR/SRR151/SRR15141607/SRR15141607.sra	[source_name]:7 days-old seedling roots	[tissue]:7 days-old seedling roots	[cultivar]:Nipponbarre	[line]:p35S:HF-GFP-OsRPL18	[condition]:Plate grown	[tag]:previously uploaded as GSM4494460
SRR15141604,SRR15141605	PRJNA746561	SRX11449300	SRX11449300	GSM5453211: X35STRAPLATEOSROOT1; Oryza sativa Japonica Group; RNA-Seq	SRP328354	2022-05-03 09:08:00	SRS9489213	null	TRAP-Seq	TRANSCRIPTOMIC	cDNA	Illumina HiSeq 3000	SRS9489213	Oryza sativa Japonica Group	ftp://ftp-trace.ncbi.nih.gov/sra/sra-instant/reads/ByRun/sra/SRR/SRR151/SRR15141604/SRR15141604.sra;ftp://ftp-trace.ncbi.nih.gov/sra/sra-instant/reads/ByRun/sra/SRR/SRR151/SRR15141605/SRR15141605.sra	https://sra-downloadb.be-md.ncbi.nlm.nih.gov/sos1/sra-pub-zq-38/SRR015/15141/SRR15141605/SRR15141605.lite.1	ftp://ftp.ddbj.nig.ac.jp/ddbj_database/dra/sralite/ByExp/litesra/SRX/SRX114/SRX11449300/SRR15141604/SRR15141604.sra;ftp://ftp.ddbj.nig.ac.jp/ddbj_database/dra/sralite/ByExp/litesra/SRX/SRX114/SRX11449300/SRR15141605/SRR15141605.sra	anonftp@ftp-private.ncbi.nlm.nih.gov:/sra/sra-instant/reads/ByRun/sra/SRR/SRR151/SRR15141604/SRR15141604.sra;anonftp@ftp-private.ncbi.nlm.nih.gov:/sra/sra-instant/reads/ByRun/sra/SRR/SRR151/SRR15141605/SRR15141605.sra	[source_name]:7 days-old seedling roots	[tissue]:7 days-old seedling roots	[cultivar]:Nipponbarre	[line]:p35S:HF-GFP-OsRPL18	[condition]:Plate grown	[tag]:previously uploaded as GSM4494459
SRR15141603	PRJNA746561	SRX11449299	SRX11449299	GSM5453210: SHRTRAPLATEOSROOT3; Oryza sativa Japonica Group; RNA-Seq	SRP328354	2022-05-03 09:08:00	SRS9489211	null	TRAP-Seq	TRANSCRIPTOMIC	cDNA	Illumina HiSeq 3000	SRS9489211	Oryza sativa Japonica Group	ftp://ftp-trace.ncbi.nih.gov/sra/sra-instant/reads/ByRun/sra/SRR/SRR151/SRR15141603/SRR15141603.sra	https://sra-downloadb.be-md.ncbi.nlm.nih.gov/sos1/sra-pub-zq-38/SRR015/15141/SRR15141603/SRR15141603.lite.1	ftp://ftp.ddbj.nig.ac.jp/ddbj_database/dra/sralite/ByExp/litesra/SRX/SRX114/SRX11449299/SRR15141603/SRR15141603.sra	anonftp@ftp-private.ncbi.nlm.nih.gov:/sra/sra-instant/reads/ByRun/sra/SRR/SRR151/SRR15141603/SRR15141603.sra	[source_name]:7 days-old seedling roots	[tissue]:7 days-old seedling roots	[cultivar]:Nipponbarre	[line]:pSHR1:HF-GFP-OsRPL18 (Kajala et al., 2021)	[condition]:Plate grown	[tag]:previously uploaded as GSM4494469
SRR15141601,SRR15141602	PRJNA746561	SRX11449298	SRX11449298	GSM5453209: SHRTRAPLATEOSROOT2; Oryza sativa Japonica Group; RNA-Seq	SRP328354	2022-05-03 09:08:00	SRS9489212	null	TRAP-Seq	TRANSCRIPTOMIC	cDNA	Illumina HiSeq 3000	SRS9489212	Oryza sativa Japonica Group	ftp://ftp-trace.ncbi.nih.gov/sra/sra-instant/reads/ByRun/sra/SRR/SRR151/SRR15141601/SRR15141601.sra;ftp://ftp-trace.ncbi.nih.gov/sra/sra-instant/reads/ByRun/sra/SRR/SRR151/SRR15141602/SRR15141602.sra	https://sra-downloadb.be-md.ncbi.nlm.nih.gov/sos3/sra-pub-zq-24/SRR015/15141/SRR15141602/SRR15141602.lite.1	ftp://ftp.ddbj.nig.ac.jp/ddbj_database/dra/sralite/ByExp/litesra/SRX/SRX114/SRX11449298/SRR15141601/SRR15141601.sra;ftp://ftp.ddbj.nig.ac.jp/ddbj_database/dra/sralite/ByExp/litesra/SRX/SRX114/SRX11449298/SRR15141602/SRR15141602.sra	anonftp@ftp-private.ncbi.nlm.nih.gov:/sra/sra-instant/reads/ByRun/sra/SRR/SRR151/SRR15141601/SRR15141601.sra;anonftp@ftp-private.ncbi.nlm.nih.gov:/sra/sra-instant/reads/ByRun/sra/SRR/SRR151/SRR15141602/SRR15141602.sra	[source_name]:7 days-old seedling roots	[tissue]:7 days-old seedling roots	[cultivar]:Nipponbarre	[line]:pSHR1:HF-GFP-OsRPL18 (Kajala et al., 2021)	[condition]:Plate grown	[tag]:previously uploaded as GSM4494465
SRR15141600	PRJNA746561	SRX11449297	SRX11449297	GSM5453208: SHRTRAPLATEOSROOT1; Oryza sativa Japonica Group; RNA-Seq	SRP328354	2022-05-03 09:08:00	SRS9489210	null	TRAP-Seq	TRANSCRIPTOMIC	cDNA	Illumina HiSeq 3000	SRS9489210	Oryza sativa Japonica Group	ftp://ftp-trace.ncbi.nih.gov/sra/sra-instant/reads/ByRun/sra/SRR/SRR151/SRR15141600/SRR15141600.sra	https://sra-downloadb.be-md.ncbi.nlm.nih.gov/sos3/sra-pub-zq-24/SRR015/15141/SRR15141600/SRR15141600.lite.1	ftp://ftp.ddbj.nig.ac.jp/ddbj_database/dra/sralite/ByExp/litesra/SRX/SRX114/SRX11449297/SRR15141600/SRR15141600.sra	anonftp@ftp-private.ncbi.nlm.nih.gov:/sra/sra-instant/reads/ByRun/sra/SRR/SRR151/SRR15141600/SRR15141600.sra	[source_name]:7 days-old seedling roots	[tissue]:7 days-old seedling roots	[cultivar]:Nipponbarre	[line]:pSHR1:HF-GFP-OsRPL18 (Kajala et al., 2021)	[condition]:Plate grown	[tag]:previously uploaded as GSM4494461
SRR15141598,SRR15141599	PRJNA746561	SRX11449296	SRX11449296	GSM5453207: SCRTRAPLATEOSROOT3; Oryza sativa Japonica Group; RNA-Seq	SRP328354	2022-05-03 09:08:00	SRS9489209	null	TRAP-Seq	TRANSCRIPTOMIC	cDNA	Illumina HiSeq 3000	SRS9489209	Oryza sativa Japonica Group	ftp://ftp-trace.ncbi.nih.gov/sra/sra-instant/reads/ByRun/sra/SRR/SRR151/SRR15141598/SRR15141598.sra;ftp://ftp-trace.ncbi.nih.gov/sra/sra-instant/reads/ByRun/sra/SRR/SRR151/SRR15141599/SRR15141599.sra	https://sra-downloadb.be-md.ncbi.nlm.nih.gov/sos1/sra-pub-zq-38/SRR015/15141/SRR15141599/SRR15141599.lite.1	ftp://ftp.ddbj.nig.ac.jp/ddbj_database/dra/sralite/ByExp/litesra/SRX/SRX114/SRX11449296/SRR15141598/SRR15141598.sra;ftp://ftp.ddbj.nig.ac.jp/ddbj_database/dra/sralite/ByExp/litesra/SRX/SRX114/SRX11449296/SRR15141599/SRR15141599.sra	anonftp@ftp-private.ncbi.nlm.nih.gov:/sra/sra-instant/reads/ByRun/sra/SRR/SRR151/SRR15141598/SRR15141598.sra;anonftp@ftp-private.ncbi.nlm.nih.gov:/sra/sra-instant/reads/ByRun/sra/SRR/SRR151/SRR15141599/SRR15141599.sra	[source_name]:7 days-old seedling roots	[tissue]:7 days-old seedling roots	[cultivar]:Nipponbarre	[line]:pAtSCR:HF-GFP-OsRPL18 (Kajala et al., 2021)	[condition]:Plate grown	[tag]:previously uploaded as GSM4494473
SRR15141596,SRR15141597	PRJNA746561	SRX11449295	SRX11449295	GSM5453206: SCRTRAPLATEOSROOT2; Oryza sativa Japonica Group; RNA-Seq	SRP328354	2022-05-03 09:08:00	SRS9489207	null	TRAP-Seq	TRANSCRIPTOMIC	cDNA	Illumina HiSeq 3000	SRS9489207	Oryza sativa Japonica Group	ftp://ftp-trace.ncbi.nih.gov/sra/sra-instant/reads/ByRun/sra/SRR/SRR151/SRR15141596/SRR15141596.sra;ftp://ftp-trace.ncbi.nih.gov/sra/sra-instant/reads/ByRun/sra/SRR/SRR151/SRR15141597/SRR15141597.sra	https://sra-downloadb.be-md.ncbi.nlm.nih.gov/sos1/sra-pub-zq-38/SRR015/15141/SRR15141597/SRR15141597.lite.1	ftp://ftp.ddbj.nig.ac.jp/ddbj_database/dra/sralite/ByExp/litesra/SRX/SRX114/SRX11449295/SRR15141596/SRR15141596.sra;ftp://ftp.ddbj.nig.ac.jp/ddbj_database/dra/sralite/ByExp/litesra/SRX/SRX114/SRX11449295/SRR15141597/SRR15141597.sra	anonftp@ftp-private.ncbi.nlm.nih.gov:/sra/sra-instant/reads/ByRun/sra/SRR/SRR151/SRR15141596/SRR15141596.sra;anonftp@ftp-private.ncbi.nlm.nih.gov:/sra/sra-instant/reads/ByRun/sra/SRR/SRR151/SRR15141597/SRR15141597.sra	[source_name]:7 days-old seedling roots	[tissue]:7 days-old seedling roots	[cultivar]:Nipponbarre	[line]:pAtSCR:HF-GFP-OsRPL18 (Kajala et al., 2021)	[condition]:Plate grown	[tag]:previously uploaded as GSM4494468
SRR15141595	PRJNA746561	SRX11449294	SRX11449294	GSM5453205: SCRTRAPLATEOSROOT1; Oryza sativa Japonica Group; RNA-Seq	SRP328354	2022-05-03 09:08:00	SRS9489208	null	TRAP-Seq	TRANSCRIPTOMIC	cDNA	Illumina HiSeq 3000	SRS9489208	Oryza sativa Japonica Group	ftp://ftp-trace.ncbi.nih.gov/sra/sra-instant/reads/ByRun/sra/SRR/SRR151/SRR15141595/SRR15141595.sra	https://sra-downloadb.be-md.ncbi.nlm.nih.gov/sos3/sra-pub-zq-22/SRR015/15141/SRR15141595/SRR15141595.lite.1	ftp://ftp.ddbj.nig.ac.jp/ddbj_database/dra/sralite/ByExp/litesra/SRX/SRX114/SRX11449294/SRR15141595/SRR15141595.sra	anonftp@ftp-private.ncbi.nlm.nih.gov:/sra/sra-instant/reads/ByRun/sra/SRR/SRR151/SRR15141595/SRR15141595.sra	[source_name]:7 days-old seedling roots	[tissue]:7 days-old seedling roots	[cultivar]:Nipponbarre	[line]:pAtSCR:HF-GFP-OsRPL18 (Kajala et al., 2021)	[condition]:Plate grown	[tag]:previously uploaded as GSM4494464
SRR15141593,SRR15141594	PRJNA746561	SRX11449293	SRX11449293	GSM5453204: RSS1TRAPLATEOSROOT3; Oryza sativa Japonica Group; RNA-Seq	SRP328354	2022-05-03 09:08:00	SRS9489206	null	TRAP-Seq	TRANSCRIPTOMIC	cDNA	Illumina HiSeq 3000	SRS9489206	Oryza sativa Japonica Group	ftp://ftp-trace.ncbi.nih.gov/sra/sra-instant/reads/ByRun/sra/SRR/SRR151/SRR15141593/SRR15141593.sra;ftp://ftp-trace.ncbi.nih.gov/sra/sra-instant/reads/ByRun/sra/SRR/SRR151/SRR15141594/SRR15141594.sra	https://sra-downloadb.be-md.ncbi.nlm.nih.gov/sos1/sra-pub-zq-38/SRR015/15141/SRR15141594/SRR15141594.lite.1	ftp://ftp.ddbj.nig.ac.jp/ddbj_database/dra/sralite/ByExp/litesra/SRX/SRX114/SRX11449293/SRR15141593/SRR15141593.sra;ftp://ftp.ddbj.nig.ac.jp/ddbj_database/dra/sralite/ByExp/litesra/SRX/SRX114/SRX11449293/SRR15141594/SRR15141594.sra	anonftp@ftp-private.ncbi.nlm.nih.gov:/sra/sra-instant/reads/ByRun/sra/SRR/SRR151/SRR15141593/SRR15141593.sra;anonftp@ftp-private.ncbi.nlm.nih.gov:/sra/sra-instant/reads/ByRun/sra/SRR/SRR151/SRR15141594/SRR15141594.sra	[source_name]:7 days-old seedling roots	[tissue]:7 days-old seedling roots	[cultivar]:Nipponbarre	[line]:pRSS1:HF-GFP-OsRPL18 (Kajala et al., 2021)	[condition]:Plate grown	[tag]:previously uploaded as GSM4494472
SRR15141591,SRR15141592	PRJNA746561	SRX11449292	SRX11449292	GSM5453203: RSS1TRAPLATEOSROOT2; Oryza sativa Japonica Group; RNA-Seq	SRP328354	2022-05-03 09:08:00	SRS9489205	null	TRAP-Seq	TRANSCRIPTOMIC	cDNA	Illumina HiSeq 3000	SRS9489205	Oryza sativa Japonica Group	ftp://ftp-trace.ncbi.nih.gov/sra/sra-instant/reads/ByRun/sra/SRR/SRR151/SRR15141591/SRR15141591.sra;ftp://ftp-trace.ncbi.nih.gov/sra/sra-instant/reads/ByRun/sra/SRR/SRR151/SRR15141592/SRR15141592.sra	https://sra-downloadb.be-md.ncbi.nlm.nih.gov/sos1/sra-pub-zq-38/SRR015/15141/SRR15141592/SRR15141592.lite.1	ftp://ftp.ddbj.nig.ac.jp/ddbj_database/dra/sralite/ByExp/litesra/SRX/SRX114/SRX11449292/SRR15141591/SRR15141591.sra;ftp://ftp.ddbj.nig.ac.jp/ddbj_database/dra/sralite/ByExp/litesra/SRX/SRX114/SRX11449292/SRR15141592/SRR15141592.sra	anonftp@ftp-private.ncbi.nlm.nih.gov:/sra/sra-instant/reads/ByRun/sra/SRR/SRR151/SRR15141591/SRR15141591.sra;anonftp@ftp-private.ncbi.nlm.nih.gov:/sra/sra-instant/reads/ByRun/sra/SRR/SRR151/SRR15141592/SRR15141592.sra	[source_name]:7 days-old seedling roots	[tissue]:7 days-old seedling roots	[cultivar]:Nipponbarre	[line]:pRSS1:HF-GFP-OsRPL18 (Kajala et al., 2021)	[condition]:Plate grown	[tag]:previously uploaded as GSM4494467
SRR15141590	PRJNA746561	SRX11449291	SRX11449291	GSM5453202: RSS1TRAPLATEOSROOT1; Oryza sativa Japonica Group; RNA-Seq	SRP328354	2022-05-03 09:08:00	SRS9489203	null	TRAP-Seq	TRANSCRIPTOMIC	cDNA	Illumina HiSeq 3000	SRS9489203	Oryza sativa Japonica Group	ftp://ftp-trace.ncbi.nih.gov/sra/sra-instant/reads/ByRun/sra/SRR/SRR151/SRR15141590/SRR15141590.sra	https://sra-downloadb.be-md.ncbi.nlm.nih.gov/sos1/sra-pub-zq-38/SRR015/15141/SRR15141590/SRR15141590.lite.1	ftp://ftp.ddbj.nig.ac.jp/ddbj_database/dra/sralite/ByExp/litesra/SRX/SRX114/SRX11449291/SRR15141590/SRR15141590.sra	anonftp@ftp-private.ncbi.nlm.nih.gov:/sra/sra-instant/reads/ByRun/sra/SRR/SRR151/SRR15141590/SRR15141590.sra	[source_name]:7 days-old seedling roots	[tissue]:7 days-old seedling roots	[cultivar]:Nipponbarre	[line]:pRSS1:HF-GFP-OsRPL18 (Kajala et al., 2021)	[condition]:Plate grown	[tag]:previously uploaded as GSM4494463
SRR15141588,SRR15141589	PRJNA746561	SRX11449290	SRX11449290	GSM5453201: CMZTRAPLATEOSROOT4; Oryza sativa Japonica Group; RNA-Seq	SRP328354	2022-05-03 09:08:00	SRS9489204	null	TRAP-Seq	TRANSCRIPTOMIC	cDNA	Illumina HiSeq 3000	SRS9489204	Oryza sativa Japonica Group	ftp://ftp-trace.ncbi.nih.gov/sra/sra-instant/reads/ByRun/sra/SRR/SRR151/SRR15141588/SRR15141588.sra;ftp://ftp-trace.ncbi.nih.gov/sra/sra-instant/reads/ByRun/sra/SRR/SRR151/SRR15141589/SRR15141589.sra	https://sra-downloadb.be-md.ncbi.nlm.nih.gov/sos1/sra-pub-zq-38/SRR015/15141/SRR15141589/SRR15141589.lite.1	ftp://ftp.ddbj.nig.ac.jp/ddbj_database/dra/sralite/ByExp/litesra/SRX/SRX114/SRX11449290/SRR15141588/SRR15141588.sra;ftp://ftp.ddbj.nig.ac.jp/ddbj_database/dra/sralite/ByExp/litesra/SRX/SRX114/SRX11449290/SRR15141589/SRR15141589.sra	anonftp@ftp-private.ncbi.nlm.nih.gov:/sra/sra-instant/reads/ByRun/sra/SRR/SRR151/SRR15141588/SRR15141588.sra;anonftp@ftp-private.ncbi.nlm.nih.gov:/sra/sra-instant/reads/ByRun/sra/SRR/SRR151/SRR15141589/SRR15141589.sra	[source_name]:7 days-old seedling roots	[tissue]:7 days-old seedling roots	[cultivar]:Nipponbarre	[line]:pCMZ:HF-GFP-OsRPL18 (Kajala et al., 2021)	[condition]:Plate grown	[tag]:previously uploaded as GSM4494474
SRR15141586,SRR15141587	PRJNA746561	SRX11449289	SRX11449289	GSM5453200: CMZTRAPLATEOSROOT3; Oryza sativa Japonica Group; RNA-Seq	SRP328354	2022-05-03 09:08:00	SRS9489202	null	TRAP-Seq	TRANSCRIPTOMIC	cDNA	Illumina HiSeq 3000	SRS9489202	Oryza sativa Japonica Group	ftp://ftp-trace.ncbi.nih.gov/sra/sra-instant/reads/ByRun/sra/SRR/SRR151/SRR15141586/SRR15141586.sra;ftp://ftp-trace.ncbi.nih.gov/sra/sra-instant/reads/ByRun/sra/SRR/SRR151/SRR15141587/SRR15141587.sra	https://sra-downloadb.be-md.ncbi.nlm.nih.gov/sos1/sra-pub-zq-38/SRR015/15141/SRR15141587/SRR15141587.lite.1	ftp://ftp.ddbj.nig.ac.jp/ddbj_database/dra/sralite/ByExp/litesra/SRX/SRX114/SRX11449289/SRR15141586/SRR15141586.sra;ftp://ftp.ddbj.nig.ac.jp/ddbj_database/dra/sralite/ByExp/litesra/SRX/SRX114/SRX11449289/SRR15141587/SRR15141587.sra	anonftp@ftp-private.ncbi.nlm.nih.gov:/sra/sra-instant/reads/ByRun/sra/SRR/SRR151/SRR15141586/SRR15141586.sra;anonftp@ftp-private.ncbi.nlm.nih.gov:/sra/sra-instant/reads/ByRun/sra/SRR/SRR151/SRR15141587/SRR15141587.sra	[source_name]:7 days-old seedling roots	[tissue]:7 days-old seedling roots	[cultivar]:Nipponbarre	[line]:pCMZ:HF-GFP-OsRPL18 (Kajala et al., 2021)	[condition]:Plate grown	[tag]:previously uploaded as GSM4494470
SRR15141584,SRR15141585	PRJNA746561	SRX11449288	SRX11449288	GSM5453199: CMZTRAPLATEOSROOT2; Oryza sativa Japonica Group; RNA-Seq	SRP328354	2022-05-03 09:08:00	SRS9489201	null	TRAP-Seq	TRANSCRIPTOMIC	cDNA	Illumina HiSeq 3000	SRS9489201	Oryza sativa Japonica Group	ftp://ftp-trace.ncbi.nih.gov/sra/sra-instant/reads/ByRun/sra/SRR/SRR151/SRR15141584/SRR15141584.sra;ftp://ftp-trace.ncbi.nih.gov/sra/sra-instant/reads/ByRun/sra/SRR/SRR151/SRR15141585/SRR15141585.sra	https://sra-downloadb.be-md.ncbi.nlm.nih.gov/sos1/sra-pub-zq-38/SRR015/15141/SRR15141585/SRR15141585.lite.1	ftp://ftp.ddbj.nig.ac.jp/ddbj_database/dra/sralite/ByExp/litesra/SRX/SRX114/SRX11449288/SRR15141584/SRR15141584.sra;ftp://ftp.ddbj.nig.ac.jp/ddbj_database/dra/sralite/ByExp/litesra/SRX/SRX114/SRX11449288/SRR15141585/SRR15141585.sra	anonftp@ftp-private.ncbi.nlm.nih.gov:/sra/sra-instant/reads/ByRun/sra/SRR/SRR151/SRR15141584/SRR15141584.sra;anonftp@ftp-private.ncbi.nlm.nih.gov:/sra/sra-instant/reads/ByRun/sra/SRR/SRR151/SRR15141585/SRR15141585.sra	[source_name]:7 days-old seedling roots	[tissue]:7 days-old seedling roots	[cultivar]:Nipponbarre	[line]:pCMZ:HF-GFP-OsRPL18 (Kajala et al., 2021)	[condition]:Plate grown	[tag]:previously uploaded as GSM4494471
SRR15141582,SRR15141583	PRJNA746561	SRX11449287	SRX11449287	GSM5453198: CMZTRAPLATEOSROOT1; Oryza sativa Japonica Group; RNA-Seq	SRP328354	2022-05-03 09:08:00	SRS9489200	null	TRAP-Seq	TRANSCRIPTOMIC	cDNA	Illumina HiSeq 3000	SRS9489200	Oryza sativa Japonica Group	ftp://ftp-trace.ncbi.nih.gov/sra/sra-instant/reads/ByRun/sra/SRR/SRR151/SRR15141582/SRR15141582.sra;ftp://ftp-trace.ncbi.nih.gov/sra/sra-instant/reads/ByRun/sra/SRR/SRR151/SRR15141583/SRR15141583.sra	https://sra-downloadb.be-md.ncbi.nlm.nih.gov/sos3/sra-pub-zq-24/SRR015/15141/SRR15141583/SRR15141583.lite.1	ftp://ftp.ddbj.nig.ac.jp/ddbj_database/dra/sralite/ByExp/litesra/SRX/SRX114/SRX11449287/SRR15141582/SRR15141582.sra;ftp://ftp.ddbj.nig.ac.jp/ddbj_database/dra/sralite/ByExp/litesra/SRX/SRX114/SRX11449287/SRR15141583/SRR15141583.sra	anonftp@ftp-private.ncbi.nlm.nih.gov:/sra/sra-instant/reads/ByRun/sra/SRR/SRR151/SRR15141582/SRR15141582.sra;anonftp@ftp-private.ncbi.nlm.nih.gov:/sra/sra-instant/reads/ByRun/sra/SRR/SRR151/SRR15141583/SRR15141583.sra	[source_name]:7 days-old seedling roots	[tissue]:7 days-old seedling roots	[cultivar]:Nipponbarre	[line]:pCMZ:HF-GFP-OsRPL18 (Kajala et al., 2021)	[condition]:Plate grown	[tag]:previously uploaded as GSM4494466
SRR15141580,SRR15141581	PRJNA746561	SRX11449286	SRX11449286	GSM5453197: X35STRAWATRECOSROOT3; Oryza sativa Japonica Group; RNA-Seq	SRP328354	2022-05-03 09:08:00	SRS9489199	null	TRAP-Seq	TRANSCRIPTOMIC	cDNA	Illumina HiSeq 3000	SRS9489199	Oryza sativa Japonica Group	ftp://ftp-trace.ncbi.nih.gov/sra/sra-instant/reads/ByRun/sra/SRR/SRR151/SRR15141580/SRR15141580.sra;ftp://ftp-trace.ncbi.nih.gov/sra/sra-instant/reads/ByRun/sra/SRR/SRR151/SRR15141581/SRR15141581.sra	https://sra-downloadb.be-md.ncbi.nlm.nih.gov/sos3/sra-pub-zq-22/SRR015/15141/SRR15141581/SRR15141581.lite.1	ftp://ftp.ddbj.nig.ac.jp/ddbj_database/dra/sralite/ByExp/litesra/SRX/SRX114/SRX11449286/SRR15141580/SRR15141580.sra;ftp://ftp.ddbj.nig.ac.jp/ddbj_database/dra/sralite/ByExp/litesra/SRX/SRX114/SRX11449286/SRR15141581/SRR15141581.sra	anonftp@ftp-private.ncbi.nlm.nih.gov:/sra/sra-instant/reads/ByRun/sra/SRR/SRR151/SRR15141580/SRR15141580.sra;anonftp@ftp-private.ncbi.nlm.nih.gov:/sra/sra-instant/reads/ByRun/sra/SRR/SRR151/SRR15141581/SRR15141581.sra	[source_name]:27 days-old plant roots	[tissue]:27 days-old plant roots	[cultivar]:Nipponbarre	[line]:p35S:HF-GFP-OsRPL18	[condition]:Waterlogged recovery in greenhouse
SRR15141578,SRR15141579	PRJNA746561	SRX11449285	SRX11449285	GSM5453196: X35STRAWATRECOSROOT2; Oryza sativa Japonica Group; RNA-Seq	SRP328354	2022-05-03 09:08:00	SRS9489197	null	TRAP-Seq	TRANSCRIPTOMIC	cDNA	Illumina HiSeq 3000	SRS9489197	Oryza sativa Japonica Group	ftp://ftp-trace.ncbi.nih.gov/sra/sra-instant/reads/ByRun/sra/SRR/SRR151/SRR15141578/SRR15141578.sra;ftp://ftp-trace.ncbi.nih.gov/sra/sra-instant/reads/ByRun/sra/SRR/SRR151/SRR15141579/SRR15141579.sra	https://sra-downloadb.be-md.ncbi.nlm.nih.gov/sos3/sra-pub-zq-22/SRR015/15141/SRR15141579/SRR15141579.lite.1	ftp://ftp.ddbj.nig.ac.jp/ddbj_database/dra/sralite/ByExp/litesra/SRX/SRX114/SRX11449285/SRR15141578/SRR15141578.sra;ftp://ftp.ddbj.nig.ac.jp/ddbj_database/dra/sralite/ByExp/litesra/SRX/SRX114/SRX11449285/SRR15141579/SRR15141579.sra	anonftp@ftp-private.ncbi.nlm.nih.gov:/sra/sra-instant/reads/ByRun/sra/SRR/SRR151/SRR15141578/SRR15141578.sra;anonftp@ftp-private.ncbi.nlm.nih.gov:/sra/sra-instant/reads/ByRun/sra/SRR/SRR151/SRR15141579/SRR15141579.sra	[source_name]:27 days-old plant roots	[tissue]:27 days-old plant roots	[cultivar]:Nipponbarre	[line]:p35S:HF-GFP-OsRPL18	[condition]:Waterlogged recovery in greenhouse
SRR15141576,SRR15141577	PRJNA746561	SRX11449284	SRX11449284	GSM5453195: X35STRAWATRECOSROOT1; Oryza sativa Japonica Group; RNA-Seq	SRP328354	2022-05-03 09:08:00	SRS9489198	null	TRAP-Seq	TRANSCRIPTOMIC	cDNA	Illumina HiSeq 3000	SRS9489198	Oryza sativa Japonica Group	ftp://ftp-trace.ncbi.nih.gov/sra/sra-instant/reads/ByRun/sra/SRR/SRR151/SRR15141576/SRR15141576.sra;ftp://ftp-trace.ncbi.nih.gov/sra/sra-instant/reads/ByRun/sra/SRR/SRR151/SRR15141577/SRR15141577.sra	https://sra-downloadb.be-md.ncbi.nlm.nih.gov/sos1/sra-pub-zq-38/SRR015/15141/SRR15141577/SRR15141577.lite.1	ftp://ftp.ddbj.nig.ac.jp/ddbj_database/dra/sralite/ByExp/litesra/SRX/SRX114/SRX11449284/SRR15141576/SRR15141576.sra;ftp://ftp.ddbj.nig.ac.jp/ddbj_database/dra/sralite/ByExp/litesra/SRX/SRX114/SRX11449284/SRR15141577/SRR15141577.sra	anonftp@ftp-private.ncbi.nlm.nih.gov:/sra/sra-instant/reads/ByRun/sra/SRR/SRR151/SRR15141576/SRR15141576.sra;anonftp@ftp-private.ncbi.nlm.nih.gov:/sra/sra-instant/reads/ByRun/sra/SRR/SRR151/SRR15141577/SRR15141577.sra	[source_name]:27 days-old plant roots	[tissue]:27 days-old plant roots	[cultivar]:Nipponbarre	[line]:p35S:HF-GFP-OsRPL18	[condition]:Waterlogged recovery in greenhouse
SRR15141574,SRR15141575	PRJNA746561	SRX11449283	SRX11449283	GSM5453194: X35STRAWATOSROOT3; Oryza sativa Japonica Group; RNA-Seq	SRP328354	2022-05-03 09:08:00	SRS9489196	null	TRAP-Seq	TRANSCRIPTOMIC	cDNA	Illumina HiSeq 3000	SRS9489196	Oryza sativa Japonica Group	ftp://ftp-trace.ncbi.nih.gov/sra/sra-instant/reads/ByRun/sra/SRR/SRR151/SRR15141574/SRR15141574.sra;ftp://ftp-trace.ncbi.nih.gov/sra/sra-instant/reads/ByRun/sra/SRR/SRR151/SRR15141575/SRR15141575.sra	https://sra-downloadb.be-md.ncbi.nlm.nih.gov/sos3/sra-pub-zq-24/SRR015/15141/SRR15141575/SRR15141575.lite.1	ftp://ftp.ddbj.nig.ac.jp/ddbj_database/dra/sralite/ByExp/litesra/SRX/SRX114/SRX11449283/SRR15141574/SRR15141574.sra;ftp://ftp.ddbj.nig.ac.jp/ddbj_database/dra/sralite/ByExp/litesra/SRX/SRX114/SRX11449283/SRR15141575/SRR15141575.sra	anonftp@ftp-private.ncbi.nlm.nih.gov:/sra/sra-instant/reads/ByRun/sra/SRR/SRR151/SRR15141574/SRR15141574.sra;anonftp@ftp-private.ncbi.nlm.nih.gov:/sra/sra-instant/reads/ByRun/sra/SRR/SRR151/SRR15141575/SRR15141575.sra	[source_name]:26 days-old plant roots	[tissue]:26 days-old plant roots	[cultivar]:Nipponbarre	[line]:p35S:HF-GFP-OsRPL18	[condition]:Waterlogged in greenhouse
SRR15141572,SRR15141573	PRJNA746561	SRX11449282	SRX11449282	GSM5453193: X35STRAWATOSROOT2; Oryza sativa Japonica Group; RNA-Seq	SRP328354	2022-05-03 09:08:00	SRS9489194	null	TRAP-Seq	TRANSCRIPTOMIC	cDNA	Illumina HiSeq 3000	SRS9489194	Oryza sativa Japonica Group	ftp://ftp-trace.ncbi.nih.gov/sra/sra-instant/reads/ByRun/sra/SRR/SRR151/SRR15141572/SRR15141572.sra;ftp://ftp-trace.ncbi.nih.gov/sra/sra-instant/reads/ByRun/sra/SRR/SRR151/SRR15141573/SRR15141573.sra	https://sra-downloadb.be-md.ncbi.nlm.nih.gov/sos3/sra-pub-zq-24/SRR015/15141/SRR15141573/SRR15141573.lite.1	ftp://ftp.ddbj.nig.ac.jp/ddbj_database/dra/sralite/ByExp/litesra/SRX/SRX114/SRX11449282/SRR15141572/SRR15141572.sra;ftp://ftp.ddbj.nig.ac.jp/ddbj_database/dra/sralite/ByExp/litesra/SRX/SRX114/SRX11449282/SRR15141573/SRR15141573.sra	anonftp@ftp-private.ncbi.nlm.nih.gov:/sra/sra-instant/reads/ByRun/sra/SRR/SRR151/SRR15141572/SRR15141572.sra;anonftp@ftp-private.ncbi.nlm.nih.gov:/sra/sra-instant/reads/ByRun/sra/SRR/SRR151/SRR15141573/SRR15141573.sra	[source_name]:26 days-old plant roots	[tissue]:26 days-old plant roots	[cultivar]:Nipponbarre	[line]:p35S:HF-GFP-OsRPL18	[condition]:Waterlogged in greenhouse
SRR15141570,SRR15141571	PRJNA746561	SRX11449281	SRX11449281	GSM5453192: X35STRAWATOSROOT1; Oryza sativa Japonica Group; RNA-Seq	SRP328354	2022-05-03 09:08:00	SRS9489195	null	TRAP-Seq	TRANSCRIPTOMIC	cDNA	Illumina HiSeq 3000	SRS9489195	Oryza sativa Japonica Group	ftp://ftp-trace.ncbi.nih.gov/sra/sra-instant/reads/ByRun/sra/SRR/SRR151/SRR15141570/SRR15141570.sra;ftp://ftp-trace.ncbi.nih.gov/sra/sra-instant/reads/ByRun/sra/SRR/SRR151/SRR15141571/SRR15141571.sra	https://sra-downloadb.be-md.ncbi.nlm.nih.gov/sos1/sra-pub-zq-38/SRR015/15141/SRR15141571/SRR15141571.lite.1	ftp://ftp.ddbj.nig.ac.jp/ddbj_database/dra/sralite/ByExp/litesra/SRX/SRX114/SRX11449281/SRR15141570/SRR15141570.sra;ftp://ftp.ddbj.nig.ac.jp/ddbj_database/dra/sralite/ByExp/litesra/SRX/SRX114/SRX11449281/SRR15141571/SRR15141571.sra	anonftp@ftp-private.ncbi.nlm.nih.gov:/sra/sra-instant/reads/ByRun/sra/SRR/SRR151/SRR15141570/SRR15141570.sra;anonftp@ftp-private.ncbi.nlm.nih.gov:/sra/sra-instant/reads/ByRun/sra/SRR/SRR151/SRR15141571/SRR15141571.sra	[source_name]:26 days-old plant roots	[tissue]:26 days-old plant roots	[cultivar]:Nipponbarre	[line]:p35S:HF-GFP-OsRPL18	[condition]:Waterlogged in greenhouse
SRR15141568,SRR15141569	PRJNA746561	SRX11449280	SRX11449280	GSM5453191: X35STRASUBRECOSROOT3; Oryza sativa Japonica Group; RNA-Seq	SRP328354	2022-05-03 09:08:00	SRS9489193	null	TRAP-Seq	TRANSCRIPTOMIC	cDNA	Illumina HiSeq 3000	SRS9489193	Oryza sativa Japonica Group	ftp://ftp-trace.ncbi.nih.gov/sra/sra-instant/reads/ByRun/sra/SRR/SRR151/SRR15141568/SRR15141568.sra;ftp://ftp-trace.ncbi.nih.gov/sra/sra-instant/reads/ByRun/sra/SRR/SRR151/SRR15141569/SRR15141569.sra	https://sra-downloadb.be-md.ncbi.nlm.nih.gov/sos3/sra-pub-zq-24/SRR015/15141/SRR15141569/SRR15141569.lite.1	ftp://ftp.ddbj.nig.ac.jp/ddbj_database/dra/sralite/ByExp/litesra/SRX/SRX114/SRX11449280/SRR15141568/SRR15141568.sra;ftp://ftp.ddbj.nig.ac.jp/ddbj_database/dra/sralite/ByExp/litesra/SRX/SRX114/SRX11449280/SRR15141569/SRR15141569.sra	anonftp@ftp-private.ncbi.nlm.nih.gov:/sra/sra-instant/reads/ByRun/sra/SRR/SRR151/SRR15141568/SRR15141568.sra;anonftp@ftp-private.ncbi.nlm.nih.gov:/sra/sra-instant/reads/ByRun/sra/SRR/SRR151/SRR15141569/SRR15141569.sra	[source_name]:27 days-old plant roots	[tissue]:27 days-old plant roots	[cultivar]:Nipponbarre	[line]:p35S:HF-GFP-OsRPL18	[condition]:Submergence recovery in greenhouse
SRR15141566,SRR15141567	PRJNA746561	SRX11449279	SRX11449279	GSM5453190: X35STRASUBRECOSROOT2; Oryza sativa Japonica Group; RNA-Seq	SRP328354	2022-05-03 09:08:00	SRS9489192	null	TRAP-Seq	TRANSCRIPTOMIC	cDNA	Illumina HiSeq 3000	SRS9489192	Oryza sativa Japonica Group	ftp://ftp-trace.ncbi.nih.gov/sra/sra-instant/reads/ByRun/sra/SRR/SRR151/SRR15141566/SRR15141566.sra;ftp://ftp-trace.ncbi.nih.gov/sra/sra-instant/reads/ByRun/sra/SRR/SRR151/SRR15141567/SRR15141567.sra	https://sra-downloadb.be-md.ncbi.nlm.nih.gov/sos1/sra-pub-zq-38/SRR015/15141/SRR15141567/SRR15141567.lite.1	ftp://ftp.ddbj.nig.ac.jp/ddbj_database/dra/sralite/ByExp/litesra/SRX/SRX114/SRX11449279/SRR15141566/SRR15141566.sra;ftp://ftp.ddbj.nig.ac.jp/ddbj_database/dra/sralite/ByExp/litesra/SRX/SRX114/SRX11449279/SRR15141567/SRR15141567.sra	anonftp@ftp-private.ncbi.nlm.nih.gov:/sra/sra-instant/reads/ByRun/sra/SRR/SRR151/SRR15141566/SRR15141566.sra;anonftp@ftp-private.ncbi.nlm.nih.gov:/sra/sra-instant/reads/ByRun/sra/SRR/SRR151/SRR15141567/SRR15141567.sra	[source_name]:27 days-old plant roots	[tissue]:27 days-old plant roots	[cultivar]:Nipponbarre	[line]:p35S:HF-GFP-OsRPL18	[condition]:Submergence recovery in greenhouse
SRR15141564,SRR15141565	PRJNA746561	SRX11449278	SRX11449278	GSM5453189: X35STRASUBRECOSROOT1; Oryza sativa Japonica Group; RNA-Seq	SRP328354	2022-05-03 09:08:00	SRS9489191	null	TRAP-Seq	TRANSCRIPTOMIC	cDNA	Illumina HiSeq 3000	SRS9489191	Oryza sativa Japonica Group	ftp://ftp-trace.ncbi.nih.gov/sra/sra-instant/reads/ByRun/sra/SRR/SRR151/SRR15141564/SRR15141564.sra;ftp://ftp-trace.ncbi.nih.gov/sra/sra-instant/reads/ByRun/sra/SRR/SRR151/SRR15141565/SRR15141565.sra	https://sra-downloadb.be-md.ncbi.nlm.nih.gov/sos1/sra-pub-zq-38/SRR015/15141/SRR15141565/SRR15141565.lite.1	ftp://ftp.ddbj.nig.ac.jp/ddbj_database/dra/sralite/ByExp/litesra/SRX/SRX114/SRX11449278/SRR15141564/SRR15141564.sra;ftp://ftp.ddbj.nig.ac.jp/ddbj_database/dra/sralite/ByExp/litesra/SRX/SRX114/SRX11449278/SRR15141565/SRR15141565.sra	anonftp@ftp-private.ncbi.nlm.nih.gov:/sra/sra-instant/reads/ByRun/sra/SRR/SRR151/SRR15141564/SRR15141564.sra;anonftp@ftp-private.ncbi.nlm.nih.gov:/sra/sra-instant/reads/ByRun/sra/SRR/SRR151/SRR15141565/SRR15141565.sra	[source_name]:27 days-old plant roots	[tissue]:27 days-old plant roots	[cultivar]:Nipponbarre	[line]:p35S:HF-GFP-OsRPL18	[condition]:Submergence recovery in greenhouse
SRR15141562,SRR15141563	PRJNA746561	SRX11449277	SRX11449277	GSM5453188: X35STRASUBOSROOT3; Oryza sativa Japonica Group; RNA-Seq	SRP328354	2022-05-03 09:08:00	SRS9489189	null	TRAP-Seq	TRANSCRIPTOMIC	cDNA	Illumina HiSeq 3000	SRS9489189	Oryza sativa Japonica Group	ftp://ftp-trace.ncbi.nih.gov/sra/sra-instant/reads/ByRun/sra/SRR/SRR151/SRR15141562/SRR15141562.sra;ftp://ftp-trace.ncbi.nih.gov/sra/sra-instant/reads/ByRun/sra/SRR/SRR151/SRR15141563/SRR15141563.sra	https://sra-downloadb.be-md.ncbi.nlm.nih.gov/sos3/sra-pub-zq-24/SRR015/15141/SRR15141563/SRR15141563.lite.1	ftp://ftp.ddbj.nig.ac.jp/ddbj_database/dra/sralite/ByExp/litesra/SRX/SRX114/SRX11449277/SRR15141562/SRR15141562.sra;ftp://ftp.ddbj.nig.ac.jp/ddbj_database/dra/sralite/ByExp/litesra/SRX/SRX114/SRX11449277/SRR15141563/SRR15141563.sra	anonftp@ftp-private.ncbi.nlm.nih.gov:/sra/sra-instant/reads/ByRun/sra/SRR/SRR151/SRR15141562/SRR15141562.sra;anonftp@ftp-private.ncbi.nlm.nih.gov:/sra/sra-instant/reads/ByRun/sra/SRR/SRR151/SRR15141563/SRR15141563.sra	[source_name]:26 days-old plant roots	[tissue]:26 days-old plant roots	[cultivar]:Nipponbarre	[line]:p35S:HF-GFP-OsRPL18	[condition]:Submergence in greenhouse
SRR15141560,SRR15141561	PRJNA746561	SRX11449276	SRX11449276	GSM5453187: X35STRASUBOSROOT2; Oryza sativa Japonica Group; RNA-Seq	SRP328354	2022-05-03 09:08:00	SRS9489190	null	TRAP-Seq	TRANSCRIPTOMIC	cDNA	Illumina HiSeq 3000	SRS9489190	Oryza sativa Japonica Group	ftp://ftp-trace.ncbi.nih.gov/sra/sra-instant/reads/ByRun/sra/SRR/SRR151/SRR15141560/SRR15141560.sra;ftp://ftp-trace.ncbi.nih.gov/sra/sra-instant/reads/ByRun/sra/SRR/SRR151/SRR15141561/SRR15141561.sra	https://sra-downloadb.be-md.ncbi.nlm.nih.gov/sos1/sra-pub-zq-38/SRR015/15141/SRR15141561/SRR15141561.lite.1	ftp://ftp.ddbj.nig.ac.jp/ddbj_database/dra/sralite/ByExp/litesra/SRX/SRX114/SRX11449276/SRR15141560/SRR15141560.sra;ftp://ftp.ddbj.nig.ac.jp/ddbj_database/dra/sralite/ByExp/litesra/SRX/SRX114/SRX11449276/SRR15141561/SRR15141561.sra	anonftp@ftp-private.ncbi.nlm.nih.gov:/sra/sra-instant/reads/ByRun/sra/SRR/SRR151/SRR15141560/SRR15141560.sra;anonftp@ftp-private.ncbi.nlm.nih.gov:/sra/sra-instant/reads/ByRun/sra/SRR/SRR151/SRR15141561/SRR15141561.sra	[source_name]:26 days-old plant roots	[tissue]:26 days-old plant roots	[cultivar]:Nipponbarre	[line]:p35S:HF-GFP-OsRPL18	[condition]:Submergence in greenhouse
SRR15141558,SRR15141559	PRJNA746561	SRX11449275	SRX11449275	GSM5453186: X35STRASUBOSROOT1; Oryza sativa Japonica Group; RNA-Seq	SRP328354	2022-05-03 09:08:00	SRS9489188	null	TRAP-Seq	TRANSCRIPTOMIC	cDNA	Illumina HiSeq 3000	SRS9489188	Oryza sativa Japonica Group	ftp://ftp-trace.ncbi.nih.gov/sra/sra-instant/reads/ByRun/sra/SRR/SRR151/SRR15141558/SRR15141558.sra;ftp://ftp-trace.ncbi.nih.gov/sra/sra-instant/reads/ByRun/sra/SRR/SRR151/SRR15141559/SRR15141559.sra	https://sra-downloadb.be-md.ncbi.nlm.nih.gov/sos3/sra-pub-zq-24/SRR015/15141/SRR15141559/SRR15141559.lite.1	ftp://ftp.ddbj.nig.ac.jp/ddbj_database/dra/sralite/ByExp/litesra/SRX/SRX114/SRX11449275/SRR15141558/SRR15141558.sra;ftp://ftp.ddbj.nig.ac.jp/ddbj_database/dra/sralite/ByExp/litesra/SRX/SRX114/SRX11449275/SRR15141559/SRR15141559.sra	anonftp@ftp-private.ncbi.nlm.nih.gov:/sra/sra-instant/reads/ByRun/sra/SRR/SRR151/SRR15141558/SRR15141558.sra;anonftp@ftp-private.ncbi.nlm.nih.gov:/sra/sra-instant/reads/ByRun/sra/SRR/SRR151/SRR15141559/SRR15141559.sra	[source_name]:26 days-old plant roots	[tissue]:26 days-old plant roots	[cultivar]:Nipponbarre	[line]:p35S:HF-GFP-OsRPL18	[condition]:Submergence in greenhouse
SRR15141554,SRR15141555,SRR15141556,SRR15141557	PRJNA746561	SRX11449274	SRX11449274	GSM5453185: X35STRAFIELDOSROOT3; Oryza sativa Japonica Group; RNA-Seq	SRP328354	2022-05-03 09:08:00	SRS9489187	null	TRAP-Seq	TRANSCRIPTOMIC	cDNA	Illumina HiSeq 3000	SRS9489187	Oryza sativa Japonica Group	ftp://ftp-trace.ncbi.nih.gov/sra/sra-instant/reads/ByRun/sra/SRR/SRR151/SRR15141554/SRR15141554.sra;ftp://ftp-trace.ncbi.nih.gov/sra/sra-instant/reads/ByRun/sra/SRR/SRR151/SRR15141555/SRR15141555.sra;ftp://ftp-trace.ncbi.nih.gov/sra/sra-instant/reads/ByRun/sra/SRR/SRR151/SRR15141556/SRR15141556.sra;ftp://ftp-trace.ncbi.nih.gov/sra/sra-instant/reads/ByRun/sra/SRR/SRR151/SRR15141557/SRR15141557.sra	https://sra-downloadb.be-md.ncbi.nlm.nih.gov/sos1/sra-pub-zq-38/SRR015/15141/SRR15141557/SRR15141557.lite.1	ftp://ftp.ddbj.nig.ac.jp/ddbj_database/dra/sralite/ByExp/litesra/SRX/SRX114/SRX11449274/SRR15141554/SRR15141554.sra;ftp://ftp.ddbj.nig.ac.jp/ddbj_database/dra/sralite/ByExp/litesra/SRX/SRX114/SRX11449274/SRR15141555/SRR15141555.sra;ftp://ftp.ddbj.nig.ac.jp/ddbj_database/dra/sralite/ByExp/litesra/SRX/SRX114/SRX11449274/SRR15141556/SRR15141556.sra;ftp://ftp.ddbj.nig.ac.jp/ddbj_database/dra/sralite/…	anonftp@ftp-private.ncbi.nlm.nih.gov:/sra/sra-instant/reads/ByRun/sra/SRR/SRR151/SRR15141554/SRR15141554.sra;anonftp@ftp-private.ncbi.nlm.nih.gov:/sra/sra-instant/reads/ByRun/sra/SRR/SRR151/SRR15141555/SRR15141555.sra;anonftp@ftp-private.ncbi.nlm.nih.gov:/sra/sra-instant/reads/ByRun/sra/SRR/SRR151/SRR15141556/SRR15141556.sra;anonftp@ftp-private.ncbi.nlm.nih.gov:/sra/sra-instant/reads/ByRun/sra/SR…	[source_name]:49 days-old plant roots	[tissue]:49 days-old plant roots	[cultivar]:Nipponbarre	[line]:p35S:HF-GFP-OsRPL18	[condition]:Field grown
SRR15141550,SRR15141551,SRR15141552,SRR15141553	PRJNA746561	SRX11449273	SRX11449273	GSM5453184: X35STRAFIELDOSROOT2; Oryza sativa Japonica Group; RNA-Seq	SRP328354	2022-05-03 09:08:00	SRS9489186	null	TRAP-Seq	TRANSCRIPTOMIC	cDNA	Illumina HiSeq 3000	SRS9489186	Oryza sativa Japonica Group	ftp://ftp-trace.ncbi.nih.gov/sra/sra-instant/reads/ByRun/sra/SRR/SRR151/SRR15141550/SRR15141550.sra;ftp://ftp-trace.ncbi.nih.gov/sra/sra-instant/reads/ByRun/sra/SRR/SRR151/SRR15141551/SRR15141551.sra;ftp://ftp-trace.ncbi.nih.gov/sra/sra-instant/reads/ByRun/sra/SRR/SRR151/SRR15141552/SRR15141552.sra;ftp://ftp-trace.ncbi.nih.gov/sra/sra-instant/reads/ByRun/sra/SRR/SRR151/SRR15141553/SRR15141553.sra	https://sra-downloadb.be-md.ncbi.nlm.nih.gov/sos1/sra-pub-zq-38/SRR015/15141/SRR15141553/SRR15141553.lite.1	ftp://ftp.ddbj.nig.ac.jp/ddbj_database/dra/sralite/ByExp/litesra/SRX/SRX114/SRX11449273/SRR15141550/SRR15141550.sra;ftp://ftp.ddbj.nig.ac.jp/ddbj_database/dra/sralite/ByExp/litesra/SRX/SRX114/SRX11449273/SRR15141551/SRR15141551.sra;ftp://ftp.ddbj.nig.ac.jp/ddbj_database/dra/sralite/ByExp/litesra/SRX/SRX114/SRX11449273/SRR15141552/SRR15141552.sra;ftp://ftp.ddbj.nig.ac.jp/ddbj_database/dra/sralite/…	anonftp@ftp-private.ncbi.nlm.nih.gov:/sra/sra-instant/reads/ByRun/sra/SRR/SRR151/SRR15141550/SRR15141550.sra;anonftp@ftp-private.ncbi.nlm.nih.gov:/sra/sra-instant/reads/ByRun/sra/SRR/SRR151/SRR15141551/SRR15141551.sra;anonftp@ftp-private.ncbi.nlm.nih.gov:/sra/sra-instant/reads/ByRun/sra/SRR/SRR151/SRR15141552/SRR15141552.sra;anonftp@ftp-private.ncbi.nlm.nih.gov:/sra/sra-instant/reads/ByRun/sra/SR…	[source_name]:49 days-old plant roots	[tissue]:49 days-old plant roots	[cultivar]:Nipponbarre	[line]:p35S:HF-GFP-OsRPL18	[condition]:Field grown
SRR15141549	PRJNA746561	SRX11449272	SRX11449272	GSM5453183: X35STRAFIELDOSROOT1; Oryza sativa Japonica Group; RNA-Seq	SRP328354	2022-05-03 09:08:00	SRS9489185	null	TRAP-Seq	TRANSCRIPTOMIC	cDNA	Illumina HiSeq 3000	SRS9489185	Oryza sativa Japonica Group	ftp://ftp-trace.ncbi.nih.gov/sra/sra-instant/reads/ByRun/sra/SRR/SRR151/SRR15141549/SRR15141549.sra	https://sra-downloadb.be-md.ncbi.nlm.nih.gov/sos1/sra-pub-zq-38/SRR015/15141/SRR15141549/SRR15141549.lite.1	ftp://ftp.ddbj.nig.ac.jp/ddbj_database/dra/sralite/ByExp/litesra/SRX/SRX114/SRX11449272/SRR15141549/SRR15141549.sra	anonftp@ftp-private.ncbi.nlm.nih.gov:/sra/sra-instant/reads/ByRun/sra/SRR/SRR151/SRR15141549/SRR15141549.sra	[source_name]:49 days-old plant roots	[tissue]:49 days-old plant roots	[cultivar]:Nipponbarre	[line]:p35S:HF-GFP-OsRPL18	[condition]:Field grown
SRR15141547,SRR15141548	PRJNA746561	SRX11449271	SRX11449271	GSM5453182: X35STRADRORECOSROOT3; Oryza sativa Japonica Group; RNA-Seq	SRP328354	2022-05-03 09:08:00	SRS9489184	null	TRAP-Seq	TRANSCRIPTOMIC	cDNA	Illumina HiSeq 3000	SRS9489184	Oryza sativa Japonica Group	ftp://ftp-trace.ncbi.nih.gov/sra/sra-instant/reads/ByRun/sra/SRR/SRR151/SRR15141547/SRR15141547.sra;ftp://ftp-trace.ncbi.nih.gov/sra/sra-instant/reads/ByRun/sra/SRR/SRR151/SRR15141548/SRR15141548.sra	https://sra-downloadb.be-md.ncbi.nlm.nih.gov/sos1/sra-pub-zq-38/SRR015/15141/SRR15141548/SRR15141548.lite.1	ftp://ftp.ddbj.nig.ac.jp/ddbj_database/dra/sralite/ByExp/litesra/SRX/SRX114/SRX11449271/SRR15141547/SRR15141547.sra;ftp://ftp.ddbj.nig.ac.jp/ddbj_database/dra/sralite/ByExp/litesra/SRX/SRX114/SRX11449271/SRR15141548/SRR15141548.sra	anonftp@ftp-private.ncbi.nlm.nih.gov:/sra/sra-instant/reads/ByRun/sra/SRR/SRR151/SRR15141547/SRR15141547.sra;anonftp@ftp-private.ncbi.nlm.nih.gov:/sra/sra-instant/reads/ByRun/sra/SRR/SRR151/SRR15141548/SRR15141548.sra	[source_name]:27 days-old plant roots	[tissue]:27 days-old plant roots	[cultivar]:Nipponbarre	[line]:p35S:HF-GFP-OsRPL18	[condition]:Water deficit recovery in greenhouse
SRR15141545,SRR15141546	PRJNA746561	SRX11449270	SRX11449270	GSM5453181: X35STRADRORECOSROOT2; Oryza sativa Japonica Group; RNA-Seq	SRP328354	2022-05-03 09:08:00	SRS9489183	null	TRAP-Seq	TRANSCRIPTOMIC	cDNA	Illumina HiSeq 3000	SRS9489183	Oryza sativa Japonica Group	ftp://ftp-trace.ncbi.nih.gov/sra/sra-instant/reads/ByRun/sra/SRR/SRR151/SRR15141545/SRR15141545.sra;ftp://ftp-trace.ncbi.nih.gov/sra/sra-instant/reads/ByRun/sra/SRR/SRR151/SRR15141546/SRR15141546.sra	https://sra-downloadb.be-md.ncbi.nlm.nih.gov/sos3/sra-pub-zq-24/SRR015/15141/SRR15141546/SRR15141546.lite.1	ftp://ftp.ddbj.nig.ac.jp/ddbj_database/dra/sralite/ByExp/litesra/SRX/SRX114/SRX11449270/SRR15141545/SRR15141545.sra;ftp://ftp.ddbj.nig.ac.jp/ddbj_database/dra/sralite/ByExp/litesra/SRX/SRX114/SRX11449270/SRR15141546/SRR15141546.sra	anonftp@ftp-private.ncbi.nlm.nih.gov:/sra/sra-instant/reads/ByRun/sra/SRR/SRR151/SRR15141545/SRR15141545.sra;anonftp@ftp-private.ncbi.nlm.nih.gov:/sra/sra-instant/reads/ByRun/sra/SRR/SRR151/SRR15141546/SRR15141546.sra	[source_name]:27 days-old plant roots	[tissue]:27 days-old plant roots	[cultivar]:Nipponbarre	[line]:p35S:HF-GFP-OsRPL18	[condition]:Water deficit recovery in greenhouse
SRR15141542,SRR15141543,SRR15141544	PRJNA746561	SRX11449269	SRX11449269	GSM5453180: X35STRADRORECOSROOT1; Oryza sativa Japonica Group; RNA-Seq	SRP328354	2022-05-03 09:08:00	SRS9489182	null	TRAP-Seq	TRANSCRIPTOMIC	cDNA	Illumina HiSeq 3000	SRS9489182	Oryza sativa Japonica Group	ftp://ftp-trace.ncbi.nih.gov/sra/sra-instant/reads/ByRun/sra/SRR/SRR151/SRR15141542/SRR15141542.sra;ftp://ftp-trace.ncbi.nih.gov/sra/sra-instant/reads/ByRun/sra/SRR/SRR151/SRR15141543/SRR15141543.sra;ftp://ftp-trace.ncbi.nih.gov/sra/sra-instant/reads/ByRun/sra/SRR/SRR151/SRR15141544/SRR15141544.sra	https://sra-downloadb.be-md.ncbi.nlm.nih.gov/sos3/sra-pub-zq-24/SRR015/15141/SRR15141544/SRR15141544.lite.1	ftp://ftp.ddbj.nig.ac.jp/ddbj_database/dra/sralite/ByExp/litesra/SRX/SRX114/SRX11449269/SRR15141542/SRR15141542.sra;ftp://ftp.ddbj.nig.ac.jp/ddbj_database/dra/sralite/ByExp/litesra/SRX/SRX114/SRX11449269/SRR15141543/SRR15141543.sra;ftp://ftp.ddbj.nig.ac.jp/ddbj_database/dra/sralite/ByExp/litesra/SRX/SRX114/SRX11449269/SRR15141544/SRR15141544.sra	anonftp@ftp-private.ncbi.nlm.nih.gov:/sra/sra-instant/reads/ByRun/sra/SRR/SRR151/SRR15141542/SRR15141542.sra;anonftp@ftp-private.ncbi.nlm.nih.gov:/sra/sra-instant/reads/ByRun/sra/SRR/SRR151/SRR15141543/SRR15141543.sra;anonftp@ftp-private.ncbi.nlm.nih.gov:/sra/sra-instant/reads/ByRun/sra/SRR/SRR151/SRR15141544/SRR15141544.sra	[source_name]:27 days-old plant roots	[tissue]:27 days-old plant roots	[cultivar]:Nipponbarre	[line]:p35S:HF-GFP-OsRPL18	[condition]:Water deficit recovery in greenhouse
SRR15141539,SRR15141540,SRR15141541	PRJNA746561	SRX11449268	SRX11449268	GSM5453179: X35STRADROOSROOT3; Oryza sativa Japonica Group; RNA-Seq	SRP328354	2022-05-03 09:08:00	SRS9489181	null	TRAP-Seq	TRANSCRIPTOMIC	cDNA	Illumina HiSeq 3000	SRS9489181	Oryza sativa Japonica Group	ftp://ftp-trace.ncbi.nih.gov/sra/sra-instant/reads/ByRun/sra/SRR/SRR151/SRR15141539/SRR15141539.sra;ftp://ftp-trace.ncbi.nih.gov/sra/sra-instant/reads/ByRun/sra/SRR/SRR151/SRR15141540/SRR15141540.sra;ftp://ftp-trace.ncbi.nih.gov/sra/sra-instant/reads/ByRun/sra/SRR/SRR151/SRR15141541/SRR15141541.sra	https://sra-downloadb.be-md.ncbi.nlm.nih.gov/sos1/sra-pub-zq-38/SRR015/15141/SRR15141541/SRR15141541.lite.1	ftp://ftp.ddbj.nig.ac.jp/ddbj_database/dra/sralite/ByExp/litesra/SRX/SRX114/SRX11449268/SRR15141539/SRR15141539.sra;ftp://ftp.ddbj.nig.ac.jp/ddbj_database/dra/sralite/ByExp/litesra/SRX/SRX114/SRX11449268/SRR15141540/SRR15141540.sra;ftp://ftp.ddbj.nig.ac.jp/ddbj_database/dra/sralite/ByExp/litesra/SRX/SRX114/SRX11449268/SRR15141541/SRR15141541.sra	anonftp@ftp-private.ncbi.nlm.nih.gov:/sra/sra-instant/reads/ByRun/sra/SRR/SRR151/SRR15141539/SRR15141539.sra;anonftp@ftp-private.ncbi.nlm.nih.gov:/sra/sra-instant/reads/ByRun/sra/SRR/SRR151/SRR15141540/SRR15141540.sra;anonftp@ftp-private.ncbi.nlm.nih.gov:/sra/sra-instant/reads/ByRun/sra/SRR/SRR151/SRR15141541/SRR15141541.sra	[source_name]:26 days-old plant roots	[tissue]:26 days-old plant roots	[cultivar]:Nipponbarre	[line]:p35S:HF-GFP-OsRPL18	[condition]:Water deficit in greenhouse
SRR15141537,SRR15141538	PRJNA746561	SRX11449267	SRX11449267	GSM5453178: X35STRADROOSROOT2; Oryza sativa Japonica Group; RNA-Seq	SRP328354	2022-05-03 09:08:00	SRS9489180	null	TRAP-Seq	TRANSCRIPTOMIC	cDNA	Illumina HiSeq 3000	SRS9489180	Oryza sativa Japonica Group	ftp://ftp-trace.ncbi.nih.gov/sra/sra-instant/reads/ByRun/sra/SRR/SRR151/SRR15141537/SRR15141537.sra;ftp://ftp-trace.ncbi.nih.gov/sra/sra-instant/reads/ByRun/sra/SRR/SRR151/SRR15141538/SRR15141538.sra	https://sra-downloadb.be-md.ncbi.nlm.nih.gov/sos1/sra-pub-zq-38/SRR015/15141/SRR15141538/SRR15141538.lite.1	ftp://ftp.ddbj.nig.ac.jp/ddbj_database/dra/sralite/ByExp/litesra/SRX/SRX114/SRX11449267/SRR15141537/SRR15141537.sra;ftp://ftp.ddbj.nig.ac.jp/ddbj_database/dra/sralite/ByExp/litesra/SRX/SRX114/SRX11449267/SRR15141538/SRR15141538.sra	anonftp@ftp-private.ncbi.nlm.nih.gov:/sra/sra-instant/reads/ByRun/sra/SRR/SRR151/SRR15141537/SRR15141537.sra;anonftp@ftp-private.ncbi.nlm.nih.gov:/sra/sra-instant/reads/ByRun/sra/SRR/SRR151/SRR15141538/SRR15141538.sra	[source_name]:26 days-old plant roots	[tissue]:26 days-old plant roots	[cultivar]:Nipponbarre	[line]:p35S:HF-GFP-OsRPL18	[condition]:Water deficit in greenhouse
SRR15141536	PRJNA746561	SRX11449266	SRX11449266	GSM5453177: X35STRADROOSROOT1; Oryza sativa Japonica Group; RNA-Seq	SRP328354	2022-05-03 09:08:00	SRS9489178	null	TRAP-Seq	TRANSCRIPTOMIC	cDNA	Illumina HiSeq 3000	SRS9489178	Oryza sativa Japonica Group	ftp://ftp-trace.ncbi.nih.gov/sra/sra-instant/reads/ByRun/sra/SRR/SRR151/SRR15141536/SRR15141536.sra	https://sra-downloadb.be-md.ncbi.nlm.nih.gov/sos3/sra-pub-zq-24/SRR015/15141/SRR15141536/SRR15141536.lite.1	ftp://ftp.ddbj.nig.ac.jp/ddbj_database/dra/sralite/ByExp/litesra/SRX/SRX114/SRX11449266/SRR15141536/SRR15141536.sra	anonftp@ftp-private.ncbi.nlm.nih.gov:/sra/sra-instant/reads/ByRun/sra/SRR/SRR151/SRR15141536/SRR15141536.sra	[source_name]:26 days-old plant roots	[tissue]:26 days-old plant roots	[cultivar]:Nipponbarre	[line]:p35S:HF-GFP-OsRPL18	[condition]:Water deficit in greenhouse
SRR15141534,SRR15141535	PRJNA746561	SRX11449265	SRX11449265	GSM5453176: X35STRACONOSROOT3; Oryza sativa Japonica Group; RNA-Seq	SRP328354	2022-05-03 09:07:59	SRS9489179	null	TRAP-Seq	TRANSCRIPTOMIC	cDNA	Illumina HiSeq 3000	SRS9489179	Oryza sativa Japonica Group	ftp://ftp-trace.ncbi.nih.gov/sra/sra-instant/reads/ByRun/sra/SRR/SRR151/SRR15141534/SRR15141534.sra;ftp://ftp-trace.ncbi.nih.gov/sra/sra-instant/reads/ByRun/sra/SRR/SRR151/SRR15141535/SRR15141535.sra	https://sra-downloadb.be-md.ncbi.nlm.nih.gov/sos1/sra-pub-zq-38/SRR015/15141/SRR15141535/SRR15141535.lite.1	ftp://ftp.ddbj.nig.ac.jp/ddbj_database/dra/sralite/ByExp/litesra/SRX/SRX114/SRX11449265/SRR15141534/SRR15141534.sra;ftp://ftp.ddbj.nig.ac.jp/ddbj_database/dra/sralite/ByExp/litesra/SRX/SRX114/SRX11449265/SRR15141535/SRR15141535.sra	anonftp@ftp-private.ncbi.nlm.nih.gov:/sra/sra-instant/reads/ByRun/sra/SRR/SRR151/SRR15141534/SRR15141534.sra;anonftp@ftp-private.ncbi.nlm.nih.gov:/sra/sra-instant/reads/ByRun/sra/SRR/SRR151/SRR15141535/SRR15141535.sra	[source_name]:26 days-old plant roots	[tissue]:26 days-old plant roots	[cultivar]:Nipponbarre	[line]:p35S:HF-GFP-OsRPL18	[condition]:Control in greenhouse I
SRR15141532,SRR15141533	PRJNA746561	SRX11449264	SRX11449264	GSM5453175: X35STRACONOSROOT2; Oryza sativa Japonica Group; RNA-Seq	SRP328354	2022-05-03 09:07:59	SRS9489177	null	TRAP-Seq	TRANSCRIPTOMIC	cDNA	Illumina HiSeq 3000	SRS9489177	Oryza sativa Japonica Group	ftp://ftp-trace.ncbi.nih.gov/sra/sra-instant/reads/ByRun/sra/SRR/SRR151/SRR15141532/SRR15141532.sra;ftp://ftp-trace.ncbi.nih.gov/sra/sra-instant/reads/ByRun/sra/SRR/SRR151/SRR15141533/SRR15141533.sra	https://sra-downloadb.be-md.ncbi.nlm.nih.gov/sos1/sra-pub-zq-38/SRR015/15141/SRR15141533/SRR15141533.lite.1	ftp://ftp.ddbj.nig.ac.jp/ddbj_database/dra/sralite/ByExp/litesra/SRX/SRX114/SRX11449264/SRR15141532/SRR15141532.sra;ftp://ftp.ddbj.nig.ac.jp/ddbj_database/dra/sralite/ByExp/litesra/SRX/SRX114/SRX11449264/SRR15141533/SRR15141533.sra	anonftp@ftp-private.ncbi.nlm.nih.gov:/sra/sra-instant/reads/ByRun/sra/SRR/SRR151/SRR15141532/SRR15141532.sra;anonftp@ftp-private.ncbi.nlm.nih.gov:/sra/sra-instant/reads/ByRun/sra/SRR/SRR151/SRR15141533/SRR15141533.sra	[source_name]:26 days-old plant roots	[tissue]:26 days-old plant roots	[cultivar]:Nipponbarre	[line]:p35S:HF-GFP-OsRPL18	[condition]:Control in greenhouse I
SRR15141531	PRJNA746561	SRX11449263	SRX11449263	GSM5453174: X35STRACONOSROOT1; Oryza sativa Japonica Group; RNA-Seq	SRP328354	2022-05-03 09:07:59	SRS9489175	null	TRAP-Seq	TRANSCRIPTOMIC	cDNA	Illumina HiSeq 3000	SRS9489175	Oryza sativa Japonica Group	ftp://ftp-trace.ncbi.nih.gov/sra/sra-instant/reads/ByRun/sra/SRR/SRR151/SRR15141531/SRR15141531.sra	https://sra-downloadb.be-md.ncbi.nlm.nih.gov/sos1/sra-pub-zq-38/SRR015/15141/SRR15141531/SRR15141531.lite.1	ftp://ftp.ddbj.nig.ac.jp/ddbj_database/dra/sralite/ByExp/litesra/SRX/SRX114/SRX11449263/SRR15141531/SRR15141531.sra	anonftp@ftp-private.ncbi.nlm.nih.gov:/sra/sra-instant/reads/ByRun/sra/SRR/SRR151/SRR15141531/SRR15141531.sra	[source_name]:26 days-old plant roots	[tissue]:26 days-old plant roots	[cultivar]:Nipponbarre	[line]:p35S:HF-GFP-OsRPL18	[condition]:Control in greenhouse I
SRR15141529,SRR15141530	PRJNA746561	SRX11449262	SRX11449262	GSM5453173: X35STRACON2OSROOT3; Oryza sativa Japonica Group; RNA-Seq	SRP328354	2022-05-03 09:07:59	SRS9489176	null	TRAP-Seq	TRANSCRIPTOMIC	cDNA	Illumina HiSeq 3000	SRS9489176	Oryza sativa Japonica Group	ftp://ftp-trace.ncbi.nih.gov/sra/sra-instant/reads/ByRun/sra/SRR/SRR151/SRR15141529/SRR15141529.sra;ftp://ftp-trace.ncbi.nih.gov/sra/sra-instant/reads/ByRun/sra/SRR/SRR151/SRR15141530/SRR15141530.sra	https://sra-downloadb.be-md.ncbi.nlm.nih.gov/sos1/sra-pub-zq-38/SRR015/15141/SRR15141530/SRR15141530.lite.1	ftp://ftp.ddbj.nig.ac.jp/ddbj_database/dra/sralite/ByExp/litesra/SRX/SRX114/SRX11449262/SRR15141529/SRR15141529.sra;ftp://ftp.ddbj.nig.ac.jp/ddbj_database/dra/sralite/ByExp/litesra/SRX/SRX114/SRX11449262/SRR15141530/SRR15141530.sra	anonftp@ftp-private.ncbi.nlm.nih.gov:/sra/sra-instant/reads/ByRun/sra/SRR/SRR151/SRR15141529/SRR15141529.sra;anonftp@ftp-private.ncbi.nlm.nih.gov:/sra/sra-instant/reads/ByRun/sra/SRR/SRR151/SRR15141530/SRR15141530.sra	[source_name]:26 days-old plant roots	[tissue]:26 days-old plant roots	[cultivar]:Nipponbarre	[line]:p35S:HF-GFP-OsRPL18	[condition]:Control in greenhouse II
SRR15141527,SRR15141528	PRJNA746561	SRX11449261	SRX11449261	GSM5453172: X35STRACON2OSROOT2; Oryza sativa Japonica Group; RNA-Seq	SRP328354	2022-05-03 09:07:59	SRS9489174	null	TRAP-Seq	TRANSCRIPTOMIC	cDNA	Illumina HiSeq 3000	SRS9489174	Oryza sativa Japonica Group	ftp://ftp-trace.ncbi.nih.gov/sra/sra-instant/reads/ByRun/sra/SRR/SRR151/SRR15141527/SRR15141527.sra;ftp://ftp-trace.ncbi.nih.gov/sra/sra-instant/reads/ByRun/sra/SRR/SRR151/SRR15141528/SRR15141528.sra	https://sra-downloadb.be-md.ncbi.nlm.nih.gov/sos1/sra-pub-zq-38/SRR015/15141/SRR15141528/SRR15141528.lite.1	ftp://ftp.ddbj.nig.ac.jp/ddbj_database/dra/sralite/ByExp/litesra/SRX/SRX114/SRX11449261/SRR15141527/SRR15141527.sra;ftp://ftp.ddbj.nig.ac.jp/ddbj_database/dra/sralite/ByExp/litesra/SRX/SRX114/SRX11449261/SRR15141528/SRR15141528.sra	anonftp@ftp-private.ncbi.nlm.nih.gov:/sra/sra-instant/reads/ByRun/sra/SRR/SRR151/SRR15141527/SRR15141527.sra;anonftp@ftp-private.ncbi.nlm.nih.gov:/sra/sra-instant/reads/ByRun/sra/SRR/SRR151/SRR15141528/SRR15141528.sra	[source_name]:26 days-old plant roots	[tissue]:26 days-old plant roots	[cultivar]:Nipponbarre	[line]:p35S:HF-GFP-OsRPL18	[condition]:Control in greenhouse II
SRR15141525,SRR15141526	PRJNA746561	SRX11449260	SRX11449260	GSM5453171: X35STRACON2OSROOT1; Oryza sativa Japonica Group; RNA-Seq	SRP328354	2022-05-03 09:07:59	SRS9489173	null	TRAP-Seq	TRANSCRIPTOMIC	cDNA	Illumina HiSeq 3000	SRS9489173	Oryza sativa Japonica Group	ftp://ftp-trace.ncbi.nih.gov/sra/sra-instant/reads/ByRun/sra/SRR/SRR151/SRR15141525/SRR15141525.sra;ftp://ftp-trace.ncbi.nih.gov/sra/sra-instant/reads/ByRun/sra/SRR/SRR151/SRR15141526/SRR15141526.sra	https://sra-downloadb.be-md.ncbi.nlm.nih.gov/sos1/sra-pub-zq-38/SRR015/15141/SRR15141526/SRR15141526.lite.1	ftp://ftp.ddbj.nig.ac.jp/ddbj_database/dra/sralite/ByExp/litesra/SRX/SRX114/SRX11449260/SRR15141525/SRR15141525.sra;ftp://ftp.ddbj.nig.ac.jp/ddbj_database/dra/sralite/ByExp/litesra/SRX/SRX114/SRX11449260/SRR15141526/SRR15141526.sra	anonftp@ftp-private.ncbi.nlm.nih.gov:/sra/sra-instant/reads/ByRun/sra/SRR/SRR151/SRR15141525/SRR15141525.sra;anonftp@ftp-private.ncbi.nlm.nih.gov:/sra/sra-instant/reads/ByRun/sra/SRR/SRR151/SRR15141526/SRR15141526.sra	[source_name]:26 days-old plant roots	[tissue]:26 days-old plant roots	[cultivar]:Nipponbarre	[line]:p35S:HF-GFP-OsRPL18	[condition]:Control in greenhouse II
SRR15141523,SRR15141524	PRJNA746561	SRX11449259	SRX11449259	GSM5453170: X35STOTWATRECOSROOT3; Oryza sativa Japonica Group; RNA-Seq	SRP328354	2022-05-03 09:07:59	SRS9489172	null	TRAP-Seq	TRANSCRIPTOMIC	cDNA	Illumina HiSeq 3000	SRS9489172	Oryza sativa Japonica Group	ftp://ftp-trace.ncbi.nih.gov/sra/sra-instant/reads/ByRun/sra/SRR/SRR151/SRR15141523/SRR15141523.sra;ftp://ftp-trace.ncbi.nih.gov/sra/sra-instant/reads/ByRun/sra/SRR/SRR151/SRR15141524/SRR15141524.sra	https://sra-downloadb.be-md.ncbi.nlm.nih.gov/sos1/sra-pub-zq-38/SRR015/15141/SRR15141524/SRR15141524.lite.1	ftp://ftp.ddbj.nig.ac.jp/ddbj_database/dra/sralite/ByExp/litesra/SRX/SRX114/SRX11449259/SRR15141523/SRR15141523.sra;ftp://ftp.ddbj.nig.ac.jp/ddbj_database/dra/sralite/ByExp/litesra/SRX/SRX114/SRX11449259/SRR15141524/SRR15141524.sra	anonftp@ftp-private.ncbi.nlm.nih.gov:/sra/sra-instant/reads/ByRun/sra/SRR/SRR151/SRR15141523/SRR15141523.sra;anonftp@ftp-private.ncbi.nlm.nih.gov:/sra/sra-instant/reads/ByRun/sra/SRR/SRR151/SRR15141524/SRR15141524.sra	[source_name]:27 days-old plant roots	[tissue]:27 days-old plant roots	[cultivar]:Nipponbarre	[line]:p35S:HF-GFP-OsRPL18	[condition]:Waterlogged recovery in greenhouse
SRR15141521,SRR15141522	PRJNA746561	SRX11449258	SRX11449258	GSM5453169: X35STOTWATRECOSROOT2; Oryza sativa Japonica Group; RNA-Seq	SRP328354	2022-05-03 09:07:59	SRS9489170	null	TRAP-Seq	TRANSCRIPTOMIC	cDNA	Illumina HiSeq 3000	SRS9489170	Oryza sativa Japonica Group	ftp://ftp-trace.ncbi.nih.gov/sra/sra-instant/reads/ByRun/sra/SRR/SRR151/SRR15141521/SRR15141521.sra;ftp://ftp-trace.ncbi.nih.gov/sra/sra-instant/reads/ByRun/sra/SRR/SRR151/SRR15141522/SRR15141522.sra	https://sra-downloadb.be-md.ncbi.nlm.nih.gov/sos1/sra-pub-zq-38/SRR015/15141/SRR15141522/SRR15141522.lite.1	ftp://ftp.ddbj.nig.ac.jp/ddbj_database/dra/sralite/ByExp/litesra/SRX/SRX114/SRX11449258/SRR15141521/SRR15141521.sra;ftp://ftp.ddbj.nig.ac.jp/ddbj_database/dra/sralite/ByExp/litesra/SRX/SRX114/SRX11449258/SRR15141522/SRR15141522.sra	anonftp@ftp-private.ncbi.nlm.nih.gov:/sra/sra-instant/reads/ByRun/sra/SRR/SRR151/SRR15141521/SRR15141521.sra;anonftp@ftp-private.ncbi.nlm.nih.gov:/sra/sra-instant/reads/ByRun/sra/SRR/SRR151/SRR15141522/SRR15141522.sra	[source_name]:27 days-old plant roots	[tissue]:27 days-old plant roots	[cultivar]:Nipponbarre	[line]:p35S:HF-GFP-OsRPL18	[condition]:Waterlogged recovery in greenhouse
SRR15141519,SRR15141520	PRJNA746561	SRX11449257	SRX11449257	GSM5453168: X35STOTWATRECOSROOT1; Oryza sativa Japonica Group; RNA-Seq	SRP328354	2022-05-03 09:07:59	SRS9489171	null	TRAP-Seq	TRANSCRIPTOMIC	cDNA	Illumina HiSeq 3000	SRS9489171	Oryza sativa Japonica Group	ftp://ftp-trace.ncbi.nih.gov/sra/sra-instant/reads/ByRun/sra/SRR/SRR151/SRR15141519/SRR15141519.sra;ftp://ftp-trace.ncbi.nih.gov/sra/sra-instant/reads/ByRun/sra/SRR/SRR151/SRR15141520/SRR15141520.sra	https://sra-downloadb.be-md.ncbi.nlm.nih.gov/sos4/sra-pub-zq-1/SRR015/15141/SRR15141520/SRR15141520.lite.1	ftp://ftp.ddbj.nig.ac.jp/ddbj_database/dra/sralite/ByExp/litesra/SRX/SRX114/SRX11449257/SRR15141519/SRR15141519.sra;ftp://ftp.ddbj.nig.ac.jp/ddbj_database/dra/sralite/ByExp/litesra/SRX/SRX114/SRX11449257/SRR15141520/SRR15141520.sra	anonftp@ftp-private.ncbi.nlm.nih.gov:/sra/sra-instant/reads/ByRun/sra/SRR/SRR151/SRR15141519/SRR15141519.sra;anonftp@ftp-private.ncbi.nlm.nih.gov:/sra/sra-instant/reads/ByRun/sra/SRR/SRR151/SRR15141520/SRR15141520.sra	[source_name]:27 days-old plant roots	[tissue]:27 days-old plant roots	[cultivar]:Nipponbarre	[line]:p35S:HF-GFP-OsRPL18	[condition]:Waterlogged recovery in greenhouse
SRR15141517,SRR15141518	PRJNA746561	SRX11449256	SRX11449256	GSM5453167: X35STOTWATOSROOT3; Oryza sativa Japonica Group; RNA-Seq	SRP328354	2022-05-03 09:07:59	SRS9489169	null	TRAP-Seq	TRANSCRIPTOMIC	cDNA	Illumina HiSeq 3000	SRS9489169	Oryza sativa Japonica Group	ftp://ftp-trace.ncbi.nih.gov/sra/sra-instant/reads/ByRun/sra/SRR/SRR151/SRR15141517/SRR15141517.sra;ftp://ftp-trace.ncbi.nih.gov/sra/sra-instant/reads/ByRun/sra/SRR/SRR151/SRR15141518/SRR15141518.sra	https://sra-downloadb.be-md.ncbi.nlm.nih.gov/sos1/sra-pub-zq-38/SRR015/15141/SRR15141518/SRR15141518.lite.1	ftp://ftp.ddbj.nig.ac.jp/ddbj_database/dra/sralite/ByExp/litesra/SRX/SRX114/SRX11449256/SRR15141517/SRR15141517.sra;ftp://ftp.ddbj.nig.ac.jp/ddbj_database/dra/sralite/ByExp/litesra/SRX/SRX114/SRX11449256/SRR15141518/SRR15141518.sra	anonftp@ftp-private.ncbi.nlm.nih.gov:/sra/sra-instant/reads/ByRun/sra/SRR/SRR151/SRR15141517/SRR15141517.sra;anonftp@ftp-private.ncbi.nlm.nih.gov:/sra/sra-instant/reads/ByRun/sra/SRR/SRR151/SRR15141518/SRR15141518.sra	[source_name]:26 days-old plant roots	[tissue]:26 days-old plant roots	[cultivar]:Nipponbarre	[line]:p35S:HF-GFP-OsRPL18	[condition]:Waterlogged in greenhouse
SRR15141515,SRR15141516	PRJNA746561	SRX11449255	SRX11449255	GSM5453166: X35STOTWATOSROOT2; Oryza sativa Japonica Group; RNA-Seq	SRP328354	2022-05-03 09:07:59	SRS9489168	null	TRAP-Seq	TRANSCRIPTOMIC	cDNA	Illumina HiSeq 3000	SRS9489168	Oryza sativa Japonica Group	ftp://ftp-trace.ncbi.nih.gov/sra/sra-instant/reads/ByRun/sra/SRR/SRR151/SRR15141515/SRR15141515.sra;ftp://ftp-trace.ncbi.nih.gov/sra/sra-instant/reads/ByRun/sra/SRR/SRR151/SRR15141516/SRR15141516.sra	https://sra-downloadb.be-md.ncbi.nlm.nih.gov/sos1/sra-pub-zq-38/SRR015/15141/SRR15141516/SRR15141516.lite.1	ftp://ftp.ddbj.nig.ac.jp/ddbj_database/dra/sralite/ByExp/litesra/SRX/SRX114/SRX11449255/SRR15141515/SRR15141515.sra;ftp://ftp.ddbj.nig.ac.jp/ddbj_database/dra/sralite/ByExp/litesra/SRX/SRX114/SRX11449255/SRR15141516/SRR15141516.sra	anonftp@ftp-private.ncbi.nlm.nih.gov:/sra/sra-instant/reads/ByRun/sra/SRR/SRR151/SRR15141515/SRR15141515.sra;anonftp@ftp-private.ncbi.nlm.nih.gov:/sra/sra-instant/reads/ByRun/sra/SRR/SRR151/SRR15141516/SRR15141516.sra	[source_name]:26 days-old plant roots	[tissue]:26 days-old plant roots	[cultivar]:Nipponbarre	[line]:p35S:HF-GFP-OsRPL18	[condition]:Waterlogged in greenhouse
SRR15141512,SRR15141513,SRR15141514	PRJNA746561	SRX11449254	SRX11449254	GSM5453165: X35STOTWATOSROOT1; Oryza sativa Japonica Group; RNA-Seq	SRP328354	2022-05-03 09:07:59	SRS9489167	null	TRAP-Seq	TRANSCRIPTOMIC	cDNA	Illumina HiSeq 3000	SRS9489167	Oryza sativa Japonica Group	ftp://ftp-trace.ncbi.nih.gov/sra/sra-instant/reads/ByRun/sra/SRR/SRR151/SRR15141512/SRR15141512.sra;ftp://ftp-trace.ncbi.nih.gov/sra/sra-instant/reads/ByRun/sra/SRR/SRR151/SRR15141513/SRR15141513.sra;ftp://ftp-trace.ncbi.nih.gov/sra/sra-instant/reads/ByRun/sra/SRR/SRR151/SRR15141514/SRR15141514.sra	https://sra-downloadb.be-md.ncbi.nlm.nih.gov/sos1/sra-pub-zq-38/SRR015/15141/SRR15141514/SRR15141514.lite.1	ftp://ftp.ddbj.nig.ac.jp/ddbj_database/dra/sralite/ByExp/litesra/SRX/SRX114/SRX11449254/SRR15141512/SRR15141512.sra;ftp://ftp.ddbj.nig.ac.jp/ddbj_database/dra/sralite/ByExp/litesra/SRX/SRX114/SRX11449254/SRR15141513/SRR15141513.sra;ftp://ftp.ddbj.nig.ac.jp/ddbj_database/dra/sralite/ByExp/litesra/SRX/SRX114/SRX11449254/SRR15141514/SRR15141514.sra	anonftp@ftp-private.ncbi.nlm.nih.gov:/sra/sra-instant/reads/ByRun/sra/SRR/SRR151/SRR15141512/SRR15141512.sra;anonftp@ftp-private.ncbi.nlm.nih.gov:/sra/sra-instant/reads/ByRun/sra/SRR/SRR151/SRR15141513/SRR15141513.sra;anonftp@ftp-private.ncbi.nlm.nih.gov:/sra/sra-instant/reads/ByRun/sra/SRR/SRR151/SRR15141514/SRR15141514.sra	[source_name]:26 days-old plant roots	[tissue]:26 days-old plant roots	[cultivar]:Nipponbarre	[line]:p35S:HF-GFP-OsRPL18	[condition]:Waterlogged in greenhouse
SRR15141510,SRR15141511	PRJNA746561	SRX11449253	SRX11449253	GSM5453164: X35STOTSUBRECOSROOT3; Oryza sativa Japonica Group; RNA-Seq	SRP328354	2022-05-03 09:07:59	SRS9489166	null	TRAP-Seq	TRANSCRIPTOMIC	cDNA	Illumina HiSeq 3000	SRS9489166	Oryza sativa Japonica Group	ftp://ftp-trace.ncbi.nih.gov/sra/sra-instant/reads/ByRun/sra/SRR/SRR151/SRR15141510/SRR15141510.sra;ftp://ftp-trace.ncbi.nih.gov/sra/sra-instant/reads/ByRun/sra/SRR/SRR151/SRR15141511/SRR15141511.sra	https://sra-downloadb.be-md.ncbi.nlm.nih.gov/sos1/sra-pub-zq-38/SRR015/15141/SRR15141511/SRR15141511.lite.1	ftp://ftp.ddbj.nig.ac.jp/ddbj_database/dra/sralite/ByExp/litesra/SRX/SRX114/SRX11449253/SRR15141510/SRR15141510.sra;ftp://ftp.ddbj.nig.ac.jp/ddbj_database/dra/sralite/ByExp/litesra/SRX/SRX114/SRX11449253/SRR15141511/SRR15141511.sra	anonftp@ftp-private.ncbi.nlm.nih.gov:/sra/sra-instant/reads/ByRun/sra/SRR/SRR151/SRR15141510/SRR15141510.sra;anonftp@ftp-private.ncbi.nlm.nih.gov:/sra/sra-instant/reads/ByRun/sra/SRR/SRR151/SRR15141511/SRR15141511.sra	[source_name]:27 days-old plant roots	[tissue]:27 days-old plant roots	[cultivar]:Nipponbarre	[line]:p35S:HF-GFP-OsRPL18	[condition]:Submergence recovery in greenhouse
SRR15141508,SRR15141509	PRJNA746561	SRX11449252	SRX11449252	GSM5453163: X35STOTSUBRECOSROOT2; Oryza sativa Japonica Group; RNA-Seq	SRP328354	2022-05-03 09:07:59	SRS9489164	null	TRAP-Seq	TRANSCRIPTOMIC	cDNA	Illumina HiSeq 3000	SRS9489164	Oryza sativa Japonica Group	ftp://ftp-trace.ncbi.nih.gov/sra/sra-instant/reads/ByRun/sra/SRR/SRR151/SRR15141508/SRR15141508.sra;ftp://ftp-trace.ncbi.nih.gov/sra/sra-instant/reads/ByRun/sra/SRR/SRR151/SRR15141509/SRR15141509.sra	https://sra-downloadb.be-md.ncbi.nlm.nih.gov/sos1/sra-pub-zq-38/SRR015/15141/SRR15141509/SRR15141509.lite.1	ftp://ftp.ddbj.nig.ac.jp/ddbj_database/dra/sralite/ByExp/litesra/SRX/SRX114/SRX11449252/SRR15141508/SRR15141508.sra;ftp://ftp.ddbj.nig.ac.jp/ddbj_database/dra/sralite/ByExp/litesra/SRX/SRX114/SRX11449252/SRR15141509/SRR15141509.sra	anonftp@ftp-private.ncbi.nlm.nih.gov:/sra/sra-instant/reads/ByRun/sra/SRR/SRR151/SRR15141508/SRR15141508.sra;anonftp@ftp-private.ncbi.nlm.nih.gov:/sra/sra-instant/reads/ByRun/sra/SRR/SRR151/SRR15141509/SRR15141509.sra	[source_name]:27 days-old plant roots	[tissue]:27 days-old plant roots	[cultivar]:Nipponbarre	[line]:p35S:HF-GFP-OsRPL18	[condition]:Submergence recovery in greenhouse
SRR15141505,SRR15141506,SRR15141507	PRJNA746561	SRX11449251	SRX11449251	GSM5453162: X35STOTSUBRECOSROOT1; Oryza sativa Japonica Group; RNA-Seq	SRP328354	2022-05-03 09:07:59	SRS9489165	null	TRAP-Seq	TRANSCRIPTOMIC	cDNA	Illumina HiSeq 3000	SRS9489165	Oryza sativa Japonica Group	ftp://ftp-trace.ncbi.nih.gov/sra/sra-instant/reads/ByRun/sra/SRR/SRR151/SRR15141505/SRR15141505.sra;ftp://ftp-trace.ncbi.nih.gov/sra/sra-instant/reads/ByRun/sra/SRR/SRR151/SRR15141506/SRR15141506.sra;ftp://ftp-trace.ncbi.nih.gov/sra/sra-instant/reads/ByRun/sra/SRR/SRR151/SRR15141507/SRR15141507.sra	https://sra-downloadb.be-md.ncbi.nlm.nih.gov/sos3/sra-pub-zq-22/SRR015/15141/SRR15141507/SRR15141507.lite.1	ftp://ftp.ddbj.nig.ac.jp/ddbj_database/dra/sralite/ByExp/litesra/SRX/SRX114/SRX11449251/SRR15141505/SRR15141505.sra;ftp://ftp.ddbj.nig.ac.jp/ddbj_database/dra/sralite/ByExp/litesra/SRX/SRX114/SRX11449251/SRR15141506/SRR15141506.sra;ftp://ftp.ddbj.nig.ac.jp/ddbj_database/dra/sralite/ByExp/litesra/SRX/SRX114/SRX11449251/SRR15141507/SRR15141507.sra	anonftp@ftp-private.ncbi.nlm.nih.gov:/sra/sra-instant/reads/ByRun/sra/SRR/SRR151/SRR15141505/SRR15141505.sra;anonftp@ftp-private.ncbi.nlm.nih.gov:/sra/sra-instant/reads/ByRun/sra/SRR/SRR151/SRR15141506/SRR15141506.sra;anonftp@ftp-private.ncbi.nlm.nih.gov:/sra/sra-instant/reads/ByRun/sra/SRR/SRR151/SRR15141507/SRR15141507.sra	[source_name]:27 days-old plant roots	[tissue]:27 days-old plant roots	[cultivar]:Nipponbarre	[line]:p35S:HF-GFP-OsRPL18	[condition]:Submergence recovery in greenhouse
SRR15141503,SRR15141504	PRJNA746561	SRX11449250	SRX11449250	GSM5453161: X35STOTSUBOSROOT3; Oryza sativa Japonica Group; RNA-Seq	SRP328354	2022-05-03 09:07:59	SRS9489163	null	TRAP-Seq	TRANSCRIPTOMIC	cDNA	Illumina HiSeq 3000	SRS9489163	Oryza sativa Japonica Group	ftp://ftp-trace.ncbi.nih.gov/sra/sra-instant/reads/ByRun/sra/SRR/SRR151/SRR15141503/SRR15141503.sra;ftp://ftp-trace.ncbi.nih.gov/sra/sra-instant/reads/ByRun/sra/SRR/SRR151/SRR15141504/SRR15141504.sra	https://sra-downloadb.be-md.ncbi.nlm.nih.gov/sos3/sra-pub-zq-22/SRR015/15141/SRR15141504/SRR15141504.lite.1	ftp://ftp.ddbj.nig.ac.jp/ddbj_database/dra/sralite/ByExp/litesra/SRX/SRX114/SRX11449250/SRR15141503/SRR15141503.sra;ftp://ftp.ddbj.nig.ac.jp/ddbj_database/dra/sralite/ByExp/litesra/SRX/SRX114/SRX11449250/SRR15141504/SRR15141504.sra	anonftp@ftp-private.ncbi.nlm.nih.gov:/sra/sra-instant/reads/ByRun/sra/SRR/SRR151/SRR15141503/SRR15141503.sra;anonftp@ftp-private.ncbi.nlm.nih.gov:/sra/sra-instant/reads/ByRun/sra/SRR/SRR151/SRR15141504/SRR15141504.sra	[source_name]:26 days-old plant roots	[tissue]:26 days-old plant roots	[cultivar]:Nipponbarre	[line]:p35S:HF-GFP-OsRPL18	[condition]:Submergence in greenhouse
SRR15141501,SRR15141502	PRJNA746561	SRX11449249	SRX11449249	GSM5453160: X35STOTSUBOSROOT2; Oryza sativa Japonica Group; RNA-Seq	SRP328354	2022-05-03 09:07:59	SRS9489162	null	TRAP-Seq	TRANSCRIPTOMIC	cDNA	Illumina HiSeq 3000	SRS9489162	Oryza sativa Japonica Group	ftp://ftp-trace.ncbi.nih.gov/sra/sra-instant/reads/ByRun/sra/SRR/SRR151/SRR15141501/SRR15141501.sra;ftp://ftp-trace.ncbi.nih.gov/sra/sra-instant/reads/ByRun/sra/SRR/SRR151/SRR15141502/SRR15141502.sra	https://sra-downloadb.be-md.ncbi.nlm.nih.gov/sos3/sra-pub-zq-24/SRR015/15141/SRR15141502/SRR15141502.lite.1	ftp://ftp.ddbj.nig.ac.jp/ddbj_database/dra/sralite/ByExp/litesra/SRX/SRX114/SRX11449249/SRR15141501/SRR15141501.sra;ftp://ftp.ddbj.nig.ac.jp/ddbj_database/dra/sralite/ByExp/litesra/SRX/SRX114/SRX11449249/SRR15141502/SRR15141502.sra	anonftp@ftp-private.ncbi.nlm.nih.gov:/sra/sra-instant/reads/ByRun/sra/SRR/SRR151/SRR15141501/SRR15141501.sra;anonftp@ftp-private.ncbi.nlm.nih.gov:/sra/sra-instant/reads/ByRun/sra/SRR/SRR151/SRR15141502/SRR15141502.sra	[source_name]:26 days-old plant roots	[tissue]:26 days-old plant roots	[cultivar]:Nipponbarre	[line]:p35S:HF-GFP-OsRPL18	[condition]:Submergence in greenhouse
SRR15141499,SRR15141500	PRJNA746561	SRX11449248	SRX11449248	GSM5453159: X35STOTSUBOSROOT1; Oryza sativa Japonica Group; RNA-Seq	SRP328354	2022-05-03 09:07:59	SRS9489161	null	TRAP-Seq	TRANSCRIPTOMIC	cDNA	Illumina HiSeq 3000	SRS9489161	Oryza sativa Japonica Group	ftp://ftp-trace.ncbi.nih.gov/sra/sra-instant/reads/ByRun/sra/SRR/SRR151/SRR15141499/SRR15141499.sra;ftp://ftp-trace.ncbi.nih.gov/sra/sra-instant/reads/ByRun/sra/SRR/SRR151/SRR15141500/SRR15141500.sra	https://sra-downloadb.be-md.ncbi.nlm.nih.gov/sos1/sra-pub-zq-38/SRR015/15141/SRR15141500/SRR15141500.lite.1	ftp://ftp.ddbj.nig.ac.jp/ddbj_database/dra/sralite/ByExp/litesra/SRX/SRX114/SRX11449248/SRR15141499/SRR15141499.sra;ftp://ftp.ddbj.nig.ac.jp/ddbj_database/dra/sralite/ByExp/litesra/SRX/SRX114/SRX11449248/SRR15141500/SRR15141500.sra	anonftp@ftp-private.ncbi.nlm.nih.gov:/sra/sra-instant/reads/ByRun/sra/SRR/SRR151/SRR15141499/SRR15141499.sra;anonftp@ftp-private.ncbi.nlm.nih.gov:/sra/sra-instant/reads/ByRun/sra/SRR/SRR151/SRR15141500/SRR15141500.sra	[source_name]:26 days-old plant roots	[tissue]:26 days-old plant roots	[cultivar]:Nipponbarre	[line]:p35S:HF-GFP-OsRPL18	[condition]:Submergence in greenhouse
SRR15141498	PRJNA746561	SRX11449247	SRX11449247	GSM5453158: X35STOTPLATEOSROOT3; Oryza sativa Japonica Group; RNA-Seq	SRP328354	2022-05-03 09:07:59	SRS9489160	null	TRAP-Seq	TRANSCRIPTOMIC	cDNA	Illumina HiSeq 3000	SRS9489160	Oryza sativa Japonica Group	ftp://ftp-trace.ncbi.nih.gov/sra/sra-instant/reads/ByRun/sra/SRR/SRR151/SRR15141498/SRR15141498.sra	https://sra-downloadb.be-md.ncbi.nlm.nih.gov/sos3/sra-pub-zq-24/SRR015/15141/SRR15141498/SRR15141498.lite.1	ftp://ftp.ddbj.nig.ac.jp/ddbj_database/dra/sralite/ByExp/litesra/SRX/SRX114/SRX11449247/SRR15141498/SRR15141498.sra	anonftp@ftp-private.ncbi.nlm.nih.gov:/sra/sra-instant/reads/ByRun/sra/SRR/SRR151/SRR15141498/SRR15141498.sra	[source_name]:7 days-old seedling roots	[tissue]:7 days-old seedling roots	[cultivar]:Nipponbarre	[line]:p35S:HF-GFP-OsRPL18	[condition]:Plate grown
SRR15141497	PRJNA746561	SRX11449246	SRX11449246	GSM5453157: X35STOTPLATEOSROOT2; Oryza sativa Japonica Group; RNA-Seq	SRP328354	2022-05-03 09:07:59	SRS9489159	null	TRAP-Seq	TRANSCRIPTOMIC	cDNA	Illumina HiSeq 3000	SRS9489159	Oryza sativa Japonica Group	ftp://ftp-trace.ncbi.nih.gov/sra/sra-instant/reads/ByRun/sra/SRR/SRR151/SRR15141497/SRR15141497.sra	https://sra-downloadb.be-md.ncbi.nlm.nih.gov/sos2/sra-pub-zq-20/SRR015/15141/SRR15141497/SRR15141497.lite.1	ftp://ftp.ddbj.nig.ac.jp/ddbj_database/dra/sralite/ByExp/litesra/SRX/SRX114/SRX11449246/SRR15141497/SRR15141497.sra	anonftp@ftp-private.ncbi.nlm.nih.gov:/sra/sra-instant/reads/ByRun/sra/SRR/SRR151/SRR15141497/SRR15141497.sra	[source_name]:7 days-old seedling roots	[tissue]:7 days-old seedling roots	[cultivar]:Nipponbarre	[line]:p35S:HF-GFP-OsRPL18	[condition]:Plate grown
SRR15141495,SRR15141496	PRJNA746561	SRX11449245	SRX11449245	GSM5453156: X35STOTPLATEOSROOT1; Oryza sativa Japonica Group; RNA-Seq	SRP328354	2022-05-03 09:07:59	SRS9489157	null	TRAP-Seq	TRANSCRIPTOMIC	cDNA	Illumina HiSeq 3000	SRS9489157	Oryza sativa Japonica Group	ftp://ftp-trace.ncbi.nih.gov/sra/sra-instant/reads/ByRun/sra/SRR/SRR151/SRR15141495/SRR15141495.sra;ftp://ftp-trace.ncbi.nih.gov/sra/sra-instant/reads/ByRun/sra/SRR/SRR151/SRR15141496/SRR15141496.sra	https://sra-downloadb.be-md.ncbi.nlm.nih.gov/sos1/sra-pub-zq-38/SRR015/15141/SRR15141496/SRR15141496.lite.1	ftp://ftp.ddbj.nig.ac.jp/ddbj_database/dra/sralite/ByExp/litesra/SRX/SRX114/SRX11449245/SRR15141495/SRR15141495.sra;ftp://ftp.ddbj.nig.ac.jp/ddbj_database/dra/sralite/ByExp/litesra/SRX/SRX114/SRX11449245/SRR15141496/SRR15141496.sra	anonftp@ftp-private.ncbi.nlm.nih.gov:/sra/sra-instant/reads/ByRun/sra/SRR/SRR151/SRR15141495/SRR15141495.sra;anonftp@ftp-private.ncbi.nlm.nih.gov:/sra/sra-instant/reads/ByRun/sra/SRR/SRR151/SRR15141496/SRR15141496.sra	[source_name]:7 days-old seedling roots	[tissue]:7 days-old seedling roots	[cultivar]:Nipponbarre	[line]:p35S:HF-GFP-OsRPL18	[condition]:Plate grown
SRR15141491,SRR15141492,SRR15141493,SRR15141494	PRJNA746561	SRX11449244	SRX11449244	GSM5453155: X35STOTFIELDOSROOT3; Oryza sativa Japonica Group; RNA-Seq	SRP328354	2022-05-03 09:07:59	SRS9489158	null	TRAP-Seq	TRANSCRIPTOMIC	cDNA	Illumina HiSeq 3000	SRS9489158	Oryza sativa Japonica Group	ftp://ftp-trace.ncbi.nih.gov/sra/sra-instant/reads/ByRun/sra/SRR/SRR151/SRR15141491/SRR15141491.sra;ftp://ftp-trace.ncbi.nih.gov/sra/sra-instant/reads/ByRun/sra/SRR/SRR151/SRR15141492/SRR15141492.sra;ftp://ftp-trace.ncbi.nih.gov/sra/sra-instant/reads/ByRun/sra/SRR/SRR151/SRR15141493/SRR15141493.sra;ftp://ftp-trace.ncbi.nih.gov/sra/sra-instant/reads/ByRun/sra/SRR/SRR151/SRR15141494/SRR15141494.sra	https://sra-downloadb.be-md.ncbi.nlm.nih.gov/sos3/sra-pub-zq-24/SRR015/15141/SRR15141494/SRR15141494.lite.1	ftp://ftp.ddbj.nig.ac.jp/ddbj_database/dra/sralite/ByExp/litesra/SRX/SRX114/SRX11449244/SRR15141491/SRR15141491.sra;ftp://ftp.ddbj.nig.ac.jp/ddbj_database/dra/sralite/ByExp/litesra/SRX/SRX114/SRX11449244/SRR15141492/SRR15141492.sra;ftp://ftp.ddbj.nig.ac.jp/ddbj_database/dra/sralite/ByExp/litesra/SRX/SRX114/SRX11449244/SRR15141493/SRR15141493.sra;ftp://ftp.ddbj.nig.ac.jp/ddbj_database/dra/sralite/…	anonftp@ftp-private.ncbi.nlm.nih.gov:/sra/sra-instant/reads/ByRun/sra/SRR/SRR151/SRR15141491/SRR15141491.sra;anonftp@ftp-private.ncbi.nlm.nih.gov:/sra/sra-instant/reads/ByRun/sra/SRR/SRR151/SRR15141492/SRR15141492.sra;anonftp@ftp-private.ncbi.nlm.nih.gov:/sra/sra-instant/reads/ByRun/sra/SRR/SRR151/SRR15141493/SRR15141493.sra;anonftp@ftp-private.ncbi.nlm.nih.gov:/sra/sra-instant/reads/ByRun/sra/SR…	[source_name]:49 days-old plant roots	[tissue]:49 days-old plant roots	[cultivar]:Nipponbarre	[line]:p35S:HF-GFP-OsRPL18	[condition]:Field grown
SRR15141489,SRR15141490	PRJNA746561	SRX11449243	SRX11449243	GSM5453154: X35STOTFIELDOSROOT2; Oryza sativa Japonica Group; RNA-Seq	SRP328354	2022-05-03 09:07:59	SRS9489156	null	TRAP-Seq	TRANSCRIPTOMIC	cDNA	Illumina HiSeq 3000	SRS9489156	Oryza sativa Japonica Group	ftp://ftp-trace.ncbi.nih.gov/sra/sra-instant/reads/ByRun/sra/SRR/SRR151/SRR15141489/SRR15141489.sra;ftp://ftp-trace.ncbi.nih.gov/sra/sra-instant/reads/ByRun/sra/SRR/SRR151/SRR15141490/SRR15141490.sra	https://sra-downloadb.be-md.ncbi.nlm.nih.gov/sos1/sra-pub-zq-38/SRR015/15141/SRR15141490/SRR15141490.lite.1	ftp://ftp.ddbj.nig.ac.jp/ddbj_database/dra/sralite/ByExp/litesra/SRX/SRX114/SRX11449243/SRR15141489/SRR15141489.sra;ftp://ftp.ddbj.nig.ac.jp/ddbj_database/dra/sralite/ByExp/litesra/SRX/SRX114/SRX11449243/SRR15141490/SRR15141490.sra	anonftp@ftp-private.ncbi.nlm.nih.gov:/sra/sra-instant/reads/ByRun/sra/SRR/SRR151/SRR15141489/SRR15141489.sra;anonftp@ftp-private.ncbi.nlm.nih.gov:/sra/sra-instant/reads/ByRun/sra/SRR/SRR151/SRR15141490/SRR15141490.sra	[source_name]:49 days-old plant roots	[tissue]:49 days-old plant roots	[cultivar]:Nipponbarre	[line]:p35S:HF-GFP-OsRPL18	[condition]:Field grown
SRR15141486,SRR15141487,SRR15141488	PRJNA746561	SRX11449242	SRX11449242	GSM5453153: X35STOTFIELDOSROOT1; Oryza sativa Japonica Group; RNA-Seq	SRP328354	2022-05-03 09:07:59	SRS9489154	null	TRAP-Seq	TRANSCRIPTOMIC	cDNA	Illumina HiSeq 3000	SRS9489154	Oryza sativa Japonica Group	ftp://ftp-trace.ncbi.nih.gov/sra/sra-instant/reads/ByRun/sra/SRR/SRR151/SRR15141486/SRR15141486.sra;ftp://ftp-trace.ncbi.nih.gov/sra/sra-instant/reads/ByRun/sra/SRR/SRR151/SRR15141487/SRR15141487.sra;ftp://ftp-trace.ncbi.nih.gov/sra/sra-instant/reads/ByRun/sra/SRR/SRR151/SRR15141488/SRR15141488.sra	https://sra-downloadb.be-md.ncbi.nlm.nih.gov/sos1/sra-pub-zq-38/SRR015/15141/SRR15141488/SRR15141488.lite.1	ftp://ftp.ddbj.nig.ac.jp/ddbj_database/dra/sralite/ByExp/litesra/SRX/SRX114/SRX11449242/SRR15141486/SRR15141486.sra;ftp://ftp.ddbj.nig.ac.jp/ddbj_database/dra/sralite/ByExp/litesra/SRX/SRX114/SRX11449242/SRR15141487/SRR15141487.sra;ftp://ftp.ddbj.nig.ac.jp/ddbj_database/dra/sralite/ByExp/litesra/SRX/SRX114/SRX11449242/SRR15141488/SRR15141488.sra	anonftp@ftp-private.ncbi.nlm.nih.gov:/sra/sra-instant/reads/ByRun/sra/SRR/SRR151/SRR15141486/SRR15141486.sra;anonftp@ftp-private.ncbi.nlm.nih.gov:/sra/sra-instant/reads/ByRun/sra/SRR/SRR151/SRR15141487/SRR15141487.sra;anonftp@ftp-private.ncbi.nlm.nih.gov:/sra/sra-instant/reads/ByRun/sra/SRR/SRR151/SRR15141488/SRR15141488.sra	[source_name]:49 days-old plant roots	[tissue]:49 days-old plant roots	[cultivar]:Nipponbarre	[line]:p35S:HF-GFP-OsRPL18	[condition]:Field grown
SRR15141484,SRR15141485	PRJNA746561	SRX11449241	SRX11449241	GSM5453152: X35STOTDRORECOSROOT3; Oryza sativa Japonica Group; RNA-Seq	SRP328354	2022-05-03 09:07:59	SRS9489155	null	TRAP-Seq	TRANSCRIPTOMIC	cDNA	Illumina HiSeq 3000	SRS9489155	Oryza sativa Japonica Group	ftp://ftp-trace.ncbi.nih.gov/sra/sra-instant/reads/ByRun/sra/SRR/SRR151/SRR15141484/SRR15141484.sra;ftp://ftp-trace.ncbi.nih.gov/sra/sra-instant/reads/ByRun/sra/SRR/SRR151/SRR15141485/SRR15141485.sra	https://sra-downloadb.be-md.ncbi.nlm.nih.gov/sos1/sra-pub-zq-38/SRR015/15141/SRR15141485/SRR15141485.lite.1	ftp://ftp.ddbj.nig.ac.jp/ddbj_database/dra/sralite/ByExp/litesra/SRX/SRX114/SRX11449241/SRR15141484/SRR15141484.sra;ftp://ftp.ddbj.nig.ac.jp/ddbj_database/dra/sralite/ByExp/litesra/SRX/SRX114/SRX11449241/SRR15141485/SRR15141485.sra	anonftp@ftp-private.ncbi.nlm.nih.gov:/sra/sra-instant/reads/ByRun/sra/SRR/SRR151/SRR15141484/SRR15141484.sra;anonftp@ftp-private.ncbi.nlm.nih.gov:/sra/sra-instant/reads/ByRun/sra/SRR/SRR151/SRR15141485/SRR15141485.sra	[source_name]:27 days-old plant roots	[tissue]:27 days-old plant roots	[cultivar]:Nipponbarre	[line]:p35S:HF-GFP-OsRPL18	[condition]:Water deficit recovery in greenhouse
SRR15141482,SRR15141483	PRJNA746561	SRX11449240	SRX11449240	GSM5453151: X35STOTDRORECOSROOT2; Oryza sativa Japonica Group; RNA-Seq	SRP328354	2022-05-03 09:07:59	SRS9489153	null	TRAP-Seq	TRANSCRIPTOMIC	cDNA	Illumina HiSeq 3000	SRS9489153	Oryza sativa Japonica Group	ftp://ftp-trace.ncbi.nih.gov/sra/sra-instant/reads/ByRun/sra/SRR/SRR151/SRR15141482/SRR15141482.sra;ftp://ftp-trace.ncbi.nih.gov/sra/sra-instant/reads/ByRun/sra/SRR/SRR151/SRR15141483/SRR15141483.sra	https://sra-downloadb.be-md.ncbi.nlm.nih.gov/sos1/sra-pub-zq-38/SRR015/15141/SRR15141483/SRR15141483.lite.1	ftp://ftp.ddbj.nig.ac.jp/ddbj_database/dra/sralite/ByExp/litesra/SRX/SRX114/SRX11449240/SRR15141482/SRR15141482.sra;ftp://ftp.ddbj.nig.ac.jp/ddbj_database/dra/sralite/ByExp/litesra/SRX/SRX114/SRX11449240/SRR15141483/SRR15141483.sra	anonftp@ftp-private.ncbi.nlm.nih.gov:/sra/sra-instant/reads/ByRun/sra/SRR/SRR151/SRR15141482/SRR15141482.sra;anonftp@ftp-private.ncbi.nlm.nih.gov:/sra/sra-instant/reads/ByRun/sra/SRR/SRR151/SRR15141483/SRR15141483.sra	[source_name]:27 days-old plant roots	[tissue]:27 days-old plant roots	[cultivar]:Nipponbarre	[line]:p35S:HF-GFP-OsRPL18	[condition]:Water deficit recovery in greenhouse
SRR15141480,SRR15141481	PRJNA746561	SRX11449239	SRX11449239	GSM5453150: X35STOTDRORECOSROOT1; Oryza sativa Japonica Group; RNA-Seq	SRP328354	2022-05-03 09:07:59	SRS9489151	null	TRAP-Seq	TRANSCRIPTOMIC	cDNA	Illumina HiSeq 3000	SRS9489151	Oryza sativa Japonica Group	ftp://ftp-trace.ncbi.nih.gov/sra/sra-instant/reads/ByRun/sra/SRR/SRR151/SRR15141480/SRR15141480.sra;ftp://ftp-trace.ncbi.nih.gov/sra/sra-instant/reads/ByRun/sra/SRR/SRR151/SRR15141481/SRR15141481.sra	https://sra-downloadb.be-md.ncbi.nlm.nih.gov/sos1/sra-pub-zq-38/SRR015/15141/SRR15141481/SRR15141481.lite.1	ftp://ftp.ddbj.nig.ac.jp/ddbj_database/dra/sralite/ByExp/litesra/SRX/SRX114/SRX11449239/SRR15141480/SRR15141480.sra;ftp://ftp.ddbj.nig.ac.jp/ddbj_database/dra/sralite/ByExp/litesra/SRX/SRX114/SRX11449239/SRR15141481/SRR15141481.sra	anonftp@ftp-private.ncbi.nlm.nih.gov:/sra/sra-instant/reads/ByRun/sra/SRR/SRR151/SRR15141480/SRR15141480.sra;anonftp@ftp-private.ncbi.nlm.nih.gov:/sra/sra-instant/reads/ByRun/sra/SRR/SRR151/SRR15141481/SRR15141481.sra	[source_name]:27 days-old plant roots	[tissue]:27 days-old plant roots	[cultivar]:Nipponbarre	[line]:p35S:HF-GFP-OsRPL18	[condition]:Water deficit recovery in greenhouse
SRR15141479	PRJNA746561	SRX11449238	SRX11449238	GSM5453149: X35STOTDROOSROOT3; Oryza sativa Japonica Group; RNA-Seq	SRP328354	2022-05-03 09:07:59	SRS9489152	null	TRAP-Seq	TRANSCRIPTOMIC	cDNA	Illumina HiSeq 3000	SRS9489152	Oryza sativa Japonica Group	ftp://ftp-trace.ncbi.nih.gov/sra/sra-instant/reads/ByRun/sra/SRR/SRR151/SRR15141479/SRR15141479.sra	https://sra-downloadb.be-md.ncbi.nlm.nih.gov/sos3/sra-pub-zq-24/SRR015/15141/SRR15141479/SRR15141479.lite.1	ftp://ftp.ddbj.nig.ac.jp/ddbj_database/dra/sralite/ByExp/litesra/SRX/SRX114/SRX11449238/SRR15141479/SRR15141479.sra	anonftp@ftp-private.ncbi.nlm.nih.gov:/sra/sra-instant/reads/ByRun/sra/SRR/SRR151/SRR15141479/SRR15141479.sra	[source_name]:26 days-old plant roots	[tissue]:26 days-old plant roots	[cultivar]:Nipponbarre	[line]:p35S:HF-GFP-OsRPL18	[condition]:Water deficit in greenhouse
SRR15141476,SRR15141477,SRR15141478	PRJNA746561	SRX11449237	SRX11449237	GSM5453148: X35STOTDROOSROOT2; Oryza sativa Japonica Group; RNA-Seq	SRP328354	2022-05-03 09:07:59	SRS9489150	null	TRAP-Seq	TRANSCRIPTOMIC	cDNA	Illumina HiSeq 3000	SRS9489150	Oryza sativa Japonica Group	ftp://ftp-trace.ncbi.nih.gov/sra/sra-instant/reads/ByRun/sra/SRR/SRR151/SRR15141476/SRR15141476.sra;ftp://ftp-trace.ncbi.nih.gov/sra/sra-instant/reads/ByRun/sra/SRR/SRR151/SRR15141477/SRR15141477.sra;ftp://ftp-trace.ncbi.nih.gov/sra/sra-instant/reads/ByRun/sra/SRR/SRR151/SRR15141478/SRR15141478.sra	https://sra-downloadb.be-md.ncbi.nlm.nih.gov/sos1/sra-pub-zq-38/SRR015/15141/SRR15141478/SRR15141478.lite.1	ftp://ftp.ddbj.nig.ac.jp/ddbj_database/dra/sralite/ByExp/litesra/SRX/SRX114/SRX11449237/SRR15141476/SRR15141476.sra;ftp://ftp.ddbj.nig.ac.jp/ddbj_database/dra/sralite/ByExp/litesra/SRX/SRX114/SRX11449237/SRR15141477/SRR15141477.sra;ftp://ftp.ddbj.nig.ac.jp/ddbj_database/dra/sralite/ByExp/litesra/SRX/SRX114/SRX11449237/SRR15141478/SRR15141478.sra	anonftp@ftp-private.ncbi.nlm.nih.gov:/sra/sra-instant/reads/ByRun/sra/SRR/SRR151/SRR15141476/SRR15141476.sra;anonftp@ftp-private.ncbi.nlm.nih.gov:/sra/sra-instant/reads/ByRun/sra/SRR/SRR151/SRR15141477/SRR15141477.sra;anonftp@ftp-private.ncbi.nlm.nih.gov:/sra/sra-instant/reads/ByRun/sra/SRR/SRR151/SRR15141478/SRR15141478.sra	[source_name]:26 days-old plant roots	[tissue]:26 days-old plant roots	[cultivar]:Nipponbarre	[line]:p35S:HF-GFP-OsRPL18	[condition]:Water deficit in greenhouse
SRR15141474,SRR15141475	PRJNA746561	SRX11449236	SRX11449236	GSM5453147: X35STOTDROOSROOT1; Oryza sativa Japonica Group; RNA-Seq	SRP328354	2022-05-03 09:07:59	SRS9489148	null	TRAP-Seq	TRANSCRIPTOMIC	cDNA	Illumina HiSeq 3000	SRS9489148	Oryza sativa Japonica Group	ftp://ftp-trace.ncbi.nih.gov/sra/sra-instant/reads/ByRun/sra/SRR/SRR151/SRR15141474/SRR15141474.sra;ftp://ftp-trace.ncbi.nih.gov/sra/sra-instant/reads/ByRun/sra/SRR/SRR151/SRR15141475/SRR15141475.sra	https://sra-downloadb.be-md.ncbi.nlm.nih.gov/sos3/sra-pub-zq-24/SRR015/15141/SRR15141475/SRR15141475.lite.1	ftp://ftp.ddbj.nig.ac.jp/ddbj_database/dra/sralite/ByExp/litesra/SRX/SRX114/SRX11449236/SRR15141474/SRR15141474.sra;ftp://ftp.ddbj.nig.ac.jp/ddbj_database/dra/sralite/ByExp/litesra/SRX/SRX114/SRX11449236/SRR15141475/SRR15141475.sra	anonftp@ftp-private.ncbi.nlm.nih.gov:/sra/sra-instant/reads/ByRun/sra/SRR/SRR151/SRR15141474/SRR15141474.sra;anonftp@ftp-private.ncbi.nlm.nih.gov:/sra/sra-instant/reads/ByRun/sra/SRR/SRR151/SRR15141475/SRR15141475.sra	[source_name]:26 days-old plant roots	[tissue]:26 days-old plant roots	[cultivar]:Nipponbarre	[line]:p35S:HF-GFP-OsRPL18	[condition]:Water deficit in greenhouse
SRR15141917,SRR15141918,SRR15141919	PRJNA746561	SRX11449235	SRX11449235	GSM5453146: X35STOTCONOSROOT3; Oryza sativa Japonica Group; RNA-Seq	SRP328354	2022-05-03 09:07:59	SRS9489149	null	TRAP-Seq	TRANSCRIPTOMIC	cDNA	Illumina HiSeq 3000	SRS9489149	Oryza sativa Japonica Group	ftp://ftp-trace.ncbi.nih.gov/sra/sra-instant/reads/ByRun/sra/SRR/SRR151/SRR15141917/SRR15141917.sra;ftp://ftp-trace.ncbi.nih.gov/sra/sra-instant/reads/ByRun/sra/SRR/SRR151/SRR15141918/SRR15141918.sra;ftp://ftp-trace.ncbi.nih.gov/sra/sra-instant/reads/ByRun/sra/SRR/SRR151/SRR15141919/SRR15141919.sra	https://sra-downloadb.be-md.ncbi.nlm.nih.gov/sos1/sra-pub-zq-38/SRR015/15141/SRR15141919/SRR15141919.lite.1	ftp://ftp.ddbj.nig.ac.jp/ddbj_database/dra/sralite/ByExp/litesra/SRX/SRX114/SRX11449235/SRR15141917/SRR15141917.sra;ftp://ftp.ddbj.nig.ac.jp/ddbj_database/dra/sralite/ByExp/litesra/SRX/SRX114/SRX11449235/SRR15141918/SRR15141918.sra;ftp://ftp.ddbj.nig.ac.jp/ddbj_database/dra/sralite/ByExp/litesra/SRX/SRX114/SRX11449235/SRR15141919/SRR15141919.sra	anonftp@ftp-private.ncbi.nlm.nih.gov:/sra/sra-instant/reads/ByRun/sra/SRR/SRR151/SRR15141917/SRR15141917.sra;anonftp@ftp-private.ncbi.nlm.nih.gov:/sra/sra-instant/reads/ByRun/sra/SRR/SRR151/SRR15141918/SRR15141918.sra;anonftp@ftp-private.ncbi.nlm.nih.gov:/sra/sra-instant/reads/ByRun/sra/SRR/SRR151/SRR15141919/SRR15141919.sra	[source_name]:26 days-old plant roots	[tissue]:26 days-old plant roots	[cultivar]:Nipponbarre	[line]:p35S:HF-GFP-OsRPL18	[condition]:Control in greenhouse I
SRR15141915,SRR15141916	PRJNA746561	SRX11449234	SRX11449234	GSM5453145: X35STOTCONOSROOT2; Oryza sativa Japonica Group; RNA-Seq	SRP328354	2022-05-03 09:07:59	SRS9489147	null	TRAP-Seq	TRANSCRIPTOMIC	cDNA	Illumina HiSeq 3000	SRS9489147	Oryza sativa Japonica Group	ftp://ftp-trace.ncbi.nih.gov/sra/sra-instant/reads/ByRun/sra/SRR/SRR151/SRR15141915/SRR15141915.sra;ftp://ftp-trace.ncbi.nih.gov/sra/sra-instant/reads/ByRun/sra/SRR/SRR151/SRR15141916/SRR15141916.sra	https://sra-downloadb.be-md.ncbi.nlm.nih.gov/sos1/sra-pub-zq-38/SRR015/15141/SRR15141916/SRR15141916.lite.1	ftp://ftp.ddbj.nig.ac.jp/ddbj_database/dra/sralite/ByExp/litesra/SRX/SRX114/SRX11449234/SRR15141915/SRR15141915.sra;ftp://ftp.ddbj.nig.ac.jp/ddbj_database/dra/sralite/ByExp/litesra/SRX/SRX114/SRX11449234/SRR15141916/SRR15141916.sra	anonftp@ftp-private.ncbi.nlm.nih.gov:/sra/sra-instant/reads/ByRun/sra/SRR/SRR151/SRR15141915/SRR15141915.sra;anonftp@ftp-private.ncbi.nlm.nih.gov:/sra/sra-instant/reads/ByRun/sra/SRR/SRR151/SRR15141916/SRR15141916.sra	[source_name]:26 days-old plant roots	[tissue]:26 days-old plant roots	[cultivar]:Nipponbarre	[line]:p35S:HF-GFP-OsRPL18	[condition]:Control in greenhouse I
SRR15141913,SRR15141914	PRJNA746561	SRX11449233	SRX11449233	GSM5453144: X35STOTCONOSROOT1; Oryza sativa Japonica Group; RNA-Seq	SRP328354	2022-05-03 09:07:59	SRS9489146	null	TRAP-Seq	TRANSCRIPTOMIC	cDNA	Illumina HiSeq 3000	SRS9489146	Oryza sativa Japonica Group	ftp://ftp-trace.ncbi.nih.gov/sra/sra-instant/reads/ByRun/sra/SRR/SRR151/SRR15141913/SRR15141913.sra;ftp://ftp-trace.ncbi.nih.gov/sra/sra-instant/reads/ByRun/sra/SRR/SRR151/SRR15141914/SRR15141914.sra	https://sra-downloadb.be-md.ncbi.nlm.nih.gov/sos1/sra-pub-zq-38/SRR015/15141/SRR15141914/SRR15141914.lite.1	ftp://ftp.ddbj.nig.ac.jp/ddbj_database/dra/sralite/ByExp/litesra/SRX/SRX114/SRX11449233/SRR15141913/SRR15141913.sra;ftp://ftp.ddbj.nig.ac.jp/ddbj_database/dra/sralite/ByExp/litesra/SRX/SRX114/SRX11449233/SRR15141914/SRR15141914.sra	anonftp@ftp-private.ncbi.nlm.nih.gov:/sra/sra-instant/reads/ByRun/sra/SRR/SRR151/SRR15141913/SRR15141913.sra;anonftp@ftp-private.ncbi.nlm.nih.gov:/sra/sra-instant/reads/ByRun/sra/SRR/SRR151/SRR15141914/SRR15141914.sra	[source_name]:26 days-old plant roots	[tissue]:26 days-old plant roots	[cultivar]:Nipponbarre	[line]:p35S:HF-GFP-OsRPL18	[condition]:Control in greenhouse I
SRR15141911,SRR15141912	PRJNA746561	SRX11449232	SRX11449232	GSM5453143: X35STOTCON2OSROOT3; Oryza sativa Japonica Group; RNA-Seq	SRP328354	2022-05-03 09:07:59	SRS9489145	null	TRAP-Seq	TRANSCRIPTOMIC	cDNA	Illumina HiSeq 3000	SRS9489145	Oryza sativa Japonica Group	ftp://ftp-trace.ncbi.nih.gov/sra/sra-instant/reads/ByRun/sra/SRR/SRR151/SRR15141911/SRR15141911.sra;ftp://ftp-trace.ncbi.nih.gov/sra/sra-instant/reads/ByRun/sra/SRR/SRR151/SRR15141912/SRR15141912.sra	https://sra-downloadb.be-md.ncbi.nlm.nih.gov/sos1/sra-pub-zq-38/SRR015/15141/SRR15141912/SRR15141912.lite.1	ftp://ftp.ddbj.nig.ac.jp/ddbj_database/dra/sralite/ByExp/litesra/SRX/SRX114/SRX11449232/SRR15141911/SRR15141911.sra;ftp://ftp.ddbj.nig.ac.jp/ddbj_database/dra/sralite/ByExp/litesra/SRX/SRX114/SRX11449232/SRR15141912/SRR15141912.sra	anonftp@ftp-private.ncbi.nlm.nih.gov:/sra/sra-instant/reads/ByRun/sra/SRR/SRR151/SRR15141911/SRR15141911.sra;anonftp@ftp-private.ncbi.nlm.nih.gov:/sra/sra-instant/reads/ByRun/sra/SRR/SRR151/SRR15141912/SRR15141912.sra	[source_name]:26 days-old plant roots	[tissue]:26 days-old plant roots	[cultivar]:Nipponbarre	[line]:p35S:HF-GFP-OsRPL18	[condition]:Control in greenhouse II
SRR15141909,SRR15141910	PRJNA746561	SRX11449231	SRX11449231	GSM5453142: X35STOTCON2OSROOT2; Oryza sativa Japonica Group; RNA-Seq	SRP328354	2022-05-03 09:07:59	SRS9489144	null	TRAP-Seq	TRANSCRIPTOMIC	cDNA	Illumina HiSeq 3000	SRS9489144	Oryza sativa Japonica Group	ftp://ftp-trace.ncbi.nih.gov/sra/sra-instant/reads/ByRun/sra/SRR/SRR151/SRR15141909/SRR15141909.sra;ftp://ftp-trace.ncbi.nih.gov/sra/sra-instant/reads/ByRun/sra/SRR/SRR151/SRR15141910/SRR15141910.sra	https://sra-downloadb.be-md.ncbi.nlm.nih.gov/sos1/sra-pub-zq-38/SRR015/15141/SRR15141910/SRR15141910.lite.1	ftp://ftp.ddbj.nig.ac.jp/ddbj_database/dra/sralite/ByExp/litesra/SRX/SRX114/SRX11449231/SRR15141909/SRR15141909.sra;ftp://ftp.ddbj.nig.ac.jp/ddbj_database/dra/sralite/ByExp/litesra/SRX/SRX114/SRX11449231/SRR15141910/SRR15141910.sra	anonftp@ftp-private.ncbi.nlm.nih.gov:/sra/sra-instant/reads/ByRun/sra/SRR/SRR151/SRR15141909/SRR15141909.sra;anonftp@ftp-private.ncbi.nlm.nih.gov:/sra/sra-instant/reads/ByRun/sra/SRR/SRR151/SRR15141910/SRR15141910.sra	[source_name]:26 days-old plant roots	[tissue]:26 days-old plant roots	[cultivar]:Nipponbarre	[line]:p35S:HF-GFP-OsRPL18	[condition]:Control in greenhouse II
SRR15141906,SRR15141907,SRR15141908	PRJNA746561	SRX11449230	SRX11449230	GSM5453141: X35STOTCON2OSROOT1; Oryza sativa Japonica Group; RNA-Seq	SRP328354	2022-05-03 09:07:59	SRS9489143	null	TRAP-Seq	TRANSCRIPTOMIC	cDNA	Illumina HiSeq 3000	SRS9489143	Oryza sativa Japonica Group	ftp://ftp-trace.ncbi.nih.gov/sra/sra-instant/reads/ByRun/sra/SRR/SRR151/SRR15141906/SRR15141906.sra;ftp://ftp-trace.ncbi.nih.gov/sra/sra-instant/reads/ByRun/sra/SRR/SRR151/SRR15141907/SRR15141907.sra;ftp://ftp-trace.ncbi.nih.gov/sra/sra-instant/reads/ByRun/sra/SRR/SRR151/SRR15141908/SRR15141908.sra	https://sra-downloadb.be-md.ncbi.nlm.nih.gov/sos3/sra-pub-zq-24/SRR015/15141/SRR15141908/SRR15141908.lite.1	ftp://ftp.ddbj.nig.ac.jp/ddbj_database/dra/sralite/ByExp/litesra/SRX/SRX114/SRX11449230/SRR15141906/SRR15141906.sra;ftp://ftp.ddbj.nig.ac.jp/ddbj_database/dra/sralite/ByExp/litesra/SRX/SRX114/SRX11449230/SRR15141907/SRR15141907.sra;ftp://ftp.ddbj.nig.ac.jp/ddbj_database/dra/sralite/ByExp/litesra/SRX/SRX114/SRX11449230/SRR15141908/SRR15141908.sra	anonftp@ftp-private.ncbi.nlm.nih.gov:/sra/sra-instant/reads/ByRun/sra/SRR/SRR151/SRR15141906/SRR15141906.sra;anonftp@ftp-private.ncbi.nlm.nih.gov:/sra/sra-instant/reads/ByRun/sra/SRR/SRR151/SRR15141907/SRR15141907.sra;anonftp@ftp-private.ncbi.nlm.nih.gov:/sra/sra-instant/reads/ByRun/sra/SRR/SRR151/SRR15141908/SRR15141908.sra	[source_name]:26 days-old plant roots	[tissue]:26 days-old plant roots	[cultivar]:Nipponbarre	[line]:p35S:HF-GFP-OsRPL18	[condition]:Control in greenhouse II
SRR15141902,SRR15141903,SRR15141904,SRR15141905	PRJNA746561	SRX11449229	SRX11449229	GSM5453140: SHRTRAFIELDOSROOT3; Oryza sativa Japonica Group; RNA-Seq	SRP328354	2022-05-03 09:07:59	SRS9489142	null	TRAP-Seq	TRANSCRIPTOMIC	cDNA	Illumina HiSeq 3000	SRS9489142	Oryza sativa Japonica Group	ftp://ftp-trace.ncbi.nih.gov/sra/sra-instant/reads/ByRun/sra/SRR/SRR151/SRR15141902/SRR15141902.sra;ftp://ftp-trace.ncbi.nih.gov/sra/sra-instant/reads/ByRun/sra/SRR/SRR151/SRR15141903/SRR15141903.sra;ftp://ftp-trace.ncbi.nih.gov/sra/sra-instant/reads/ByRun/sra/SRR/SRR151/SRR15141904/SRR15141904.sra;ftp://ftp-trace.ncbi.nih.gov/sra/sra-instant/reads/ByRun/sra/SRR/SRR151/SRR15141905/SRR15141905.sra	https://sra-downloadb.be-md.ncbi.nlm.nih.gov/sos1/sra-pub-zq-38/SRR015/15141/SRR15141905/SRR15141905.lite.1	ftp://ftp.ddbj.nig.ac.jp/ddbj_database/dra/sralite/ByExp/litesra/SRX/SRX114/SRX11449229/SRR15141902/SRR15141902.sra;ftp://ftp.ddbj.nig.ac.jp/ddbj_database/dra/sralite/ByExp/litesra/SRX/SRX114/SRX11449229/SRR15141903/SRR15141903.sra;ftp://ftp.ddbj.nig.ac.jp/ddbj_database/dra/sralite/ByExp/litesra/SRX/SRX114/SRX11449229/SRR15141904/SRR15141904.sra;ftp://ftp.ddbj.nig.ac.jp/ddbj_database/dra/sralite/…	anonftp@ftp-private.ncbi.nlm.nih.gov:/sra/sra-instant/reads/ByRun/sra/SRR/SRR151/SRR15141902/SRR15141902.sra;anonftp@ftp-private.ncbi.nlm.nih.gov:/sra/sra-instant/reads/ByRun/sra/SRR/SRR151/SRR15141903/SRR15141903.sra;anonftp@ftp-private.ncbi.nlm.nih.gov:/sra/sra-instant/reads/ByRun/sra/SRR/SRR151/SRR15141904/SRR15141904.sra;anonftp@ftp-private.ncbi.nlm.nih.gov:/sra/sra-instant/reads/ByRun/sra/SR…	[source_name]:49 days-old plant roots	[tissue]:49 days-old plant roots	[cultivar]:Nipponbarre	[line]:pSHR1:HF-GFP-OsRPL18 (Kajala et al., 2021)	[condition]:Field grown
SRR15141900,SRR15141901	PRJNA746561	SRX11449228	SRX11449228	GSM5453139: SHRTRAFIELDOSROOT2; Oryza sativa Japonica Group; RNA-Seq	SRP328354	2022-05-03 09:07:59	SRS9489141	null	TRAP-Seq	TRANSCRIPTOMIC	cDNA	Illumina HiSeq 3000	SRS9489141	Oryza sativa Japonica Group	ftp://ftp-trace.ncbi.nih.gov/sra/sra-instant/reads/ByRun/sra/SRR/SRR151/SRR15141900/SRR15141900.sra;ftp://ftp-trace.ncbi.nih.gov/sra/sra-instant/reads/ByRun/sra/SRR/SRR151/SRR15141901/SRR15141901.sra	https://sra-downloadb.be-md.ncbi.nlm.nih.gov/sos1/sra-pub-zq-38/SRR015/15141/SRR15141901/SRR15141901.lite.1	ftp://ftp.ddbj.nig.ac.jp/ddbj_database/dra/sralite/ByExp/litesra/SRX/SRX114/SRX11449228/SRR15141900/SRR15141900.sra;ftp://ftp.ddbj.nig.ac.jp/ddbj_database/dra/sralite/ByExp/litesra/SRX/SRX114/SRX11449228/SRR15141901/SRR15141901.sra	anonftp@ftp-private.ncbi.nlm.nih.gov:/sra/sra-instant/reads/ByRun/sra/SRR/SRR151/SRR15141900/SRR15141900.sra;anonftp@ftp-private.ncbi.nlm.nih.gov:/sra/sra-instant/reads/ByRun/sra/SRR/SRR151/SRR15141901/SRR15141901.sra	[source_name]:49 days-old plant roots	[tissue]:49 days-old plant roots	[cultivar]:Nipponbarre	[line]:pSHR1:HF-GFP-OsRPL18 (Kajala et al., 2021)	[condition]:Field grown
SRR15141897,SRR15141898,SRR15141899	PRJNA746561	SRX11449227	SRX11449227	GSM5453138: SHRTRAFIELDOSROOT1; Oryza sativa Japonica Group; RNA-Seq	SRP328354	2022-05-03 09:07:59	SRS9489140	null	TRAP-Seq	TRANSCRIPTOMIC	cDNA	Illumina HiSeq 3000	SRS9489140	Oryza sativa Japonica Group	ftp://ftp-trace.ncbi.nih.gov/sra/sra-instant/reads/ByRun/sra/SRR/SRR151/SRR15141897/SRR15141897.sra;ftp://ftp-trace.ncbi.nih.gov/sra/sra-instant/reads/ByRun/sra/SRR/SRR151/SRR15141898/SRR15141898.sra;ftp://ftp-trace.ncbi.nih.gov/sra/sra-instant/reads/ByRun/sra/SRR/SRR151/SRR15141899/SRR15141899.sra	https://sra-downloadb.be-md.ncbi.nlm.nih.gov/sos1/sra-pub-zq-38/SRR015/15141/SRR15141899/SRR15141899.lite.1	ftp://ftp.ddbj.nig.ac.jp/ddbj_database/dra/sralite/ByExp/litesra/SRX/SRX114/SRX11449227/SRR15141897/SRR15141897.sra;ftp://ftp.ddbj.nig.ac.jp/ddbj_database/dra/sralite/ByExp/litesra/SRX/SRX114/SRX11449227/SRR15141898/SRR15141898.sra;ftp://ftp.ddbj.nig.ac.jp/ddbj_database/dra/sralite/ByExp/litesra/SRX/SRX114/SRX11449227/SRR15141899/SRR15141899.sra	anonftp@ftp-private.ncbi.nlm.nih.gov:/sra/sra-instant/reads/ByRun/sra/SRR/SRR151/SRR15141897/SRR15141897.sra;anonftp@ftp-private.ncbi.nlm.nih.gov:/sra/sra-instant/reads/ByRun/sra/SRR/SRR151/SRR15141898/SRR15141898.sra;anonftp@ftp-private.ncbi.nlm.nih.gov:/sra/sra-instant/reads/ByRun/sra/SRR/SRR151/SRR15141899/SRR15141899.sra	[source_name]:49 days-old plant roots	[tissue]:49 days-old plant roots	[cultivar]:Nipponbarre	[line]:pSHR1:HF-GFP-OsRPL18 (Kajala et al., 2021)	[condition]:Field grown
SRR15141895,SRR15141896	PRJNA746561	SRX11449226	SRX11449226	GSM5453137: SCRTRAWATRECOSROOT3; Oryza sativa Japonica Group; RNA-Seq	SRP328354	2022-05-03 09:07:59	SRS9489139	null	TRAP-Seq	TRANSCRIPTOMIC	cDNA	Illumina HiSeq 3000	SRS9489139	Oryza sativa Japonica Group	ftp://ftp-trace.ncbi.nih.gov/sra/sra-instant/reads/ByRun/sra/SRR/SRR151/SRR15141895/SRR15141895.sra;ftp://ftp-trace.ncbi.nih.gov/sra/sra-instant/reads/ByRun/sra/SRR/SRR151/SRR15141896/SRR15141896.sra	https://sra-downloadb.be-md.ncbi.nlm.nih.gov/sos1/sra-pub-zq-38/SRR015/15141/SRR15141896/SRR15141896.lite.1	ftp://ftp.ddbj.nig.ac.jp/ddbj_database/dra/sralite/ByExp/litesra/SRX/SRX114/SRX11449226/SRR15141895/SRR15141895.sra;ftp://ftp.ddbj.nig.ac.jp/ddbj_database/dra/sralite/ByExp/litesra/SRX/SRX114/SRX11449226/SRR15141896/SRR15141896.sra	anonftp@ftp-private.ncbi.nlm.nih.gov:/sra/sra-instant/reads/ByRun/sra/SRR/SRR151/SRR15141895/SRR15141895.sra;anonftp@ftp-private.ncbi.nlm.nih.gov:/sra/sra-instant/reads/ByRun/sra/SRR/SRR151/SRR15141896/SRR15141896.sra	[source_name]:27 days-old plant roots	[tissue]:27 days-old plant roots	[cultivar]:Nipponbarre	[line]:pAtSCR:HF-GFP-OsRPL18 (Kajala et al., 2021)	[condition]:Waterlogged recovery in greenhouse
SRR15141893,SRR15141894	PRJNA746561	SRX11449225	SRX11449225	GSM5453136: SCRTRAWATRECOSROOT2; Oryza sativa Japonica Group; RNA-Seq	SRP328354	2022-05-03 09:07:59	SRS9489138	null	TRAP-Seq	TRANSCRIPTOMIC	cDNA	Illumina HiSeq 3000	SRS9489138	Oryza sativa Japonica Group	ftp://ftp-trace.ncbi.nih.gov/sra/sra-instant/reads/ByRun/sra/SRR/SRR151/SRR15141893/SRR15141893.sra;ftp://ftp-trace.ncbi.nih.gov/sra/sra-instant/reads/ByRun/sra/SRR/SRR151/SRR15141894/SRR15141894.sra	https://sra-downloadb.be-md.ncbi.nlm.nih.gov/sos3/sra-pub-zq-24/SRR015/15141/SRR15141894/SRR15141894.lite.1	ftp://ftp.ddbj.nig.ac.jp/ddbj_database/dra/sralite/ByExp/litesra/SRX/SRX114/SRX11449225/SRR15141893/SRR15141893.sra;ftp://ftp.ddbj.nig.ac.jp/ddbj_database/dra/sralite/ByExp/litesra/SRX/SRX114/SRX11449225/SRR15141894/SRR15141894.sra	anonftp@ftp-private.ncbi.nlm.nih.gov:/sra/sra-instant/reads/ByRun/sra/SRR/SRR151/SRR15141893/SRR15141893.sra;anonftp@ftp-private.ncbi.nlm.nih.gov:/sra/sra-instant/reads/ByRun/sra/SRR/SRR151/SRR15141894/SRR15141894.sra	[source_name]:27 days-old plant roots	[tissue]:27 days-old plant roots	[cultivar]:Nipponbarre	[line]:pAtSCR:HF-GFP-OsRPL18 (Kajala et al., 2021)	[condition]:Waterlogged recovery in greenhouse
SRR15141891,SRR15141892	PRJNA746561	SRX11449224	SRX11449224	GSM5453135: SCRTRAWATRECOSROOT1; Oryza sativa Japonica Group; RNA-Seq	SRP328354	2022-05-03 09:07:59	SRS9489137	null	TRAP-Seq	TRANSCRIPTOMIC	cDNA	Illumina HiSeq 3000	SRS9489137	Oryza sativa Japonica Group	ftp://ftp-trace.ncbi.nih.gov/sra/sra-instant/reads/ByRun/sra/SRR/SRR151/SRR15141891/SRR15141891.sra;ftp://ftp-trace.ncbi.nih.gov/sra/sra-instant/reads/ByRun/sra/SRR/SRR151/SRR15141892/SRR15141892.sra	https://sra-downloadb.be-md.ncbi.nlm.nih.gov/sos1/sra-pub-zq-38/SRR015/15141/SRR15141892/SRR15141892.lite.1	ftp://ftp.ddbj.nig.ac.jp/ddbj_database/dra/sralite/ByExp/litesra/SRX/SRX114/SRX11449224/SRR15141891/SRR15141891.sra;ftp://ftp.ddbj.nig.ac.jp/ddbj_database/dra/sralite/ByExp/litesra/SRX/SRX114/SRX11449224/SRR15141892/SRR15141892.sra	anonftp@ftp-private.ncbi.nlm.nih.gov:/sra/sra-instant/reads/ByRun/sra/SRR/SRR151/SRR15141891/SRR15141891.sra;anonftp@ftp-private.ncbi.nlm.nih.gov:/sra/sra-instant/reads/ByRun/sra/SRR/SRR151/SRR15141892/SRR15141892.sra	[source_name]:27 days-old plant roots	[tissue]:27 days-old plant roots	[cultivar]:Nipponbarre	[line]:pAtSCR:HF-GFP-OsRPL18 (Kajala et al., 2021)	[condition]:Waterlogged recovery in greenhouse
SRR15141889,SRR15141890	PRJNA746561	SRX11449223	SRX11449223	GSM5453134: SCRTRAWATOSROOT3; Oryza sativa Japonica Group; RNA-Seq	SRP328354	2022-05-03 09:07:59	SRS9489136	null	TRAP-Seq	TRANSCRIPTOMIC	cDNA	Illumina HiSeq 3000	SRS9489136	Oryza sativa Japonica Group	ftp://ftp-trace.ncbi.nih.gov/sra/sra-instant/reads/ByRun/sra/SRR/SRR151/SRR15141889/SRR15141889.sra;ftp://ftp-trace.ncbi.nih.gov/sra/sra-instant/reads/ByRun/sra/SRR/SRR151/SRR15141890/SRR15141890.sra	https://sra-downloadb.be-md.ncbi.nlm.nih.gov/sos1/sra-pub-zq-38/SRR015/15141/SRR15141890/SRR15141890.lite.1	ftp://ftp.ddbj.nig.ac.jp/ddbj_database/dra/sralite/ByExp/litesra/SRX/SRX114/SRX11449223/SRR15141889/SRR15141889.sra;ftp://ftp.ddbj.nig.ac.jp/ddbj_database/dra/sralite/ByExp/litesra/SRX/SRX114/SRX11449223/SRR15141890/SRR15141890.sra	anonftp@ftp-private.ncbi.nlm.nih.gov:/sra/sra-instant/reads/ByRun/sra/SRR/SRR151/SRR15141889/SRR15141889.sra;anonftp@ftp-private.ncbi.nlm.nih.gov:/sra/sra-instant/reads/ByRun/sra/SRR/SRR151/SRR15141890/SRR15141890.sra	[source_name]:26 days-old plant roots	[tissue]:26 days-old plant roots	[cultivar]:Nipponbarre	[line]:pAtSCR:HF-GFP-OsRPL18 (Kajala et al., 2021)	[condition]:Waterlogged in greenhouse
SRR15141888	PRJNA746561	SRX11449222	SRX11449222	GSM5453133: SCRTRAWATOSROOT2; Oryza sativa Japonica Group; RNA-Seq	SRP328354	2022-05-03 09:07:59	SRS9489135	null	TRAP-Seq	TRANSCRIPTOMIC	cDNA	Illumina HiSeq 3000	SRS9489135	Oryza sativa Japonica Group	ftp://ftp-trace.ncbi.nih.gov/sra/sra-instant/reads/ByRun/sra/SRR/SRR151/SRR15141888/SRR15141888.sra	https://sra-downloadb.be-md.ncbi.nlm.nih.gov/sos1/sra-pub-zq-38/SRR015/15141/SRR15141888/SRR15141888.lite.1	ftp://ftp.ddbj.nig.ac.jp/ddbj_database/dra/sralite/ByExp/litesra/SRX/SRX114/SRX11449222/SRR15141888/SRR15141888.sra	anonftp@ftp-private.ncbi.nlm.nih.gov:/sra/sra-instant/reads/ByRun/sra/SRR/SRR151/SRR15141888/SRR15141888.sra	[source_name]:26 days-old plant roots	[tissue]:26 days-old plant roots	[cultivar]:Nipponbarre	[line]:pAtSCR:HF-GFP-OsRPL18 (Kajala et al., 2021)	[condition]:Waterlogged in greenhouse
SRR15141886,SRR15141887	PRJNA746561	SRX11449221	SRX11449221	GSM5453132: SCRTRAWATOSROOT1; Oryza sativa Japonica Group; RNA-Seq	SRP328354	2022-05-03 09:07:59	SRS9489134	null	TRAP-Seq	TRANSCRIPTOMIC	cDNA	Illumina HiSeq 3000	SRS9489134	Oryza sativa Japonica Group	ftp://ftp-trace.ncbi.nih.gov/sra/sra-instant/reads/ByRun/sra/SRR/SRR151/SRR15141886/SRR15141886.sra;ftp://ftp-trace.ncbi.nih.gov/sra/sra-instant/reads/ByRun/sra/SRR/SRR151/SRR15141887/SRR15141887.sra	https://sra-downloadb.be-md.ncbi.nlm.nih.gov/sos1/sra-pub-zq-38/SRR015/15141/SRR15141887/SRR15141887.lite.1	ftp://ftp.ddbj.nig.ac.jp/ddbj_database/dra/sralite/ByExp/litesra/SRX/SRX114/SRX11449221/SRR15141886/SRR15141886.sra;ftp://ftp.ddbj.nig.ac.jp/ddbj_database/dra/sralite/ByExp/litesra/SRX/SRX114/SRX11449221/SRR15141887/SRR15141887.sra	anonftp@ftp-private.ncbi.nlm.nih.gov:/sra/sra-instant/reads/ByRun/sra/SRR/SRR151/SRR15141886/SRR15141886.sra;anonftp@ftp-private.ncbi.nlm.nih.gov:/sra/sra-instant/reads/ByRun/sra/SRR/SRR151/SRR15141887/SRR15141887.sra	[source_name]:26 days-old plant roots	[tissue]:26 days-old plant roots	[cultivar]:Nipponbarre	[line]:pAtSCR:HF-GFP-OsRPL18 (Kajala et al., 2021)	[condition]:Waterlogged in greenhouse
SRR15141882,SRR15141883,SRR15141884,SRR15141885	PRJNA746561	SRX11449220	SRX11449220	GSM5453131: SCRTRADRORECOSROOT3; Oryza sativa Japonica Group; RNA-Seq	SRP328354	2022-05-03 09:07:59	SRS9489132	null	TRAP-Seq	TRANSCRIPTOMIC	cDNA	Illumina HiSeq 3000	SRS9489132	Oryza sativa Japonica Group	ftp://ftp-trace.ncbi.nih.gov/sra/sra-instant/reads/ByRun/sra/SRR/SRR151/SRR15141882/SRR15141882.sra;ftp://ftp-trace.ncbi.nih.gov/sra/sra-instant/reads/ByRun/sra/SRR/SRR151/SRR15141883/SRR15141883.sra;ftp://ftp-trace.ncbi.nih.gov/sra/sra-instant/reads/ByRun/sra/SRR/SRR151/SRR15141884/SRR15141884.sra;ftp://ftp-trace.ncbi.nih.gov/sra/sra-instant/reads/ByRun/sra/SRR/SRR151/SRR15141885/SRR15141885.sra	https://sra-downloadb.be-md.ncbi.nlm.nih.gov/sos1/sra-pub-zq-38/SRR015/15141/SRR15141885/SRR15141885.lite.1	ftp://ftp.ddbj.nig.ac.jp/ddbj_database/dra/sralite/ByExp/litesra/SRX/SRX114/SRX11449220/SRR15141882/SRR15141882.sra;ftp://ftp.ddbj.nig.ac.jp/ddbj_database/dra/sralite/ByExp/litesra/SRX/SRX114/SRX11449220/SRR15141883/SRR15141883.sra;ftp://ftp.ddbj.nig.ac.jp/ddbj_database/dra/sralite/ByExp/litesra/SRX/SRX114/SRX11449220/SRR15141884/SRR15141884.sra;ftp://ftp.ddbj.nig.ac.jp/ddbj_database/dra/sralite/…	anonftp@ftp-private.ncbi.nlm.nih.gov:/sra/sra-instant/reads/ByRun/sra/SRR/SRR151/SRR15141882/SRR15141882.sra;anonftp@ftp-private.ncbi.nlm.nih.gov:/sra/sra-instant/reads/ByRun/sra/SRR/SRR151/SRR15141883/SRR15141883.sra;anonftp@ftp-private.ncbi.nlm.nih.gov:/sra/sra-instant/reads/ByRun/sra/SRR/SRR151/SRR15141884/SRR15141884.sra;anonftp@ftp-private.ncbi.nlm.nih.gov:/sra/sra-instant/reads/ByRun/sra/SR…	[source_name]:27 days-old plant roots	[tissue]:27 days-old plant roots	[cultivar]:Nipponbarre	[line]:pAtSCR:HF-GFP-OsRPL18 (Kajala et al., 2021)	[condition]:Water deficit recovery in greenhouse
SRR15141880,SRR15141881	PRJNA746561	SRX11449219	SRX11449219	GSM5453130: SCRTRADRORECOSROOT2; Oryza sativa Japonica Group; RNA-Seq	SRP328354	2022-05-03 09:07:59	SRS9489133	null	TRAP-Seq	TRANSCRIPTOMIC	cDNA	Illumina HiSeq 3000	SRS9489133	Oryza sativa Japonica Group	ftp://ftp-trace.ncbi.nih.gov/sra/sra-instant/reads/ByRun/sra/SRR/SRR151/SRR15141880/SRR15141880.sra;ftp://ftp-trace.ncbi.nih.gov/sra/sra-instant/reads/ByRun/sra/SRR/SRR151/SRR15141881/SRR15141881.sra	https://sra-downloadb.be-md.ncbi.nlm.nih.gov/sos1/sra-pub-zq-38/SRR015/15141/SRR15141881/SRR15141881.lite.1	ftp://ftp.ddbj.nig.ac.jp/ddbj_database/dra/sralite/ByExp/litesra/SRX/SRX114/SRX11449219/SRR15141880/SRR15141880.sra;ftp://ftp.ddbj.nig.ac.jp/ddbj_database/dra/sralite/ByExp/litesra/SRX/SRX114/SRX11449219/SRR15141881/SRR15141881.sra	anonftp@ftp-private.ncbi.nlm.nih.gov:/sra/sra-instant/reads/ByRun/sra/SRR/SRR151/SRR15141880/SRR15141880.sra;anonftp@ftp-private.ncbi.nlm.nih.gov:/sra/sra-instant/reads/ByRun/sra/SRR/SRR151/SRR15141881/SRR15141881.sra	[source_name]:27 days-old plant roots	[tissue]:27 days-old plant roots	[cultivar]:Nipponbarre	[line]:pAtSCR:HF-GFP-OsRPL18 (Kajala et al., 2021)	[condition]:Water deficit recovery in greenhouse
SRR15141878,SRR15141879	PRJNA746561	SRX11449218	SRX11449218	GSM5453129: SCRTRADRORECOSROOT1; Oryza sativa Japonica Group; RNA-Seq	SRP328354	2022-05-03 09:07:59	SRS9489131	null	TRAP-Seq	TRANSCRIPTOMIC	cDNA	Illumina HiSeq 3000	SRS9489131	Oryza sativa Japonica Group	ftp://ftp-trace.ncbi.nih.gov/sra/sra-instant/reads/ByRun/sra/SRR/SRR151/SRR15141878/SRR15141878.sra;ftp://ftp-trace.ncbi.nih.gov/sra/sra-instant/reads/ByRun/sra/SRR/SRR151/SRR15141879/SRR15141879.sra	https://sra-downloadb.be-md.ncbi.nlm.nih.gov/sos1/sra-pub-zq-38/SRR015/15141/SRR15141879/SRR15141879.lite.1	ftp://ftp.ddbj.nig.ac.jp/ddbj_database/dra/sralite/ByExp/litesra/SRX/SRX114/SRX11449218/SRR15141878/SRR15141878.sra;ftp://ftp.ddbj.nig.ac.jp/ddbj_database/dra/sralite/ByExp/litesra/SRX/SRX114/SRX11449218/SRR15141879/SRR15141879.sra	anonftp@ftp-private.ncbi.nlm.nih.gov:/sra/sra-instant/reads/ByRun/sra/SRR/SRR151/SRR15141878/SRR15141878.sra;anonftp@ftp-private.ncbi.nlm.nih.gov:/sra/sra-instant/reads/ByRun/sra/SRR/SRR151/SRR15141879/SRR15141879.sra	[source_name]:27 days-old plant roots	[tissue]:27 days-old plant roots	[cultivar]:Nipponbarre	[line]:pAtSCR:HF-GFP-OsRPL18 (Kajala et al., 2021)	[condition]:Water deficit recovery in greenhouse
SRR15141876,SRR15141877	PRJNA746561	SRX11449217	SRX11449217	GSM5453128: SCRTRADROOSROOT3; Oryza sativa Japonica Group; RNA-Seq	SRP328354	2022-05-03 09:07:59	SRS9489130	null	TRAP-Seq	TRANSCRIPTOMIC	cDNA	Illumina HiSeq 3000	SRS9489130	Oryza sativa Japonica Group	ftp://ftp-trace.ncbi.nih.gov/sra/sra-instant/reads/ByRun/sra/SRR/SRR151/SRR15141876/SRR15141876.sra;ftp://ftp-trace.ncbi.nih.gov/sra/sra-instant/reads/ByRun/sra/SRR/SRR151/SRR15141877/SRR15141877.sra	https://sra-downloadb.be-md.ncbi.nlm.nih.gov/sos1/sra-pub-zq-38/SRR015/15141/SRR15141877/SRR15141877.lite.1	ftp://ftp.ddbj.nig.ac.jp/ddbj_database/dra/sralite/ByExp/litesra/SRX/SRX114/SRX11449217/SRR15141876/SRR15141876.sra;ftp://ftp.ddbj.nig.ac.jp/ddbj_database/dra/sralite/ByExp/litesra/SRX/SRX114/SRX11449217/SRR15141877/SRR15141877.sra	anonftp@ftp-private.ncbi.nlm.nih.gov:/sra/sra-instant/reads/ByRun/sra/SRR/SRR151/SRR15141876/SRR15141876.sra;anonftp@ftp-private.ncbi.nlm.nih.gov:/sra/sra-instant/reads/ByRun/sra/SRR/SRR151/SRR15141877/SRR15141877.sra	[source_name]:26 days-old plant roots	[tissue]:26 days-old plant roots	[cultivar]:Nipponbarre	[line]:pAtSCR:HF-GFP-OsRPL18 (Kajala et al., 2021)	[condition]:Water deficit in greenhouse
SRR15141874,SRR15141875	PRJNA746561	SRX11449216	SRX11449216	GSM5453127: SCRTRADROOSROOT2; Oryza sativa Japonica Group; RNA-Seq	SRP328354	2022-05-03 09:07:59	SRS9489129	null	TRAP-Seq	TRANSCRIPTOMIC	cDNA	Illumina HiSeq 3000	SRS9489129	Oryza sativa Japonica Group	ftp://ftp-trace.ncbi.nih.gov/sra/sra-instant/reads/ByRun/sra/SRR/SRR151/SRR15141874/SRR15141874.sra;ftp://ftp-trace.ncbi.nih.gov/sra/sra-instant/reads/ByRun/sra/SRR/SRR151/SRR15141875/SRR15141875.sra	https://sra-downloadb.be-md.ncbi.nlm.nih.gov/sos1/sra-pub-zq-38/SRR015/15141/SRR15141875/SRR15141875.lite.1	ftp://ftp.ddbj.nig.ac.jp/ddbj_database/dra/sralite/ByExp/litesra/SRX/SRX114/SRX11449216/SRR15141874/SRR15141874.sra;ftp://ftp.ddbj.nig.ac.jp/ddbj_database/dra/sralite/ByExp/litesra/SRX/SRX114/SRX11449216/SRR15141875/SRR15141875.sra	anonftp@ftp-private.ncbi.nlm.nih.gov:/sra/sra-instant/reads/ByRun/sra/SRR/SRR151/SRR15141874/SRR15141874.sra;anonftp@ftp-private.ncbi.nlm.nih.gov:/sra/sra-instant/reads/ByRun/sra/SRR/SRR151/SRR15141875/SRR15141875.sra	[source_name]:26 days-old plant roots	[tissue]:26 days-old plant roots	[cultivar]:Nipponbarre	[line]:pAtSCR:HF-GFP-OsRPL18 (Kajala et al., 2021)	[condition]:Water deficit in greenhouse
SRR15141872,SRR15141873	PRJNA746561	SRX11449215	SRX11449215	GSM5453126: SCRTRADROOSROOT1; Oryza sativa Japonica Group; RNA-Seq	SRP328354	2022-05-03 09:07:59	SRS9489128	null	TRAP-Seq	TRANSCRIPTOMIC	cDNA	Illumina HiSeq 3000	SRS9489128	Oryza sativa Japonica Group	ftp://ftp-trace.ncbi.nih.gov/sra/sra-instant/reads/ByRun/sra/SRR/SRR151/SRR15141872/SRR15141872.sra;ftp://ftp-trace.ncbi.nih.gov/sra/sra-instant/reads/ByRun/sra/SRR/SRR151/SRR15141873/SRR15141873.sra	https://sra-downloadb.be-md.ncbi.nlm.nih.gov/sos1/sra-pub-zq-38/SRR015/15141/SRR15141873/SRR15141873.lite.1	ftp://ftp.ddbj.nig.ac.jp/ddbj_database/dra/sralite/ByExp/litesra/SRX/SRX114/SRX11449215/SRR15141872/SRR15141872.sra;ftp://ftp.ddbj.nig.ac.jp/ddbj_database/dra/sralite/ByExp/litesra/SRX/SRX114/SRX11449215/SRR15141873/SRR15141873.sra	anonftp@ftp-private.ncbi.nlm.nih.gov:/sra/sra-instant/reads/ByRun/sra/SRR/SRR151/SRR15141872/SRR15141872.sra;anonftp@ftp-private.ncbi.nlm.nih.gov:/sra/sra-instant/reads/ByRun/sra/SRR/SRR151/SRR15141873/SRR15141873.sra	[source_name]:26 days-old plant roots	[tissue]:26 days-old plant roots	[cultivar]:Nipponbarre	[line]:pAtSCR:HF-GFP-OsRPL18 (Kajala et al., 2021)	[condition]:Water deficit in greenhouse
SRR15141870,SRR15141871	PRJNA746561	SRX11449214	SRX11449214	GSM5453125: SCRTRACONOSROOT3; Oryza sativa Japonica Group; RNA-Seq	SRP328354	2022-05-03 09:07:59	SRS9489127	null	TRAP-Seq	TRANSCRIPTOMIC	cDNA	Illumina HiSeq 3000	SRS9489127	Oryza sativa Japonica Group	ftp://ftp-trace.ncbi.nih.gov/sra/sra-instant/reads/ByRun/sra/SRR/SRR151/SRR15141870/SRR15141870.sra;ftp://ftp-trace.ncbi.nih.gov/sra/sra-instant/reads/ByRun/sra/SRR/SRR151/SRR15141871/SRR15141871.sra	https://sra-downloadb.be-md.ncbi.nlm.nih.gov/sos1/sra-pub-zq-38/SRR015/15141/SRR15141871/SRR15141871.lite.1	ftp://ftp.ddbj.nig.ac.jp/ddbj_database/dra/sralite/ByExp/litesra/SRX/SRX114/SRX11449214/SRR15141870/SRR15141870.sra;ftp://ftp.ddbj.nig.ac.jp/ddbj_database/dra/sralite/ByExp/litesra/SRX/SRX114/SRX11449214/SRR15141871/SRR15141871.sra	anonftp@ftp-private.ncbi.nlm.nih.gov:/sra/sra-instant/reads/ByRun/sra/SRR/SRR151/SRR15141870/SRR15141870.sra;anonftp@ftp-private.ncbi.nlm.nih.gov:/sra/sra-instant/reads/ByRun/sra/SRR/SRR151/SRR15141871/SRR15141871.sra	[source_name]:26 days-old plant roots	[tissue]:26 days-old plant roots	[cultivar]:Nipponbarre	[line]:pAtSCR:HF-GFP-OsRPL18 (Kajala et al., 2021)	[condition]:Control in greenhouse I
SRR15141867,SRR15141868,SRR15141869	PRJNA746561	SRX11449213	SRX11449213	GSM5453124: SCRTRACONOSROOT2; Oryza sativa Japonica Group; RNA-Seq	SRP328354	2022-05-03 09:07:59	SRS9489126	null	TRAP-Seq	TRANSCRIPTOMIC	cDNA	Illumina HiSeq 3000	SRS9489126	Oryza sativa Japonica Group	ftp://ftp-trace.ncbi.nih.gov/sra/sra-instant/reads/ByRun/sra/SRR/SRR151/SRR15141867/SRR15141867.sra;ftp://ftp-trace.ncbi.nih.gov/sra/sra-instant/reads/ByRun/sra/SRR/SRR151/SRR15141868/SRR15141868.sra;ftp://ftp-trace.ncbi.nih.gov/sra/sra-instant/reads/ByRun/sra/SRR/SRR151/SRR15141869/SRR15141869.sra	https://sra-downloadb.be-md.ncbi.nlm.nih.gov/sos1/sra-pub-zq-38/SRR015/15141/SRR15141869/SRR15141869.lite.1	ftp://ftp.ddbj.nig.ac.jp/ddbj_database/dra/sralite/ByExp/litesra/SRX/SRX114/SRX11449213/SRR15141867/SRR15141867.sra;ftp://ftp.ddbj.nig.ac.jp/ddbj_database/dra/sralite/ByExp/litesra/SRX/SRX114/SRX11449213/SRR15141868/SRR15141868.sra;ftp://ftp.ddbj.nig.ac.jp/ddbj_database/dra/sralite/ByExp/litesra/SRX/SRX114/SRX11449213/SRR15141869/SRR15141869.sra	anonftp@ftp-private.ncbi.nlm.nih.gov:/sra/sra-instant/reads/ByRun/sra/SRR/SRR151/SRR15141867/SRR15141867.sra;anonftp@ftp-private.ncbi.nlm.nih.gov:/sra/sra-instant/reads/ByRun/sra/SRR/SRR151/SRR15141868/SRR15141868.sra;anonftp@ftp-private.ncbi.nlm.nih.gov:/sra/sra-instant/reads/ByRun/sra/SRR/SRR151/SRR15141869/SRR15141869.sra	[source_name]:26 days-old plant roots	[tissue]:26 days-old plant roots	[cultivar]:Nipponbarre	[line]:pAtSCR:HF-GFP-OsRPL18 (Kajala et al., 2021)	[condition]:Control in greenhouse I
SRR15141865,SRR15141866	PRJNA746561	SRX11449212	SRX11449212	GSM5453123: SCRTRACONOSROOT1; Oryza sativa Japonica Group; RNA-Seq	SRP328354	2022-05-03 09:07:59	SRS9489125	null	TRAP-Seq	TRANSCRIPTOMIC	cDNA	Illumina HiSeq 3000	SRS9489125	Oryza sativa Japonica Group	ftp://ftp-trace.ncbi.nih.gov/sra/sra-instant/reads/ByRun/sra/SRR/SRR151/SRR15141865/SRR15141865.sra;ftp://ftp-trace.ncbi.nih.gov/sra/sra-instant/reads/ByRun/sra/SRR/SRR151/SRR15141866/SRR15141866.sra	https://sra-downloadb.be-md.ncbi.nlm.nih.gov/sos1/sra-pub-zq-38/SRR015/15141/SRR15141866/SRR15141866.lite.1	ftp://ftp.ddbj.nig.ac.jp/ddbj_database/dra/sralite/ByExp/litesra/SRX/SRX114/SRX11449212/SRR15141865/SRR15141865.sra;ftp://ftp.ddbj.nig.ac.jp/ddbj_database/dra/sralite/ByExp/litesra/SRX/SRX114/SRX11449212/SRR15141866/SRR15141866.sra	anonftp@ftp-private.ncbi.nlm.nih.gov:/sra/sra-instant/reads/ByRun/sra/SRR/SRR151/SRR15141865/SRR15141865.sra;anonftp@ftp-private.ncbi.nlm.nih.gov:/sra/sra-instant/reads/ByRun/sra/SRR/SRR151/SRR15141866/SRR15141866.sra	[source_name]:26 days-old plant roots	[tissue]:26 days-old plant roots	[cultivar]:Nipponbarre	[line]:pAtSCR:HF-GFP-OsRPL18 (Kajala et al., 2021)	[condition]:Control in greenhouse I
SRR15141863,SRR15141864	PRJNA746561	SRX11449211	SRX11449211	GSM5453122: RSS1TRAWATRECOSROOT3; Oryza sativa Japonica Group; RNA-Seq	SRP328354	2022-05-03 09:07:59	SRS9489124	null	TRAP-Seq	TRANSCRIPTOMIC	cDNA	Illumina HiSeq 3000	SRS9489124	Oryza sativa Japonica Group	ftp://ftp-trace.ncbi.nih.gov/sra/sra-instant/reads/ByRun/sra/SRR/SRR151/SRR15141863/SRR15141863.sra;ftp://ftp-trace.ncbi.nih.gov/sra/sra-instant/reads/ByRun/sra/SRR/SRR151/SRR15141864/SRR15141864.sra	https://sra-downloadb.be-md.ncbi.nlm.nih.gov/sos3/sra-pub-zq-24/SRR015/15141/SRR15141864/SRR15141864.lite.1	ftp://ftp.ddbj.nig.ac.jp/ddbj_database/dra/sralite/ByExp/litesra/SRX/SRX114/SRX11449211/SRR15141863/SRR15141863.sra;ftp://ftp.ddbj.nig.ac.jp/ddbj_database/dra/sralite/ByExp/litesra/SRX/SRX114/SRX11449211/SRR15141864/SRR15141864.sra	anonftp@ftp-private.ncbi.nlm.nih.gov:/sra/sra-instant/reads/ByRun/sra/SRR/SRR151/SRR15141863/SRR15141863.sra;anonftp@ftp-private.ncbi.nlm.nih.gov:/sra/sra-instant/reads/ByRun/sra/SRR/SRR151/SRR15141864/SRR15141864.sra	[source_name]:27 days-old plant roots	[tissue]:27 days-old plant roots	[cultivar]:Nipponbarre	[line]:pRSS1:HF-GFP-OsRPL18 (Kajala et al., 2021)	[condition]:Waterlogged recovery in greenhouse
SRR15141861,SRR15141862	PRJNA746561	SRX11449210	SRX11449210	GSM5453121: RSS1TRAWATRECOSROOT2; Oryza sativa Japonica Group; RNA-Seq	SRP328354	2022-05-03 09:07:59	SRS9489123	null	TRAP-Seq	TRANSCRIPTOMIC	cDNA	Illumina HiSeq 3000	SRS9489123	Oryza sativa Japonica Group	ftp://ftp-trace.ncbi.nih.gov/sra/sra-instant/reads/ByRun/sra/SRR/SRR151/SRR15141861/SRR15141861.sra;ftp://ftp-trace.ncbi.nih.gov/sra/sra-instant/reads/ByRun/sra/SRR/SRR151/SRR15141862/SRR15141862.sra	https://sra-downloadb.be-md.ncbi.nlm.nih.gov/sos1/sra-pub-zq-38/SRR015/15141/SRR15141862/SRR15141862.lite.1	ftp://ftp.ddbj.nig.ac.jp/ddbj_database/dra/sralite/ByExp/litesra/SRX/SRX114/SRX11449210/SRR15141861/SRR15141861.sra;ftp://ftp.ddbj.nig.ac.jp/ddbj_database/dra/sralite/ByExp/litesra/SRX/SRX114/SRX11449210/SRR15141862/SRR15141862.sra	anonftp@ftp-private.ncbi.nlm.nih.gov:/sra/sra-instant/reads/ByRun/sra/SRR/SRR151/SRR15141861/SRR15141861.sra;anonftp@ftp-private.ncbi.nlm.nih.gov:/sra/sra-instant/reads/ByRun/sra/SRR/SRR151/SRR15141862/SRR15141862.sra	[source_name]:27 days-old plant roots	[tissue]:27 days-old plant roots	[cultivar]:Nipponbarre	[line]:pRSS1:HF-GFP-OsRPL18 (Kajala et al., 2021)	[condition]:Waterlogged recovery in greenhouse
SRR15141859,SRR15141860	PRJNA746561	SRX11449209	SRX11449209	GSM5453120: RSS1TRAWATRECOSROOT1; Oryza sativa Japonica Group; RNA-Seq	SRP328354	2022-05-03 09:07:59	SRS9489122	null	TRAP-Seq	TRANSCRIPTOMIC	cDNA	Illumina HiSeq 3000	SRS9489122	Oryza sativa Japonica Group	ftp://ftp-trace.ncbi.nih.gov/sra/sra-instant/reads/ByRun/sra/SRR/SRR151/SRR15141859/SRR15141859.sra;ftp://ftp-trace.ncbi.nih.gov/sra/sra-instant/reads/ByRun/sra/SRR/SRR151/SRR15141860/SRR15141860.sra	https://sra-downloadb.be-md.ncbi.nlm.nih.gov/sos3/sra-pub-zq-24/SRR015/15141/SRR15141860/SRR15141860.lite.1	ftp://ftp.ddbj.nig.ac.jp/ddbj_database/dra/sralite/ByExp/litesra/SRX/SRX114/SRX11449209/SRR15141859/SRR15141859.sra;ftp://ftp.ddbj.nig.ac.jp/ddbj_database/dra/sralite/ByExp/litesra/SRX/SRX114/SRX11449209/SRR15141860/SRR15141860.sra	anonftp@ftp-private.ncbi.nlm.nih.gov:/sra/sra-instant/reads/ByRun/sra/SRR/SRR151/SRR15141859/SRR15141859.sra;anonftp@ftp-private.ncbi.nlm.nih.gov:/sra/sra-instant/reads/ByRun/sra/SRR/SRR151/SRR15141860/SRR15141860.sra	[source_name]:27 days-old plant roots	[tissue]:27 days-old plant roots	[cultivar]:Nipponbarre	[line]:pRSS1:HF-GFP-OsRPL18 (Kajala et al., 2021)	[condition]:Waterlogged recovery in greenhouse
SRR15141856,SRR15141857,SRR15141858	PRJNA746561	SRX11449208	SRX11449208	GSM5453119: RSS1TRAWATOSROOT3; Oryza sativa Japonica Group; RNA-Seq	SRP328354	2022-05-03 09:07:59	SRS9489120	null	TRAP-Seq	TRANSCRIPTOMIC	cDNA	Illumina HiSeq 3000	SRS9489120	Oryza sativa Japonica Group	ftp://ftp-trace.ncbi.nih.gov/sra/sra-instant/reads/ByRun/sra/SRR/SRR151/SRR15141856/SRR15141856.sra;ftp://ftp-trace.ncbi.nih.gov/sra/sra-instant/reads/ByRun/sra/SRR/SRR151/SRR15141857/SRR15141857.sra;ftp://ftp-trace.ncbi.nih.gov/sra/sra-instant/reads/ByRun/sra/SRR/SRR151/SRR15141858/SRR15141858.sra	https://sra-downloadb.be-md.ncbi.nlm.nih.gov/sos1/sra-pub-zq-38/SRR015/15141/SRR15141858/SRR15141858.lite.1	ftp://ftp.ddbj.nig.ac.jp/ddbj_database/dra/sralite/ByExp/litesra/SRX/SRX114/SRX11449208/SRR15141856/SRR15141856.sra;ftp://ftp.ddbj.nig.ac.jp/ddbj_database/dra/sralite/ByExp/litesra/SRX/SRX114/SRX11449208/SRR15141857/SRR15141857.sra;ftp://ftp.ddbj.nig.ac.jp/ddbj_database/dra/sralite/ByExp/litesra/SRX/SRX114/SRX11449208/SRR15141858/SRR15141858.sra	anonftp@ftp-private.ncbi.nlm.nih.gov:/sra/sra-instant/reads/ByRun/sra/SRR/SRR151/SRR15141856/SRR15141856.sra;anonftp@ftp-private.ncbi.nlm.nih.gov:/sra/sra-instant/reads/ByRun/sra/SRR/SRR151/SRR15141857/SRR15141857.sra;anonftp@ftp-private.ncbi.nlm.nih.gov:/sra/sra-instant/reads/ByRun/sra/SRR/SRR151/SRR15141858/SRR15141858.sra	[source_name]:26 days-old plant roots	[tissue]:26 days-old plant roots	[cultivar]:Nipponbarre	[line]:pRSS1:HF-GFP-OsRPL18 (Kajala et al., 2021)	[condition]:Waterlogged in greenhouse
SRR15141854,SRR15141855	PRJNA746561	SRX11449207	SRX11449207	GSM5453118: RSS1TRAWATOSROOT2; Oryza sativa Japonica Group; RNA-Seq	SRP328354	2022-05-03 09:07:59	SRS9489121	null	TRAP-Seq	TRANSCRIPTOMIC	cDNA	Illumina HiSeq 3000	SRS9489121	Oryza sativa Japonica Group	ftp://ftp-trace.ncbi.nih.gov/sra/sra-instant/reads/ByRun/sra/SRR/SRR151/SRR15141854/SRR15141854.sra;ftp://ftp-trace.ncbi.nih.gov/sra/sra-instant/reads/ByRun/sra/SRR/SRR151/SRR15141855/SRR15141855.sra	https://sra-downloadb.be-md.ncbi.nlm.nih.gov/sos1/sra-pub-zq-38/SRR015/15141/SRR15141855/SRR15141855.lite.1	ftp://ftp.ddbj.nig.ac.jp/ddbj_database/dra/sralite/ByExp/litesra/SRX/SRX114/SRX11449207/SRR15141854/SRR15141854.sra;ftp://ftp.ddbj.nig.ac.jp/ddbj_database/dra/sralite/ByExp/litesra/SRX/SRX114/SRX11449207/SRR15141855/SRR15141855.sra	anonftp@ftp-private.ncbi.nlm.nih.gov:/sra/sra-instant/reads/ByRun/sra/SRR/SRR151/SRR15141854/SRR15141854.sra;anonftp@ftp-private.ncbi.nlm.nih.gov:/sra/sra-instant/reads/ByRun/sra/SRR/SRR151/SRR15141855/SRR15141855.sra	[source_name]:26 days-old plant roots	[tissue]:26 days-old plant roots	[cultivar]:Nipponbarre	[line]:pRSS1:HF-GFP-OsRPL18 (Kajala et al., 2021)	[condition]:Waterlogged in greenhouse
SRR15141851,SRR15141852,SRR15141853	PRJNA746561	SRX11449206	SRX11449206	GSM5453117: RSS1TRAWATOSROOT1; Oryza sativa Japonica Group; RNA-Seq	SRP328354	2022-05-03 09:07:59	SRS9489119	null	TRAP-Seq	TRANSCRIPTOMIC	cDNA	Illumina HiSeq 3000	SRS9489119	Oryza sativa Japonica Group	ftp://ftp-trace.ncbi.nih.gov/sra/sra-instant/reads/ByRun/sra/SRR/SRR151/SRR15141851/SRR15141851.sra;ftp://ftp-trace.ncbi.nih.gov/sra/sra-instant/reads/ByRun/sra/SRR/SRR151/SRR15141852/SRR15141852.sra;ftp://ftp-trace.ncbi.nih.gov/sra/sra-instant/reads/ByRun/sra/SRR/SRR151/SRR15141853/SRR15141853.sra	https://sra-downloadb.be-md.ncbi.nlm.nih.gov/sos1/sra-pub-zq-38/SRR015/15141/SRR15141853/SRR15141853.lite.1	ftp://ftp.ddbj.nig.ac.jp/ddbj_database/dra/sralite/ByExp/litesra/SRX/SRX114/SRX11449206/SRR15141851/SRR15141851.sra;ftp://ftp.ddbj.nig.ac.jp/ddbj_database/dra/sralite/ByExp/litesra/SRX/SRX114/SRX11449206/SRR15141852/SRR15141852.sra;ftp://ftp.ddbj.nig.ac.jp/ddbj_database/dra/sralite/ByExp/litesra/SRX/SRX114/SRX11449206/SRR15141853/SRR15141853.sra	anonftp@ftp-private.ncbi.nlm.nih.gov:/sra/sra-instant/reads/ByRun/sra/SRR/SRR151/SRR15141851/SRR15141851.sra;anonftp@ftp-private.ncbi.nlm.nih.gov:/sra/sra-instant/reads/ByRun/sra/SRR/SRR151/SRR15141852/SRR15141852.sra;anonftp@ftp-private.ncbi.nlm.nih.gov:/sra/sra-instant/reads/ByRun/sra/SRR/SRR151/SRR15141853/SRR15141853.sra	[source_name]:26 days-old plant roots	[tissue]:26 days-old plant roots	[cultivar]:Nipponbarre	[line]:pRSS1:HF-GFP-OsRPL18 (Kajala et al., 2021)	[condition]:Waterlogged in greenhouse
SRR15141849,SRR15141850	PRJNA746561	SRX11449205	SRX11449205	GSM5453116: RSS1TRASUBRECOSROOT3; Oryza sativa Japonica Group; RNA-Seq	SRP328354	2022-05-03 09:07:59	SRS9489117	null	TRAP-Seq	TRANSCRIPTOMIC	cDNA	Illumina HiSeq 3000	SRS9489117	Oryza sativa Japonica Group	ftp://ftp-trace.ncbi.nih.gov/sra/sra-instant/reads/ByRun/sra/SRR/SRR151/SRR15141849/SRR15141849.sra;ftp://ftp-trace.ncbi.nih.gov/sra/sra-instant/reads/ByRun/sra/SRR/SRR151/SRR15141850/SRR15141850.sra	https://sra-downloadb.be-md.ncbi.nlm.nih.gov/sos3/sra-pub-zq-24/SRR015/15141/SRR15141850/SRR15141850.lite.1	ftp://ftp.ddbj.nig.ac.jp/ddbj_database/dra/sralite/ByExp/litesra/SRX/SRX114/SRX11449205/SRR15141849/SRR15141849.sra;ftp://ftp.ddbj.nig.ac.jp/ddbj_database/dra/sralite/ByExp/litesra/SRX/SRX114/SRX11449205/SRR15141850/SRR15141850.sra	anonftp@ftp-private.ncbi.nlm.nih.gov:/sra/sra-instant/reads/ByRun/sra/SRR/SRR151/SRR15141849/SRR15141849.sra;anonftp@ftp-private.ncbi.nlm.nih.gov:/sra/sra-instant/reads/ByRun/sra/SRR/SRR151/SRR15141850/SRR15141850.sra	[source_name]:27 days-old plant roots	[tissue]:27 days-old plant roots	[cultivar]:Nipponbarre	[line]:pRSS1:HF-GFP-OsRPL18 (Kajala et al., 2021)	[condition]:Submergence recovery in greenhouse
SRR15141847,SRR15141848	PRJNA746561	SRX11449204	SRX11449204	GSM5453115: RSS1TRASUBRECOSROOT2; Oryza sativa Japonica Group; RNA-Seq	SRP328354	2022-05-03 09:07:59	SRS9489118	null	TRAP-Seq	TRANSCRIPTOMIC	cDNA	Illumina HiSeq 3000	SRS9489118	Oryza sativa Japonica Group	ftp://ftp-trace.ncbi.nih.gov/sra/sra-instant/reads/ByRun/sra/SRR/SRR151/SRR15141847/SRR15141847.sra;ftp://ftp-trace.ncbi.nih.gov/sra/sra-instant/reads/ByRun/sra/SRR/SRR151/SRR15141848/SRR15141848.sra	https://sra-downloadb.be-md.ncbi.nlm.nih.gov/sos1/sra-pub-zq-38/SRR015/15141/SRR15141848/SRR15141848.lite.1	ftp://ftp.ddbj.nig.ac.jp/ddbj_database/dra/sralite/ByExp/litesra/SRX/SRX114/SRX11449204/SRR15141847/SRR15141847.sra;ftp://ftp.ddbj.nig.ac.jp/ddbj_database/dra/sralite/ByExp/litesra/SRX/SRX114/SRX11449204/SRR15141848/SRR15141848.sra	anonftp@ftp-private.ncbi.nlm.nih.gov:/sra/sra-instant/reads/ByRun/sra/SRR/SRR151/SRR15141847/SRR15141847.sra;anonftp@ftp-private.ncbi.nlm.nih.gov:/sra/sra-instant/reads/ByRun/sra/SRR/SRR151/SRR15141848/SRR15141848.sra	[source_name]:27 days-old plant roots	[tissue]:27 days-old plant roots	[cultivar]:Nipponbarre	[line]:pRSS1:HF-GFP-OsRPL18 (Kajala et al., 2021)	[condition]:Submergence recovery in greenhouse
SRR15141844,SRR15141845,SRR15141846	PRJNA746561	SRX11449203	SRX11449203	GSM5453114: RSS1TRASUBRECOSROOT1; Oryza sativa Japonica Group; RNA-Seq	SRP328354	2022-05-03 09:07:59	SRS9489116	null	TRAP-Seq	TRANSCRIPTOMIC	cDNA	Illumina HiSeq 3000	SRS9489116	Oryza sativa Japonica Group	ftp://ftp-trace.ncbi.nih.gov/sra/sra-instant/reads/ByRun/sra/SRR/SRR151/SRR15141844/SRR15141844.sra;ftp://ftp-trace.ncbi.nih.gov/sra/sra-instant/reads/ByRun/sra/SRR/SRR151/SRR15141845/SRR15141845.sra;ftp://ftp-trace.ncbi.nih.gov/sra/sra-instant/reads/ByRun/sra/SRR/SRR151/SRR15141846/SRR15141846.sra	https://sra-downloadb.be-md.ncbi.nlm.nih.gov/sos1/sra-pub-zq-38/SRR015/15141/SRR15141846/SRR15141846.lite.1	ftp://ftp.ddbj.nig.ac.jp/ddbj_database/dra/sralite/ByExp/litesra/SRX/SRX114/SRX11449203/SRR15141844/SRR15141844.sra;ftp://ftp.ddbj.nig.ac.jp/ddbj_database/dra/sralite/ByExp/litesra/SRX/SRX114/SRX11449203/SRR15141845/SRR15141845.sra;ftp://ftp.ddbj.nig.ac.jp/ddbj_database/dra/sralite/ByExp/litesra/SRX/SRX114/SRX11449203/SRR15141846/SRR15141846.sra	anonftp@ftp-private.ncbi.nlm.nih.gov:/sra/sra-instant/reads/ByRun/sra/SRR/SRR151/SRR15141844/SRR15141844.sra;anonftp@ftp-private.ncbi.nlm.nih.gov:/sra/sra-instant/reads/ByRun/sra/SRR/SRR151/SRR15141845/SRR15141845.sra;anonftp@ftp-private.ncbi.nlm.nih.gov:/sra/sra-instant/reads/ByRun/sra/SRR/SRR151/SRR15141846/SRR15141846.sra	[source_name]:27 days-old plant roots	[tissue]:27 days-old plant roots	[cultivar]:Nipponbarre	[line]:pRSS1:HF-GFP-OsRPL18 (Kajala et al., 2021)	[condition]:Submergence recovery in greenhouse
SRR15141842,SRR15141843	PRJNA746561	SRX11449202	SRX11449202	GSM5453113: RSS1TRASUBOSROOT3; Oryza sativa Japonica Group; RNA-Seq	SRP328354	2022-05-03 09:07:59	SRS9489115	null	TRAP-Seq	TRANSCRIPTOMIC	cDNA	Illumina HiSeq 3000	SRS9489115	Oryza sativa Japonica Group	ftp://ftp-trace.ncbi.nih.gov/sra/sra-instant/reads/ByRun/sra/SRR/SRR151/SRR15141842/SRR15141842.sra;ftp://ftp-trace.ncbi.nih.gov/sra/sra-instant/reads/ByRun/sra/SRR/SRR151/SRR15141843/SRR15141843.sra	https://sra-downloadb.be-md.ncbi.nlm.nih.gov/sos1/sra-pub-zq-38/SRR015/15141/SRR15141843/SRR15141843.lite.1	ftp://ftp.ddbj.nig.ac.jp/ddbj_database/dra/sralite/ByExp/litesra/SRX/SRX114/SRX11449202/SRR15141842/SRR15141842.sra;ftp://ftp.ddbj.nig.ac.jp/ddbj_database/dra/sralite/ByExp/litesra/SRX/SRX114/SRX11449202/SRR15141843/SRR15141843.sra	anonftp@ftp-private.ncbi.nlm.nih.gov:/sra/sra-instant/reads/ByRun/sra/SRR/SRR151/SRR15141842/SRR15141842.sra;anonftp@ftp-private.ncbi.nlm.nih.gov:/sra/sra-instant/reads/ByRun/sra/SRR/SRR151/SRR15141843/SRR15141843.sra	[source_name]:26 days-old plant roots	[tissue]:26 days-old plant roots	[cultivar]:Nipponbarre	[line]:pRSS1:HF-GFP-OsRPL18 (Kajala et al., 2021)	[condition]:Submergence in greenhouse
SRR15141840,SRR15141841	PRJNA746561	SRX11449201	SRX11449201	GSM5453112: RSS1TRASUBOSROOT2; Oryza sativa Japonica Group; RNA-Seq	SRP328354	2022-05-03 09:07:59	SRS9489114	null	TRAP-Seq	TRANSCRIPTOMIC	cDNA	Illumina HiSeq 3000	SRS9489114	Oryza sativa Japonica Group	ftp://ftp-trace.ncbi.nih.gov/sra/sra-instant/reads/ByRun/sra/SRR/SRR151/SRR15141840/SRR15141840.sra;ftp://ftp-trace.ncbi.nih.gov/sra/sra-instant/reads/ByRun/sra/SRR/SRR151/SRR15141841/SRR15141841.sra	https://sra-downloadb.be-md.ncbi.nlm.nih.gov/sos1/sra-pub-zq-38/SRR015/15141/SRR15141841/SRR15141841.lite.1	ftp://ftp.ddbj.nig.ac.jp/ddbj_database/dra/sralite/ByExp/litesra/SRX/SRX114/SRX11449201/SRR15141840/SRR15141840.sra;ftp://ftp.ddbj.nig.ac.jp/ddbj_database/dra/sralite/ByExp/litesra/SRX/SRX114/SRX11449201/SRR15141841/SRR15141841.sra	anonftp@ftp-private.ncbi.nlm.nih.gov:/sra/sra-instant/reads/ByRun/sra/SRR/SRR151/SRR15141840/SRR15141840.sra;anonftp@ftp-private.ncbi.nlm.nih.gov:/sra/sra-instant/reads/ByRun/sra/SRR/SRR151/SRR15141841/SRR15141841.sra	[source_name]:26 days-old plant roots	[tissue]:26 days-old plant roots	[cultivar]:Nipponbarre	[line]:pRSS1:HF-GFP-OsRPL18 (Kajala et al., 2021)	[condition]:Submergence in greenhouse
SRR15141838,SRR15141839	PRJNA746561	SRX11449200	SRX11449200	GSM5453111: RSS1TRASUBOSROOT1; Oryza sativa Japonica Group; RNA-Seq	SRP328354	2022-05-03 09:07:59	SRS9489112	null	TRAP-Seq	TRANSCRIPTOMIC	cDNA	Illumina HiSeq 3000	SRS9489112	Oryza sativa Japonica Group	ftp://ftp-trace.ncbi.nih.gov/sra/sra-instant/reads/ByRun/sra/SRR/SRR151/SRR15141838/SRR15141838.sra;ftp://ftp-trace.ncbi.nih.gov/sra/sra-instant/reads/ByRun/sra/SRR/SRR151/SRR15141839/SRR15141839.sra	https://sra-downloadb.be-md.ncbi.nlm.nih.gov/sos1/sra-pub-zq-38/SRR015/15141/SRR15141839/SRR15141839.lite.1	ftp://ftp.ddbj.nig.ac.jp/ddbj_database/dra/sralite/ByExp/litesra/SRX/SRX114/SRX11449200/SRR15141838/SRR15141838.sra;ftp://ftp.ddbj.nig.ac.jp/ddbj_database/dra/sralite/ByExp/litesra/SRX/SRX114/SRX11449200/SRR15141839/SRR15141839.sra	anonftp@ftp-private.ncbi.nlm.nih.gov:/sra/sra-instant/reads/ByRun/sra/SRR/SRR151/SRR15141838/SRR15141838.sra;anonftp@ftp-private.ncbi.nlm.nih.gov:/sra/sra-instant/reads/ByRun/sra/SRR/SRR151/SRR15141839/SRR15141839.sra	[source_name]:26 days-old plant roots	[tissue]:26 days-old plant roots	[cultivar]:Nipponbarre	[line]:pRSS1:HF-GFP-OsRPL18 (Kajala et al., 2021)	[condition]:Submergence in greenhouse
SRR15141836,SRR15141837	PRJNA746561	SRX11449199	SRX11449199	GSM5453110: RSS1TRAFIELDOSROOT3; Oryza sativa Japonica Group; RNA-Seq	SRP328354	2022-05-03 09:07:58	SRS9489113	null	TRAP-Seq	TRANSCRIPTOMIC	cDNA	Illumina HiSeq 3000	SRS9489113	Oryza sativa Japonica Group	ftp://ftp-trace.ncbi.nih.gov/sra/sra-instant/reads/ByRun/sra/SRR/SRR151/SRR15141836/SRR15141836.sra;ftp://ftp-trace.ncbi.nih.gov/sra/sra-instant/reads/ByRun/sra/SRR/SRR151/SRR15141837/SRR15141837.sra	https://sra-downloadb.be-md.ncbi.nlm.nih.gov/sos1/sra-pub-zq-38/SRR015/15141/SRR15141837/SRR15141837.lite.1	ftp://ftp.ddbj.nig.ac.jp/ddbj_database/dra/sralite/ByExp/litesra/SRX/SRX114/SRX11449199/SRR15141836/SRR15141836.sra;ftp://ftp.ddbj.nig.ac.jp/ddbj_database/dra/sralite/ByExp/litesra/SRX/SRX114/SRX11449199/SRR15141837/SRR15141837.sra	anonftp@ftp-private.ncbi.nlm.nih.gov:/sra/sra-instant/reads/ByRun/sra/SRR/SRR151/SRR15141836/SRR15141836.sra;anonftp@ftp-private.ncbi.nlm.nih.gov:/sra/sra-instant/reads/ByRun/sra/SRR/SRR151/SRR15141837/SRR15141837.sra	[source_name]:49 days-old plant roots	[tissue]:49 days-old plant roots	[cultivar]:Nipponbarre	[line]:pRSS1:HF-GFP-OsRPL18 (Kajala et al., 2021)	[condition]:Field grown
SRR15141834,SRR15141835	PRJNA746561	SRX11449198	SRX11449198	GSM5453109: RSS1TRAFIELDOSROOT2; Oryza sativa Japonica Group; RNA-Seq	SRP328354	2022-05-03 09:07:58	SRS9489111	null	TRAP-Seq	TRANSCRIPTOMIC	cDNA	Illumina HiSeq 3000	SRS9489111	Oryza sativa Japonica Group	ftp://ftp-trace.ncbi.nih.gov/sra/sra-instant/reads/ByRun/sra/SRR/SRR151/SRR15141834/SRR15141834.sra;ftp://ftp-trace.ncbi.nih.gov/sra/sra-instant/reads/ByRun/sra/SRR/SRR151/SRR15141835/SRR15141835.sra	https://sra-downloadb.be-md.ncbi.nlm.nih.gov/sos1/sra-pub-zq-38/SRR015/15141/SRR15141835/SRR15141835.lite.1	ftp://ftp.ddbj.nig.ac.jp/ddbj_database/dra/sralite/ByExp/litesra/SRX/SRX114/SRX11449198/SRR15141834/SRR15141834.sra;ftp://ftp.ddbj.nig.ac.jp/ddbj_database/dra/sralite/ByExp/litesra/SRX/SRX114/SRX11449198/SRR15141835/SRR15141835.sra	anonftp@ftp-private.ncbi.nlm.nih.gov:/sra/sra-instant/reads/ByRun/sra/SRR/SRR151/SRR15141834/SRR15141834.sra;anonftp@ftp-private.ncbi.nlm.nih.gov:/sra/sra-instant/reads/ByRun/sra/SRR/SRR151/SRR15141835/SRR15141835.sra	[source_name]:49 days-old plant roots	[tissue]:49 days-old plant roots	[cultivar]:Nipponbarre	[line]:pRSS1:HF-GFP-OsRPL18 (Kajala et al., 2021)	[condition]:Field grown
SRR15141832,SRR15141833	PRJNA746561	SRX11449197	SRX11449197	GSM5453108: RSS1TRAFIELDOSROOT1; Oryza sativa Japonica Group; RNA-Seq	SRP328354	2022-05-03 09:07:58	SRS9489109	null	TRAP-Seq	TRANSCRIPTOMIC	cDNA	Illumina HiSeq 3000	SRS9489109	Oryza sativa Japonica Group	ftp://ftp-trace.ncbi.nih.gov/sra/sra-instant/reads/ByRun/sra/SRR/SRR151/SRR15141832/SRR15141832.sra;ftp://ftp-trace.ncbi.nih.gov/sra/sra-instant/reads/ByRun/sra/SRR/SRR151/SRR15141833/SRR15141833.sra	https://sra-downloadb.be-md.ncbi.nlm.nih.gov/sos1/sra-pub-zq-38/SRR015/15141/SRR15141833/SRR15141833.lite.1	ftp://ftp.ddbj.nig.ac.jp/ddbj_database/dra/sralite/ByExp/litesra/SRX/SRX114/SRX11449197/SRR15141832/SRR15141832.sra;ftp://ftp.ddbj.nig.ac.jp/ddbj_database/dra/sralite/ByExp/litesra/SRX/SRX114/SRX11449197/SRR15141833/SRR15141833.sra	anonftp@ftp-private.ncbi.nlm.nih.gov:/sra/sra-instant/reads/ByRun/sra/SRR/SRR151/SRR15141832/SRR15141832.sra;anonftp@ftp-private.ncbi.nlm.nih.gov:/sra/sra-instant/reads/ByRun/sra/SRR/SRR151/SRR15141833/SRR15141833.sra	[source_name]:49 days-old plant roots	[tissue]:49 days-old plant roots	[cultivar]:Nipponbarre	[line]:pRSS1:HF-GFP-OsRPL18 (Kajala et al., 2021)	[condition]:Field grown
SRR15141829,SRR15141830,SRR15141831	PRJNA746561	SRX11449196	SRX11449196	GSM5453107: RSS1TRADRORECOSROOT3; Oryza sativa Japonica Group; RNA-Seq	SRP328354	2022-05-03 09:07:58	SRS9489110	null	TRAP-Seq	TRANSCRIPTOMIC	cDNA	Illumina HiSeq 3000	SRS9489110	Oryza sativa Japonica Group	ftp://ftp-trace.ncbi.nih.gov/sra/sra-instant/reads/ByRun/sra/SRR/SRR151/SRR15141829/SRR15141829.sra;ftp://ftp-trace.ncbi.nih.gov/sra/sra-instant/reads/ByRun/sra/SRR/SRR151/SRR15141830/SRR15141830.sra;ftp://ftp-trace.ncbi.nih.gov/sra/sra-instant/reads/ByRun/sra/SRR/SRR151/SRR15141831/SRR15141831.sra	https://sra-downloadb.be-md.ncbi.nlm.nih.gov/sos1/sra-pub-zq-38/SRR015/15141/SRR15141831/SRR15141831.lite.1	ftp://ftp.ddbj.nig.ac.jp/ddbj_database/dra/sralite/ByExp/litesra/SRX/SRX114/SRX11449196/SRR15141829/SRR15141829.sra;ftp://ftp.ddbj.nig.ac.jp/ddbj_database/dra/sralite/ByExp/litesra/SRX/SRX114/SRX11449196/SRR15141830/SRR15141830.sra;ftp://ftp.ddbj.nig.ac.jp/ddbj_database/dra/sralite/ByExp/litesra/SRX/SRX114/SRX11449196/SRR15141831/SRR15141831.sra	anonftp@ftp-private.ncbi.nlm.nih.gov:/sra/sra-instant/reads/ByRun/sra/SRR/SRR151/SRR15141829/SRR15141829.sra;anonftp@ftp-private.ncbi.nlm.nih.gov:/sra/sra-instant/reads/ByRun/sra/SRR/SRR151/SRR15141830/SRR15141830.sra;anonftp@ftp-private.ncbi.nlm.nih.gov:/sra/sra-instant/reads/ByRun/sra/SRR/SRR151/SRR15141831/SRR15141831.sra	[source_name]:27 days-old plant roots	[tissue]:27 days-old plant roots	[cultivar]:Nipponbarre	[line]:pRSS1:HF-GFP-OsRPL18 (Kajala et al., 2021)	[condition]:Water deficit recovery in greenhouse
SRR15141827,SRR15141828	PRJNA746561	SRX11449195	SRX11449195	GSM5453106: RSS1TRADRORECOSROOT2; Oryza sativa Japonica Group; RNA-Seq	SRP328354	2022-05-03 09:07:58	SRS9489108	null	TRAP-Seq	TRANSCRIPTOMIC	cDNA	Illumina HiSeq 3000	SRS9489108	Oryza sativa Japonica Group	ftp://ftp-trace.ncbi.nih.gov/sra/sra-instant/reads/ByRun/sra/SRR/SRR151/SRR15141827/SRR15141827.sra;ftp://ftp-trace.ncbi.nih.gov/sra/sra-instant/reads/ByRun/sra/SRR/SRR151/SRR15141828/SRR15141828.sra	https://sra-downloadb.be-md.ncbi.nlm.nih.gov/sos1/sra-pub-zq-38/SRR015/15141/SRR15141828/SRR15141828.lite.1	ftp://ftp.ddbj.nig.ac.jp/ddbj_database/dra/sralite/ByExp/litesra/SRX/SRX114/SRX11449195/SRR15141827/SRR15141827.sra;ftp://ftp.ddbj.nig.ac.jp/ddbj_database/dra/sralite/ByExp/litesra/SRX/SRX114/SRX11449195/SRR15141828/SRR15141828.sra	anonftp@ftp-private.ncbi.nlm.nih.gov:/sra/sra-instant/reads/ByRun/sra/SRR/SRR151/SRR15141827/SRR15141827.sra;anonftp@ftp-private.ncbi.nlm.nih.gov:/sra/sra-instant/reads/ByRun/sra/SRR/SRR151/SRR15141828/SRR15141828.sra	[source_name]:27 days-old plant roots	[tissue]:27 days-old plant roots	[cultivar]:Nipponbarre	[line]:pRSS1:HF-GFP-OsRPL18 (Kajala et al., 2021)	[condition]:Water deficit recovery in greenhouse
SRR15141825,SRR15141826	PRJNA746561	SRX11449194	SRX11449194	GSM5453105: RSS1TRADRORECOSROOT1; Oryza sativa Japonica Group; RNA-Seq	SRP328354	2022-05-03 09:07:58	SRS9489107	null	TRAP-Seq	TRANSCRIPTOMIC	cDNA	Illumina HiSeq 3000	SRS9489107	Oryza sativa Japonica Group	ftp://ftp-trace.ncbi.nih.gov/sra/sra-instant/reads/ByRun/sra/SRR/SRR151/SRR15141825/SRR15141825.sra;ftp://ftp-trace.ncbi.nih.gov/sra/sra-instant/reads/ByRun/sra/SRR/SRR151/SRR15141826/SRR15141826.sra	https://sra-downloadb.be-md.ncbi.nlm.nih.gov/sos3/sra-pub-zq-22/SRR015/15141/SRR15141826/SRR15141826.lite.1	ftp://ftp.ddbj.nig.ac.jp/ddbj_database/dra/sralite/ByExp/litesra/SRX/SRX114/SRX11449194/SRR15141825/SRR15141825.sra;ftp://ftp.ddbj.nig.ac.jp/ddbj_database/dra/sralite/ByExp/litesra/SRX/SRX114/SRX11449194/SRR15141826/SRR15141826.sra	anonftp@ftp-private.ncbi.nlm.nih.gov:/sra/sra-instant/reads/ByRun/sra/SRR/SRR151/SRR15141825/SRR15141825.sra;anonftp@ftp-private.ncbi.nlm.nih.gov:/sra/sra-instant/reads/ByRun/sra/SRR/SRR151/SRR15141826/SRR15141826.sra	[source_name]:27 days-old plant roots	[tissue]:27 days-old plant roots	[cultivar]:Nipponbarre	[line]:pRSS1:HF-GFP-OsRPL18 (Kajala et al., 2021)	[condition]:Water deficit recovery in greenhouse
SRR15141822,SRR15141823,SRR15141824	PRJNA746561	SRX11449193	SRX11449193	GSM5453104: RSS1TRADROOSROOT3; Oryza sativa Japonica Group; RNA-Seq	SRP328354	2022-05-03 09:07:58	SRS9489106	null	TRAP-Seq	TRANSCRIPTOMIC	cDNA	Illumina HiSeq 3000	SRS9489106	Oryza sativa Japonica Group	ftp://ftp-trace.ncbi.nih.gov/sra/sra-instant/reads/ByRun/sra/SRR/SRR151/SRR15141822/SRR15141822.sra;ftp://ftp-trace.ncbi.nih.gov/sra/sra-instant/reads/ByRun/sra/SRR/SRR151/SRR15141823/SRR15141823.sra;ftp://ftp-trace.ncbi.nih.gov/sra/sra-instant/reads/ByRun/sra/SRR/SRR151/SRR15141824/SRR15141824.sra	https://sra-downloadb.be-md.ncbi.nlm.nih.gov/sos1/sra-pub-zq-38/SRR015/15141/SRR15141824/SRR15141824.lite.1	ftp://ftp.ddbj.nig.ac.jp/ddbj_database/dra/sralite/ByExp/litesra/SRX/SRX114/SRX11449193/SRR15141822/SRR15141822.sra;ftp://ftp.ddbj.nig.ac.jp/ddbj_database/dra/sralite/ByExp/litesra/SRX/SRX114/SRX11449193/SRR15141823/SRR15141823.sra;ftp://ftp.ddbj.nig.ac.jp/ddbj_database/dra/sralite/ByExp/litesra/SRX/SRX114/SRX11449193/SRR15141824/SRR15141824.sra	anonftp@ftp-private.ncbi.nlm.nih.gov:/sra/sra-instant/reads/ByRun/sra/SRR/SRR151/SRR15141822/SRR15141822.sra;anonftp@ftp-private.ncbi.nlm.nih.gov:/sra/sra-instant/reads/ByRun/sra/SRR/SRR151/SRR15141823/SRR15141823.sra;anonftp@ftp-private.ncbi.nlm.nih.gov:/sra/sra-instant/reads/ByRun/sra/SRR/SRR151/SRR15141824/SRR15141824.sra	[source_name]:26 days-old plant roots	[tissue]:26 days-old plant roots	[cultivar]:Nipponbarre	[line]:pRSS1:HF-GFP-OsRPL18 (Kajala et al., 2021)	[condition]:Water deficit in greenhouse
SRR15141820,SRR15141821	PRJNA746561	SRX11449192	SRX11449192	GSM5453103: RSS1TRADROOSROOT2; Oryza sativa Japonica Group; RNA-Seq	SRP328354	2022-05-03 09:07:58	SRS9489105	null	TRAP-Seq	TRANSCRIPTOMIC	cDNA	Illumina HiSeq 3000	SRS9489105	Oryza sativa Japonica Group	ftp://ftp-trace.ncbi.nih.gov/sra/sra-instant/reads/ByRun/sra/SRR/SRR151/SRR15141820/SRR15141820.sra;ftp://ftp-trace.ncbi.nih.gov/sra/sra-instant/reads/ByRun/sra/SRR/SRR151/SRR15141821/SRR15141821.sra	https://sra-downloadb.be-md.ncbi.nlm.nih.gov/sos1/sra-pub-zq-38/SRR015/15141/SRR15141821/SRR15141821.lite.1	ftp://ftp.ddbj.nig.ac.jp/ddbj_database/dra/sralite/ByExp/litesra/SRX/SRX114/SRX11449192/SRR15141820/SRR15141820.sra;ftp://ftp.ddbj.nig.ac.jp/ddbj_database/dra/sralite/ByExp/litesra/SRX/SRX114/SRX11449192/SRR15141821/SRR15141821.sra	anonftp@ftp-private.ncbi.nlm.nih.gov:/sra/sra-instant/reads/ByRun/sra/SRR/SRR151/SRR15141820/SRR15141820.sra;anonftp@ftp-private.ncbi.nlm.nih.gov:/sra/sra-instant/reads/ByRun/sra/SRR/SRR151/SRR15141821/SRR15141821.sra	[source_name]:26 days-old plant roots	[tissue]:26 days-old plant roots	[cultivar]:Nipponbarre	[line]:pRSS1:HF-GFP-OsRPL18 (Kajala et al., 2021)	[condition]:Water deficit in greenhouse
SRR15141818,SRR15141819	PRJNA746561	SRX11449191	SRX11449191	GSM5453102: RSS1TRADROOSROOT1; Oryza sativa Japonica Group; RNA-Seq	SRP328354	2022-05-03 09:07:58	SRS9489104	null	TRAP-Seq	TRANSCRIPTOMIC	cDNA	Illumina HiSeq 3000	SRS9489104	Oryza sativa Japonica Group	ftp://ftp-trace.ncbi.nih.gov/sra/sra-instant/reads/ByRun/sra/SRR/SRR151/SRR15141818/SRR15141818.sra;ftp://ftp-trace.ncbi.nih.gov/sra/sra-instant/reads/ByRun/sra/SRR/SRR151/SRR15141819/SRR15141819.sra	https://sra-downloadb.be-md.ncbi.nlm.nih.gov/sos2/sra-pub-zq-20/SRR015/15141/SRR15141819/SRR15141819.lite.1	ftp://ftp.ddbj.nig.ac.jp/ddbj_database/dra/sralite/ByExp/litesra/SRX/SRX114/SRX11449191/SRR15141818/SRR15141818.sra;ftp://ftp.ddbj.nig.ac.jp/ddbj_database/dra/sralite/ByExp/litesra/SRX/SRX114/SRX11449191/SRR15141819/SRR15141819.sra	anonftp@ftp-private.ncbi.nlm.nih.gov:/sra/sra-instant/reads/ByRun/sra/SRR/SRR151/SRR15141818/SRR15141818.sra;anonftp@ftp-private.ncbi.nlm.nih.gov:/sra/sra-instant/reads/ByRun/sra/SRR/SRR151/SRR15141819/SRR15141819.sra	[source_name]:26 days-old plant roots	[tissue]:26 days-old plant roots	[cultivar]:Nipponbarre	[line]:pRSS1:HF-GFP-OsRPL18 (Kajala et al., 2021)	[condition]:Water deficit in greenhouse
SRR15141813,SRR15141814,SRR15141815,SRR15141816,SRR15141817	PRJNA746561	SRX11449190	SRX11449190	GSM5453101: RSS1TRACONOSROOT3; Oryza sativa Japonica Group; RNA-Seq	SRP328354	2022-05-03 09:07:58	SRS9489103	null	TRAP-Seq	TRANSCRIPTOMIC	cDNA	Illumina HiSeq 3000	SRS9489103	Oryza sativa Japonica Group	ftp://ftp-trace.ncbi.nih.gov/sra/sra-instant/reads/ByRun/sra/SRR/SRR151/SRR15141813/SRR15141813.sra;ftp://ftp-trace.ncbi.nih.gov/sra/sra-instant/reads/ByRun/sra/SRR/SRR151/SRR15141814/SRR15141814.sra;ftp://ftp-trace.ncbi.nih.gov/sra/sra-instant/reads/ByRun/sra/SRR/SRR151/SRR15141815/SRR15141815.sra;ftp://ftp-trace.ncbi.nih.gov/sra/sra-instant/reads/ByRun/sra/SRR/SRR151/SRR15141816/SRR15141816.sra…	https://sra-downloadb.be-md.ncbi.nlm.nih.gov/sos1/sra-pub-zq-38/SRR015/15141/SRR15141817/SRR15141817.lite.1	ftp://ftp.ddbj.nig.ac.jp/ddbj_database/dra/sralite/ByExp/litesra/SRX/SRX114/SRX11449190/SRR15141813/SRR15141813.sra;ftp://ftp.ddbj.nig.ac.jp/ddbj_database/dra/sralite/ByExp/litesra/SRX/SRX114/SRX11449190/SRR15141814/SRR15141814.sra;ftp://ftp.ddbj.nig.ac.jp/ddbj_database/dra/sralite/ByExp/litesra/SRX/SRX114/SRX11449190/SRR15141815/SRR15141815.sra;ftp://ftp.ddbj.nig.ac.jp/ddbj_database/dra/sralite/…	anonftp@ftp-private.ncbi.nlm.nih.gov:/sra/sra-instant/reads/ByRun/sra/SRR/SRR151/SRR15141813/SRR15141813.sra;anonftp@ftp-private.ncbi.nlm.nih.gov:/sra/sra-instant/reads/ByRun/sra/SRR/SRR151/SRR15141814/SRR15141814.sra;anonftp@ftp-private.ncbi.nlm.nih.gov:/sra/sra-instant/reads/ByRun/sra/SRR/SRR151/SRR15141815/SRR15141815.sra;anonftp@ftp-private.ncbi.nlm.nih.gov:/sra/sra-instant/reads/ByRun/sra/SR…	[source_name]:26 days-old plant roots	[tissue]:26 days-old plant roots	[cultivar]:Nipponbarre	[line]:pRSS1:HF-GFP-OsRPL18 (Kajala et al., 2021)	[condition]:Control in greenhouse I
SRR15141811,SRR15141812	PRJNA746561	SRX11449189	SRX11449189	GSM5453100: RSS1TRACONOSROOT2; Oryza sativa Japonica Group; RNA-Seq	SRP328354	2022-05-03 09:07:58	SRS9489102	null	TRAP-Seq	TRANSCRIPTOMIC	cDNA	Illumina HiSeq 3000	SRS9489102	Oryza sativa Japonica Group	ftp://ftp-trace.ncbi.nih.gov/sra/sra-instant/reads/ByRun/sra/SRR/SRR151/SRR15141811/SRR15141811.sra;ftp://ftp-trace.ncbi.nih.gov/sra/sra-instant/reads/ByRun/sra/SRR/SRR151/SRR15141812/SRR15141812.sra	https://sra-downloadb.be-md.ncbi.nlm.nih.gov/sos1/sra-pub-zq-38/SRR015/15141/SRR15141812/SRR15141812.lite.1	ftp://ftp.ddbj.nig.ac.jp/ddbj_database/dra/sralite/ByExp/litesra/SRX/SRX114/SRX11449189/SRR15141811/SRR15141811.sra;ftp://ftp.ddbj.nig.ac.jp/ddbj_database/dra/sralite/ByExp/litesra/SRX/SRX114/SRX11449189/SRR15141812/SRR15141812.sra	anonftp@ftp-private.ncbi.nlm.nih.gov:/sra/sra-instant/reads/ByRun/sra/SRR/SRR151/SRR15141811/SRR15141811.sra;anonftp@ftp-private.ncbi.nlm.nih.gov:/sra/sra-instant/reads/ByRun/sra/SRR/SRR151/SRR15141812/SRR15141812.sra	[source_name]:26 days-old plant roots	[tissue]:26 days-old plant roots	[cultivar]:Nipponbarre	[line]:pRSS1:HF-GFP-OsRPL18 (Kajala et al., 2021)	[condition]:Control in greenhouse I
SRR15141809,SRR15141810	PRJNA746561	SRX11449188	SRX11449188	GSM5453099: RSS1TRACONOSROOT1; Oryza sativa Japonica Group; RNA-Seq	SRP328354	2022-05-03 09:07:58	SRS9489101	null	TRAP-Seq	TRANSCRIPTOMIC	cDNA	Illumina HiSeq 3000	SRS9489101	Oryza sativa Japonica Group	ftp://ftp-trace.ncbi.nih.gov/sra/sra-instant/reads/ByRun/sra/SRR/SRR151/SRR15141809/SRR15141809.sra;ftp://ftp-trace.ncbi.nih.gov/sra/sra-instant/reads/ByRun/sra/SRR/SRR151/SRR15141810/SRR15141810.sra	https://sra-downloadb.be-md.ncbi.nlm.nih.gov/sos3/sra-pub-zq-24/SRR015/15141/SRR15141810/SRR15141810.lite.1	ftp://ftp.ddbj.nig.ac.jp/ddbj_database/dra/sralite/ByExp/litesra/SRX/SRX114/SRX11449188/SRR15141809/SRR15141809.sra;ftp://ftp.ddbj.nig.ac.jp/ddbj_database/dra/sralite/ByExp/litesra/SRX/SRX114/SRX11449188/SRR15141810/SRR15141810.sra	anonftp@ftp-private.ncbi.nlm.nih.gov:/sra/sra-instant/reads/ByRun/sra/SRR/SRR151/SRR15141809/SRR15141809.sra;anonftp@ftp-private.ncbi.nlm.nih.gov:/sra/sra-instant/reads/ByRun/sra/SRR/SRR151/SRR15141810/SRR15141810.sra	[source_name]:26 days-old plant roots	[tissue]:26 days-old plant roots	[cultivar]:Nipponbarre	[line]:pRSS1:HF-GFP-OsRPL18 (Kajala et al., 2021)	[condition]:Control in greenhouse I
SRR15141807,SRR15141808	PRJNA746561	SRX11449187	SRX11449187	GSM5453098: RSS1TRACON2OSROOT3; Oryza sativa Japonica Group; RNA-Seq	SRP328354	2022-05-03 09:07:58	SRS9489100	null	TRAP-Seq	TRANSCRIPTOMIC	cDNA	Illumina HiSeq 3000	SRS9489100	Oryza sativa Japonica Group	ftp://ftp-trace.ncbi.nih.gov/sra/sra-instant/reads/ByRun/sra/SRR/SRR151/SRR15141807/SRR15141807.sra;ftp://ftp-trace.ncbi.nih.gov/sra/sra-instant/reads/ByRun/sra/SRR/SRR151/SRR15141808/SRR15141808.sra	https://sra-downloadb.be-md.ncbi.nlm.nih.gov/sos1/sra-pub-zq-38/SRR015/15141/SRR15141808/SRR15141808.lite.1	ftp://ftp.ddbj.nig.ac.jp/ddbj_database/dra/sralite/ByExp/litesra/SRX/SRX114/SRX11449187/SRR15141807/SRR15141807.sra;ftp://ftp.ddbj.nig.ac.jp/ddbj_database/dra/sralite/ByExp/litesra/SRX/SRX114/SRX11449187/SRR15141808/SRR15141808.sra	anonftp@ftp-private.ncbi.nlm.nih.gov:/sra/sra-instant/reads/ByRun/sra/SRR/SRR151/SRR15141807/SRR15141807.sra;anonftp@ftp-private.ncbi.nlm.nih.gov:/sra/sra-instant/reads/ByRun/sra/SRR/SRR151/SRR15141808/SRR15141808.sra	[source_name]:26 days-old plant roots	[tissue]:26 days-old plant roots	[cultivar]:Nipponbarre	[line]:pRSS1:HF-GFP-OsRPL18 (Kajala et al., 2021)	[condition]:Control in greenhouse II
SRR15141805,SRR15141806	PRJNA746561	SRX11449186	SRX11449186	GSM5453097: RSS1TRACON2OSROOT2; Oryza sativa Japonica Group; RNA-Seq	SRP328354	2022-05-03 09:07:58	SRS9489099	null	TRAP-Seq	TRANSCRIPTOMIC	cDNA	Illumina HiSeq 3000	SRS9489099	Oryza sativa Japonica Group	ftp://ftp-trace.ncbi.nih.gov/sra/sra-instant/reads/ByRun/sra/SRR/SRR151/SRR15141805/SRR15141805.sra;ftp://ftp-trace.ncbi.nih.gov/sra/sra-instant/reads/ByRun/sra/SRR/SRR151/SRR15141806/SRR15141806.sra	https://sra-downloadb.be-md.ncbi.nlm.nih.gov/sos1/sra-pub-zq-38/SRR015/15141/SRR15141806/SRR15141806.lite.1	ftp://ftp.ddbj.nig.ac.jp/ddbj_database/dra/sralite/ByExp/litesra/SRX/SRX114/SRX11449186/SRR15141805/SRR15141805.sra;ftp://ftp.ddbj.nig.ac.jp/ddbj_database/dra/sralite/ByExp/litesra/SRX/SRX114/SRX11449186/SRR15141806/SRR15141806.sra	anonftp@ftp-private.ncbi.nlm.nih.gov:/sra/sra-instant/reads/ByRun/sra/SRR/SRR151/SRR15141805/SRR15141805.sra;anonftp@ftp-private.ncbi.nlm.nih.gov:/sra/sra-instant/reads/ByRun/sra/SRR/SRR151/SRR15141806/SRR15141806.sra	[source_name]:26 days-old plant roots	[tissue]:26 days-old plant roots	[cultivar]:Nipponbarre	[line]:pRSS1:HF-GFP-OsRPL18 (Kajala et al., 2021)	[condition]:Control in greenhouse II
SRR15141803,SRR15141804	PRJNA746561	SRX11449185	SRX11449185	GSM5453096: RSS1TRACON2OSROOT1; Oryza sativa Japonica Group; RNA-Seq	SRP328354	2022-05-03 09:07:58	SRS9489098	null	TRAP-Seq	TRANSCRIPTOMIC	cDNA	Illumina HiSeq 3000	SRS9489098	Oryza sativa Japonica Group	ftp://ftp-trace.ncbi.nih.gov/sra/sra-instant/reads/ByRun/sra/SRR/SRR151/SRR15141803/SRR15141803.sra;ftp://ftp-trace.ncbi.nih.gov/sra/sra-instant/reads/ByRun/sra/SRR/SRR151/SRR15141804/SRR15141804.sra	https://sra-downloadb.be-md.ncbi.nlm.nih.gov/sos3/sra-pub-zq-24/SRR015/15141/SRR15141804/SRR15141804.lite.1	ftp://ftp.ddbj.nig.ac.jp/ddbj_database/dra/sralite/ByExp/litesra/SRX/SRX114/SRX11449185/SRR15141803/SRR15141803.sra;ftp://ftp.ddbj.nig.ac.jp/ddbj_database/dra/sralite/ByExp/litesra/SRX/SRX114/SRX11449185/SRR15141804/SRR15141804.sra	anonftp@ftp-private.ncbi.nlm.nih.gov:/sra/sra-instant/reads/ByRun/sra/SRR/SRR151/SRR15141803/SRR15141803.sra;anonftp@ftp-private.ncbi.nlm.nih.gov:/sra/sra-instant/reads/ByRun/sra/SRR/SRR151/SRR15141804/SRR15141804.sra	[source_name]:26 days-old plant roots	[tissue]:26 days-old plant roots	[cultivar]:Nipponbarre	[line]:pRSS1:HF-GFP-OsRPL18 (Kajala et al., 2021)	[condition]:Control in greenhouse II
SRR15141801,SRR15141802	PRJNA746561	SRX11449184	SRX11449184	GSM5453095: QHBTRAPLATEOSROOT3; Oryza sativa Japonica Group; RNA-Seq	SRP328354	2022-05-03 09:07:58	SRS9489096	null	TRAP-Seq	TRANSCRIPTOMIC	cDNA	Illumina HiSeq 3000	SRS9489096	Oryza sativa Japonica Group	ftp://ftp-trace.ncbi.nih.gov/sra/sra-instant/reads/ByRun/sra/SRR/SRR151/SRR15141801/SRR15141801.sra;ftp://ftp-trace.ncbi.nih.gov/sra/sra-instant/reads/ByRun/sra/SRR/SRR151/SRR15141802/SRR15141802.sra	https://sra-downloadb.be-md.ncbi.nlm.nih.gov/sos1/sra-pub-zq-38/SRR015/15141/SRR15141802/SRR15141802.lite.1	ftp://ftp.ddbj.nig.ac.jp/ddbj_database/dra/sralite/ByExp/litesra/SRX/SRX114/SRX11449184/SRR15141801/SRR15141801.sra;ftp://ftp.ddbj.nig.ac.jp/ddbj_database/dra/sralite/ByExp/litesra/SRX/SRX114/SRX11449184/SRR15141802/SRR15141802.sra	anonftp@ftp-private.ncbi.nlm.nih.gov:/sra/sra-instant/reads/ByRun/sra/SRR/SRR151/SRR15141801/SRR15141801.sra;anonftp@ftp-private.ncbi.nlm.nih.gov:/sra/sra-instant/reads/ByRun/sra/SRR/SRR151/SRR15141802/SRR15141802.sra	[source_name]:7 days-old seedling roots	[tissue]:7 days-old seedling roots	[cultivar]:Nipponbarre	[line]:pQHB:HF-GFP-OsRPL18	[condition]:Plate grown
SRR15141799,SRR15141800	PRJNA746561	SRX11449183	SRX11449183	GSM5453094: QHBTRAPLATEOSROOT2; Oryza sativa Japonica Group; RNA-Seq	SRP328354	2022-05-03 09:07:58	SRS9489097	null	TRAP-Seq	TRANSCRIPTOMIC	cDNA	Illumina HiSeq 3000	SRS9489097	Oryza sativa Japonica Group	ftp://ftp-trace.ncbi.nih.gov/sra/sra-instant/reads/ByRun/sra/SRR/SRR151/SRR15141799/SRR15141799.sra;ftp://ftp-trace.ncbi.nih.gov/sra/sra-instant/reads/ByRun/sra/SRR/SRR151/SRR15141800/SRR15141800.sra	https://sra-downloadb.be-md.ncbi.nlm.nih.gov/sos1/sra-pub-zq-38/SRR015/15141/SRR15141800/SRR15141800.lite.1	ftp://ftp.ddbj.nig.ac.jp/ddbj_database/dra/sralite/ByExp/litesra/SRX/SRX114/SRX11449183/SRR15141799/SRR15141799.sra;ftp://ftp.ddbj.nig.ac.jp/ddbj_database/dra/sralite/ByExp/litesra/SRX/SRX114/SRX11449183/SRR15141800/SRR15141800.sra	anonftp@ftp-private.ncbi.nlm.nih.gov:/sra/sra-instant/reads/ByRun/sra/SRR/SRR151/SRR15141799/SRR15141799.sra;anonftp@ftp-private.ncbi.nlm.nih.gov:/sra/sra-instant/reads/ByRun/sra/SRR/SRR151/SRR15141800/SRR15141800.sra	[source_name]:7 days-old seedling roots	[tissue]:7 days-old seedling roots	[cultivar]:Nipponbarre	[line]:pQHB:HF-GFP-OsRPL18	[condition]:Plate grown
SRR15141797,SRR15141798	PRJNA746561	SRX11449182	SRX11449182	GSM5453093: QHBTRAPLATEOSROOT1; Oryza sativa Japonica Group; RNA-Seq	SRP328354	2022-05-03 09:07:58	SRS9489095	null	TRAP-Seq	TRANSCRIPTOMIC	cDNA	Illumina HiSeq 3000	SRS9489095	Oryza sativa Japonica Group	ftp://ftp-trace.ncbi.nih.gov/sra/sra-instant/reads/ByRun/sra/SRR/SRR151/SRR15141797/SRR15141797.sra;ftp://ftp-trace.ncbi.nih.gov/sra/sra-instant/reads/ByRun/sra/SRR/SRR151/SRR15141798/SRR15141798.sra	https://sra-downloadb.be-md.ncbi.nlm.nih.gov/sos1/sra-pub-zq-38/SRR015/15141/SRR15141798/SRR15141798.lite.1	ftp://ftp.ddbj.nig.ac.jp/ddbj_database/dra/sralite/ByExp/litesra/SRX/SRX114/SRX11449182/SRR15141797/SRR15141797.sra;ftp://ftp.ddbj.nig.ac.jp/ddbj_database/dra/sralite/ByExp/litesra/SRX/SRX114/SRX11449182/SRR15141798/SRR15141798.sra	anonftp@ftp-private.ncbi.nlm.nih.gov:/sra/sra-instant/reads/ByRun/sra/SRR/SRR151/SRR15141797/SRR15141797.sra;anonftp@ftp-private.ncbi.nlm.nih.gov:/sra/sra-instant/reads/ByRun/sra/SRR/SRR151/SRR15141798/SRR15141798.sra	[source_name]:7 days-old seedling roots	[tissue]:7 days-old seedling roots	[cultivar]:Nipponbarre	[line]:pQHB:HF-GFP-OsRPL18	[condition]:Plate grown
SRR15141792,SRR15141793,SRR15141794,SRR15141795,SRR15141796	PRJNA746561	SRX11449181	SRX11449181	GSM5453092: QHBTRAFIELDOSROOT3; Oryza sativa Japonica Group; RNA-Seq	SRP328354	2022-05-03 09:07:58	SRS9489093	null	TRAP-Seq	TRANSCRIPTOMIC	cDNA	Illumina HiSeq 3000	SRS9489093	Oryza sativa Japonica Group	ftp://ftp-trace.ncbi.nih.gov/sra/sra-instant/reads/ByRun/sra/SRR/SRR151/SRR15141792/SRR15141792.sra;ftp://ftp-trace.ncbi.nih.gov/sra/sra-instant/reads/ByRun/sra/SRR/SRR151/SRR15141793/SRR15141793.sra;ftp://ftp-trace.ncbi.nih.gov/sra/sra-instant/reads/ByRun/sra/SRR/SRR151/SRR15141794/SRR15141794.sra;ftp://ftp-trace.ncbi.nih.gov/sra/sra-instant/reads/ByRun/sra/SRR/SRR151/SRR15141795/SRR15141795.sra…	https://sra-downloadb.be-md.ncbi.nlm.nih.gov/sos1/sra-pub-zq-38/SRR015/15141/SRR15141796/SRR15141796.lite.1	ftp://ftp.ddbj.nig.ac.jp/ddbj_database/dra/sralite/ByExp/litesra/SRX/SRX114/SRX11449181/SRR15141792/SRR15141792.sra;ftp://ftp.ddbj.nig.ac.jp/ddbj_database/dra/sralite/ByExp/litesra/SRX/SRX114/SRX11449181/SRR15141793/SRR15141793.sra;ftp://ftp.ddbj.nig.ac.jp/ddbj_database/dra/sralite/ByExp/litesra/SRX/SRX114/SRX11449181/SRR15141794/SRR15141794.sra;ftp://ftp.ddbj.nig.ac.jp/ddbj_database/dra/sralite/…	anonftp@ftp-private.ncbi.nlm.nih.gov:/sra/sra-instant/reads/ByRun/sra/SRR/SRR151/SRR15141792/SRR15141792.sra;anonftp@ftp-private.ncbi.nlm.nih.gov:/sra/sra-instant/reads/ByRun/sra/SRR/SRR151/SRR15141793/SRR15141793.sra;anonftp@ftp-private.ncbi.nlm.nih.gov:/sra/sra-instant/reads/ByRun/sra/SRR/SRR151/SRR15141794/SRR15141794.sra;anonftp@ftp-private.ncbi.nlm.nih.gov:/sra/sra-instant/reads/ByRun/sra/SR…	[source_name]:49 days-old plant roots	[tissue]:49 days-old plant roots	[cultivar]:Nipponbarre	[line]:pQHB:HF-GFP-OsRPL18	[condition]:Field grown
SRR15141790,SRR15141791	PRJNA746561	SRX11449180	SRX11449180	GSM5453091: QHBTRAFIELDOSROOT2; Oryza sativa Japonica Group; RNA-Seq	SRP328354	2022-05-03 09:07:58	SRS9489094	null	TRAP-Seq	TRANSCRIPTOMIC	cDNA	Illumina HiSeq 3000	SRS9489094	Oryza sativa Japonica Group	ftp://ftp-trace.ncbi.nih.gov/sra/sra-instant/reads/ByRun/sra/SRR/SRR151/SRR15141790/SRR15141790.sra;ftp://ftp-trace.ncbi.nih.gov/sra/sra-instant/reads/ByRun/sra/SRR/SRR151/SRR15141791/SRR15141791.sra	https://sra-downloadb.be-md.ncbi.nlm.nih.gov/sos1/sra-pub-zq-38/SRR015/15141/SRR15141791/SRR15141791.lite.1	ftp://ftp.ddbj.nig.ac.jp/ddbj_database/dra/sralite/ByExp/litesra/SRX/SRX114/SRX11449180/SRR15141790/SRR15141790.sra;ftp://ftp.ddbj.nig.ac.jp/ddbj_database/dra/sralite/ByExp/litesra/SRX/SRX114/SRX11449180/SRR15141791/SRR15141791.sra	anonftp@ftp-private.ncbi.nlm.nih.gov:/sra/sra-instant/reads/ByRun/sra/SRR/SRR151/SRR15141790/SRR15141790.sra;anonftp@ftp-private.ncbi.nlm.nih.gov:/sra/sra-instant/reads/ByRun/sra/SRR/SRR151/SRR15141791/SRR15141791.sra	[source_name]:49 days-old plant roots	[tissue]:49 days-old plant roots	[cultivar]:Nipponbarre	[line]:pQHB:HF-GFP-OsRPL18	[condition]:Field grown
SRR15141788,SRR15141789	PRJNA746561	SRX11449179	SRX11449179	GSM5453090: QHBTRAFIELDOSROOT1; Oryza sativa Japonica Group; RNA-Seq	SRP328354	2022-05-03 09:07:58	SRS9489092	null	TRAP-Seq	TRANSCRIPTOMIC	cDNA	Illumina HiSeq 3000	SRS9489092	Oryza sativa Japonica Group	ftp://ftp-trace.ncbi.nih.gov/sra/sra-instant/reads/ByRun/sra/SRR/SRR151/SRR15141788/SRR15141788.sra;ftp://ftp-trace.ncbi.nih.gov/sra/sra-instant/reads/ByRun/sra/SRR/SRR151/SRR15141789/SRR15141789.sra	https://sra-downloadb.be-md.ncbi.nlm.nih.gov/sos3/sra-pub-zq-24/SRR015/15141/SRR15141789/SRR15141789.lite.1	ftp://ftp.ddbj.nig.ac.jp/ddbj_database/dra/sralite/ByExp/litesra/SRX/SRX114/SRX11449179/SRR15141788/SRR15141788.sra;ftp://ftp.ddbj.nig.ac.jp/ddbj_database/dra/sralite/ByExp/litesra/SRX/SRX114/SRX11449179/SRR15141789/SRR15141789.sra	anonftp@ftp-private.ncbi.nlm.nih.gov:/sra/sra-instant/reads/ByRun/sra/SRR/SRR151/SRR15141788/SRR15141788.sra;anonftp@ftp-private.ncbi.nlm.nih.gov:/sra/sra-instant/reads/ByRun/sra/SRR/SRR151/SRR15141789/SRR15141789.sra	[source_name]:49 days-old plant roots	[tissue]:49 days-old plant roots	[cultivar]:Nipponbarre	[line]:pQHB:HF-GFP-OsRPL18	[condition]:Field grown
SRR15141785,SRR15141786,SRR15141787	PRJNA746561	SRX11449178	SRX11449178	GSM5453089: QHBTRADROOSROOT3; Oryza sativa Japonica Group; RNA-Seq	SRP328354	2022-05-03 09:07:58	SRS9489091	null	TRAP-Seq	TRANSCRIPTOMIC	cDNA	Illumina HiSeq 3000	SRS9489091	Oryza sativa Japonica Group	ftp://ftp-trace.ncbi.nih.gov/sra/sra-instant/reads/ByRun/sra/SRR/SRR151/SRR15141785/SRR15141785.sra;ftp://ftp-trace.ncbi.nih.gov/sra/sra-instant/reads/ByRun/sra/SRR/SRR151/SRR15141786/SRR15141786.sra;ftp://ftp-trace.ncbi.nih.gov/sra/sra-instant/reads/ByRun/sra/SRR/SRR151/SRR15141787/SRR15141787.sra	https://sra-downloadb.be-md.ncbi.nlm.nih.gov/sos1/sra-pub-zq-38/SRR015/15141/SRR15141787/SRR15141787.lite.1	ftp://ftp.ddbj.nig.ac.jp/ddbj_database/dra/sralite/ByExp/litesra/SRX/SRX114/SRX11449178/SRR15141785/SRR15141785.sra;ftp://ftp.ddbj.nig.ac.jp/ddbj_database/dra/sralite/ByExp/litesra/SRX/SRX114/SRX11449178/SRR15141786/SRR15141786.sra;ftp://ftp.ddbj.nig.ac.jp/ddbj_database/dra/sralite/ByExp/litesra/SRX/SRX114/SRX11449178/SRR15141787/SRR15141787.sra	anonftp@ftp-private.ncbi.nlm.nih.gov:/sra/sra-instant/reads/ByRun/sra/SRR/SRR151/SRR15141785/SRR15141785.sra;anonftp@ftp-private.ncbi.nlm.nih.gov:/sra/sra-instant/reads/ByRun/sra/SRR/SRR151/SRR15141786/SRR15141786.sra;anonftp@ftp-private.ncbi.nlm.nih.gov:/sra/sra-instant/reads/ByRun/sra/SRR/SRR151/SRR15141787/SRR15141787.sra	[source_name]:26 days-old plant roots	[tissue]:26 days-old plant roots	[cultivar]:Nipponbarre	[line]:pQHB:HF-GFP-OsRPL18	[condition]:Water deficit in greenhouse
SRR15141782,SRR15141783,SRR15141784	PRJNA746561	SRX11449177	SRX11449177	GSM5453088: QHBTRADROOSROOT2; Oryza sativa Japonica Group; RNA-Seq	SRP328354	2022-05-03 09:07:58	SRS9489090	null	TRAP-Seq	TRANSCRIPTOMIC	cDNA	Illumina HiSeq 3000	SRS9489090	Oryza sativa Japonica Group	ftp://ftp-trace.ncbi.nih.gov/sra/sra-instant/reads/ByRun/sra/SRR/SRR151/SRR15141782/SRR15141782.sra;ftp://ftp-trace.ncbi.nih.gov/sra/sra-instant/reads/ByRun/sra/SRR/SRR151/SRR15141783/SRR15141783.sra;ftp://ftp-trace.ncbi.nih.gov/sra/sra-instant/reads/ByRun/sra/SRR/SRR151/SRR15141784/SRR15141784.sra	https://sra-downloadb.be-md.ncbi.nlm.nih.gov/sos3/sra-pub-zq-24/SRR015/15141/SRR15141784/SRR15141784.lite.1	ftp://ftp.ddbj.nig.ac.jp/ddbj_database/dra/sralite/ByExp/litesra/SRX/SRX114/SRX11449177/SRR15141782/SRR15141782.sra;ftp://ftp.ddbj.nig.ac.jp/ddbj_database/dra/sralite/ByExp/litesra/SRX/SRX114/SRX11449177/SRR15141783/SRR15141783.sra;ftp://ftp.ddbj.nig.ac.jp/ddbj_database/dra/sralite/ByExp/litesra/SRX/SRX114/SRX11449177/SRR15141784/SRR15141784.sra	anonftp@ftp-private.ncbi.nlm.nih.gov:/sra/sra-instant/reads/ByRun/sra/SRR/SRR151/SRR15141782/SRR15141782.sra;anonftp@ftp-private.ncbi.nlm.nih.gov:/sra/sra-instant/reads/ByRun/sra/SRR/SRR151/SRR15141783/SRR15141783.sra;anonftp@ftp-private.ncbi.nlm.nih.gov:/sra/sra-instant/reads/ByRun/sra/SRR/SRR151/SRR15141784/SRR15141784.sra	[source_name]:26 days-old plant roots	[tissue]:26 days-old plant roots	[cultivar]:Nipponbarre	[line]:pQHB:HF-GFP-OsRPL18	[condition]:Water deficit in greenhouse
SRR15141780,SRR15141781	PRJNA746561	SRX11449176	SRX11449176	GSM5453087: QHBTRADROOSROOT1; Oryza sativa Japonica Group; RNA-Seq	SRP328354	2022-05-03 09:07:58	SRS9489089	null	TRAP-Seq	TRANSCRIPTOMIC	cDNA	Illumina HiSeq 3000	SRS9489089	Oryza sativa Japonica Group	ftp://ftp-trace.ncbi.nih.gov/sra/sra-instant/reads/ByRun/sra/SRR/SRR151/SRR15141780/SRR15141780.sra;ftp://ftp-trace.ncbi.nih.gov/sra/sra-instant/reads/ByRun/sra/SRR/SRR151/SRR15141781/SRR15141781.sra	https://sra-downloadb.be-md.ncbi.nlm.nih.gov/sos1/sra-pub-zq-38/SRR015/15141/SRR15141781/SRR15141781.lite.1	ftp://ftp.ddbj.nig.ac.jp/ddbj_database/dra/sralite/ByExp/litesra/SRX/SRX114/SRX11449176/SRR15141780/SRR15141780.sra;ftp://ftp.ddbj.nig.ac.jp/ddbj_database/dra/sralite/ByExp/litesra/SRX/SRX114/SRX11449176/SRR15141781/SRR15141781.sra	anonftp@ftp-private.ncbi.nlm.nih.gov:/sra/sra-instant/reads/ByRun/sra/SRR/SRR151/SRR15141780/SRR15141780.sra;anonftp@ftp-private.ncbi.nlm.nih.gov:/sra/sra-instant/reads/ByRun/sra/SRR/SRR151/SRR15141781/SRR15141781.sra	[source_name]:26 days-old plant roots	[tissue]:26 days-old plant roots	[cultivar]:Nipponbarre	[line]:pQHB:HF-GFP-OsRPL18	[condition]:Water deficit in greenhouse
SRR15141778,SRR15141779	PRJNA746561	SRX11449175	SRX11449175	GSM5453086: QHBTRACONOSROOT3; Oryza sativa Japonica Group; RNA-Seq	SRP328354	2022-05-03 09:07:58	SRS9489088	null	TRAP-Seq	TRANSCRIPTOMIC	cDNA	Illumina HiSeq 3000	SRS9489088	Oryza sativa Japonica Group	ftp://ftp-trace.ncbi.nih.gov/sra/sra-instant/reads/ByRun/sra/SRR/SRR151/SRR15141778/SRR15141778.sra;ftp://ftp-trace.ncbi.nih.gov/sra/sra-instant/reads/ByRun/sra/SRR/SRR151/SRR15141779/SRR15141779.sra	https://sra-downloadb.be-md.ncbi.nlm.nih.gov/sos3/sra-pub-zq-24/SRR015/15141/SRR15141779/SRR15141779.lite.1	ftp://ftp.ddbj.nig.ac.jp/ddbj_database/dra/sralite/ByExp/litesra/SRX/SRX114/SRX11449175/SRR15141778/SRR15141778.sra;ftp://ftp.ddbj.nig.ac.jp/ddbj_database/dra/sralite/ByExp/litesra/SRX/SRX114/SRX11449175/SRR15141779/SRR15141779.sra	anonftp@ftp-private.ncbi.nlm.nih.gov:/sra/sra-instant/reads/ByRun/sra/SRR/SRR151/SRR15141778/SRR15141778.sra;anonftp@ftp-private.ncbi.nlm.nih.gov:/sra/sra-instant/reads/ByRun/sra/SRR/SRR151/SRR15141779/SRR15141779.sra	[source_name]:26 days-old plant roots	[tissue]:26 days-old plant roots	[cultivar]:Nipponbarre	[line]:pQHB:HF-GFP-OsRPL18	[condition]:Control in greenhouse I
SRR15141776,SRR15141777	PRJNA746561	SRX11449174	SRX11449174	GSM5453085: QHBTRACONOSROOT2; Oryza sativa Japonica Group; RNA-Seq	SRP328354	2022-05-03 09:07:58	SRS9489087	null	TRAP-Seq	TRANSCRIPTOMIC	cDNA	Illumina HiSeq 3000	SRS9489087	Oryza sativa Japonica Group	ftp://ftp-trace.ncbi.nih.gov/sra/sra-instant/reads/ByRun/sra/SRR/SRR151/SRR15141776/SRR15141776.sra;ftp://ftp-trace.ncbi.nih.gov/sra/sra-instant/reads/ByRun/sra/SRR/SRR151/SRR15141777/SRR15141777.sra	https://sra-downloadb.be-md.ncbi.nlm.nih.gov/sos1/sra-pub-zq-38/SRR015/15141/SRR15141777/SRR15141777.lite.1	ftp://ftp.ddbj.nig.ac.jp/ddbj_database/dra/sralite/ByExp/litesra/SRX/SRX114/SRX11449174/SRR15141776/SRR15141776.sra;ftp://ftp.ddbj.nig.ac.jp/ddbj_database/dra/sralite/ByExp/litesra/SRX/SRX114/SRX11449174/SRR15141777/SRR15141777.sra	anonftp@ftp-private.ncbi.nlm.nih.gov:/sra/sra-instant/reads/ByRun/sra/SRR/SRR151/SRR15141776/SRR15141776.sra;anonftp@ftp-private.ncbi.nlm.nih.gov:/sra/sra-instant/reads/ByRun/sra/SRR/SRR151/SRR15141777/SRR15141777.sra	[source_name]:26 days-old plant roots	[tissue]:26 days-old plant roots	[cultivar]:Nipponbarre	[line]:pQHB:HF-GFP-OsRPL18	[condition]:Control in greenhouse I
SRR15141774,SRR15141775	PRJNA746561	SRX11449173	SRX11449173	GSM5453084: QHBTRACONOSROOT1; Oryza sativa Japonica Group; RNA-Seq	SRP328354	2022-05-03 09:07:58	SRS9489086	null	TRAP-Seq	TRANSCRIPTOMIC	cDNA	Illumina HiSeq 3000	SRS9489086	Oryza sativa Japonica Group	ftp://ftp-trace.ncbi.nih.gov/sra/sra-instant/reads/ByRun/sra/SRR/SRR151/SRR15141774/SRR15141774.sra;ftp://ftp-trace.ncbi.nih.gov/sra/sra-instant/reads/ByRun/sra/SRR/SRR151/SRR15141775/SRR15141775.sra	https://sra-downloadb.be-md.ncbi.nlm.nih.gov/sos3/sra-pub-zq-24/SRR015/15141/SRR15141775/SRR15141775.lite.1	ftp://ftp.ddbj.nig.ac.jp/ddbj_database/dra/sralite/ByExp/litesra/SRX/SRX114/SRX11449173/SRR15141774/SRR15141774.sra;ftp://ftp.ddbj.nig.ac.jp/ddbj_database/dra/sralite/ByExp/litesra/SRX/SRX114/SRX11449173/SRR15141775/SRR15141775.sra	anonftp@ftp-private.ncbi.nlm.nih.gov:/sra/sra-instant/reads/ByRun/sra/SRR/SRR151/SRR15141774/SRR15141774.sra;anonftp@ftp-private.ncbi.nlm.nih.gov:/sra/sra-instant/reads/ByRun/sra/SRR/SRR151/SRR15141775/SRR15141775.sra	[source_name]:26 days-old plant roots	[tissue]:26 days-old plant roots	[cultivar]:Nipponbarre	[line]:pQHB:HF-GFP-OsRPL18	[condition]:Control in greenhouse I
SRR15141770,SRR15141771,SRR15141772,SRR15141773	PRJNA746561	SRX11449172	SRX11449172	GSM5453083: NRAMPTRAFIELDOSROOT3; Oryza sativa Japonica Group; RNA-Seq	SRP328354	2022-05-03 09:07:58	SRS9489085	null	TRAP-Seq	TRANSCRIPTOMIC	cDNA	Illumina HiSeq 3000	SRS9489085	Oryza sativa Japonica Group	ftp://ftp-trace.ncbi.nih.gov/sra/sra-instant/reads/ByRun/sra/SRR/SRR151/SRR15141770/SRR15141770.sra;ftp://ftp-trace.ncbi.nih.gov/sra/sra-instant/reads/ByRun/sra/SRR/SRR151/SRR15141771/SRR15141771.sra;ftp://ftp-trace.ncbi.nih.gov/sra/sra-instant/reads/ByRun/sra/SRR/SRR151/SRR15141772/SRR15141772.sra;ftp://ftp-trace.ncbi.nih.gov/sra/sra-instant/reads/ByRun/sra/SRR/SRR151/SRR15141773/SRR15141773.sra	https://sra-downloadb.be-md.ncbi.nlm.nih.gov/sos1/sra-pub-zq-38/SRR015/15141/SRR15141773/SRR15141773.lite.1	ftp://ftp.ddbj.nig.ac.jp/ddbj_database/dra/sralite/ByExp/litesra/SRX/SRX114/SRX11449172/SRR15141770/SRR15141770.sra;ftp://ftp.ddbj.nig.ac.jp/ddbj_database/dra/sralite/ByExp/litesra/SRX/SRX114/SRX11449172/SRR15141771/SRR15141771.sra;ftp://ftp.ddbj.nig.ac.jp/ddbj_database/dra/sralite/ByExp/litesra/SRX/SRX114/SRX11449172/SRR15141772/SRR15141772.sra;ftp://ftp.ddbj.nig.ac.jp/ddbj_database/dra/sralite/…	anonftp@ftp-private.ncbi.nlm.nih.gov:/sra/sra-instant/reads/ByRun/sra/SRR/SRR151/SRR15141770/SRR15141770.sra;anonftp@ftp-private.ncbi.nlm.nih.gov:/sra/sra-instant/reads/ByRun/sra/SRR/SRR151/SRR15141771/SRR15141771.sra;anonftp@ftp-private.ncbi.nlm.nih.gov:/sra/sra-instant/reads/ByRun/sra/SRR/SRR151/SRR15141772/SRR15141772.sra;anonftp@ftp-private.ncbi.nlm.nih.gov:/sra/sra-instant/reads/ByRun/sra/SR…	[source_name]:49 days-old plant roots	[tissue]:49 days-old plant roots	[cultivar]:Nipponbarre	[line]:pNRAMP5:HF-GFP-OsRPL18	[condition]:Field grown
SRR15141768,SRR15141769	PRJNA746561	SRX11449171	SRX11449171	GSM5453082: NRAMPTRAFIELDOSROOT2; Oryza sativa Japonica Group; RNA-Seq	SRP328354	2022-05-03 09:07:58	SRS9489084	null	TRAP-Seq	TRANSCRIPTOMIC	cDNA	Illumina HiSeq 3000	SRS9489084	Oryza sativa Japonica Group	ftp://ftp-trace.ncbi.nih.gov/sra/sra-instant/reads/ByRun/sra/SRR/SRR151/SRR15141768/SRR15141768.sra;ftp://ftp-trace.ncbi.nih.gov/sra/sra-instant/reads/ByRun/sra/SRR/SRR151/SRR15141769/SRR15141769.sra	https://sra-downloadb.be-md.ncbi.nlm.nih.gov/sos1/sra-pub-zq-38/SRR015/15141/SRR15141769/SRR15141769.lite.1	ftp://ftp.ddbj.nig.ac.jp/ddbj_database/dra/sralite/ByExp/litesra/SRX/SRX114/SRX11449171/SRR15141768/SRR15141768.sra;ftp://ftp.ddbj.nig.ac.jp/ddbj_database/dra/sralite/ByExp/litesra/SRX/SRX114/SRX11449171/SRR15141769/SRR15141769.sra	anonftp@ftp-private.ncbi.nlm.nih.gov:/sra/sra-instant/reads/ByRun/sra/SRR/SRR151/SRR15141768/SRR15141768.sra;anonftp@ftp-private.ncbi.nlm.nih.gov:/sra/sra-instant/reads/ByRun/sra/SRR/SRR151/SRR15141769/SRR15141769.sra	[source_name]:49 days-old plant roots	[tissue]:49 days-old plant roots	[cultivar]:Nipponbarre	[line]:pNRAMP5:HF-GFP-OsRPL18	[condition]:Field grown
SRR15141766,SRR15141767	PRJNA746561	SRX11449170	SRX11449170	GSM5453081: NRAMPTRAFIELDOSROOT1; Oryza sativa Japonica Group; RNA-Seq	SRP328354	2022-05-03 09:07:58	SRS9489083	null	TRAP-Seq	TRANSCRIPTOMIC	cDNA	Illumina HiSeq 3000	SRS9489083	Oryza sativa Japonica Group	ftp://ftp-trace.ncbi.nih.gov/sra/sra-instant/reads/ByRun/sra/SRR/SRR151/SRR15141766/SRR15141766.sra;ftp://ftp-trace.ncbi.nih.gov/sra/sra-instant/reads/ByRun/sra/SRR/SRR151/SRR15141767/SRR15141767.sra	https://sra-downloadb.be-md.ncbi.nlm.nih.gov/sos1/sra-pub-zq-38/SRR015/15141/SRR15141767/SRR15141767.lite.1	ftp://ftp.ddbj.nig.ac.jp/ddbj_database/dra/sralite/ByExp/litesra/SRX/SRX114/SRX11449170/SRR15141766/SRR15141766.sra;ftp://ftp.ddbj.nig.ac.jp/ddbj_database/dra/sralite/ByExp/litesra/SRX/SRX114/SRX11449170/SRR15141767/SRR15141767.sra	anonftp@ftp-private.ncbi.nlm.nih.gov:/sra/sra-instant/reads/ByRun/sra/SRR/SRR151/SRR15141766/SRR15141766.sra;anonftp@ftp-private.ncbi.nlm.nih.gov:/sra/sra-instant/reads/ByRun/sra/SRR/SRR151/SRR15141767/SRR15141767.sra	[source_name]:49 days-old plant roots	[tissue]:49 days-old plant roots	[cultivar]:Nipponbarre	[line]:pNRAMP5:HF-GFP-OsRPL18	[condition]:Field grown
SRR15141762,SRR15141763,SRR15141764,SRR15141765	PRJNA746561	SRX11449169	SRX11449169	GSM5453080: LSI1TRAWATRECOSROOT3; Oryza sativa Japonica Group; RNA-Seq	SRP328354	2022-05-03 09:07:58	SRS9489082	null	TRAP-Seq	TRANSCRIPTOMIC	cDNA	Illumina HiSeq 3000	SRS9489082	Oryza sativa Japonica Group	ftp://ftp-trace.ncbi.nih.gov/sra/sra-instant/reads/ByRun/sra/SRR/SRR151/SRR15141762/SRR15141762.sra;ftp://ftp-trace.ncbi.nih.gov/sra/sra-instant/reads/ByRun/sra/SRR/SRR151/SRR15141763/SRR15141763.sra;ftp://ftp-trace.ncbi.nih.gov/sra/sra-instant/reads/ByRun/sra/SRR/SRR151/SRR15141764/SRR15141764.sra;ftp://ftp-trace.ncbi.nih.gov/sra/sra-instant/reads/ByRun/sra/SRR/SRR151/SRR15141765/SRR15141765.sra	https://sra-downloadb.be-md.ncbi.nlm.nih.gov/sos1/sra-pub-zq-38/SRR015/15141/SRR15141765/SRR15141765.lite.1	ftp://ftp.ddbj.nig.ac.jp/ddbj_database/dra/sralite/ByExp/litesra/SRX/SRX114/SRX11449169/SRR15141762/SRR15141762.sra;ftp://ftp.ddbj.nig.ac.jp/ddbj_database/dra/sralite/ByExp/litesra/SRX/SRX114/SRX11449169/SRR15141763/SRR15141763.sra;ftp://ftp.ddbj.nig.ac.jp/ddbj_database/dra/sralite/ByExp/litesra/SRX/SRX114/SRX11449169/SRR15141764/SRR15141764.sra;ftp://ftp.ddbj.nig.ac.jp/ddbj_database/dra/sralite/…	anonftp@ftp-private.ncbi.nlm.nih.gov:/sra/sra-instant/reads/ByRun/sra/SRR/SRR151/SRR15141762/SRR15141762.sra;anonftp@ftp-private.ncbi.nlm.nih.gov:/sra/sra-instant/reads/ByRun/sra/SRR/SRR151/SRR15141763/SRR15141763.sra;anonftp@ftp-private.ncbi.nlm.nih.gov:/sra/sra-instant/reads/ByRun/sra/SRR/SRR151/SRR15141764/SRR15141764.sra;anonftp@ftp-private.ncbi.nlm.nih.gov:/sra/sra-instant/reads/ByRun/sra/SR…	[source_name]:27 days-old plant roots	[tissue]:27 days-old plant roots	[cultivar]:Nipponbarre	[line]:pLSI1:HF-GFP-OsRPL18	[condition]:Waterlogged recovery in greenhouse
SRR15141760,SRR15141761	PRJNA746561	SRX11449168	SRX11449168	GSM5453079: LSI1TRAWATRECOSROOT2; Oryza sativa Japonica Group; RNA-Seq	SRP328354	2022-05-03 09:07:58	SRS9489081	null	TRAP-Seq	TRANSCRIPTOMIC	cDNA	Illumina HiSeq 3000	SRS9489081	Oryza sativa Japonica Group	ftp://ftp-trace.ncbi.nih.gov/sra/sra-instant/reads/ByRun/sra/SRR/SRR151/SRR15141760/SRR15141760.sra;ftp://ftp-trace.ncbi.nih.gov/sra/sra-instant/reads/ByRun/sra/SRR/SRR151/SRR15141761/SRR15141761.sra	https://sra-downloadb.be-md.ncbi.nlm.nih.gov/sos1/sra-pub-zq-38/SRR015/15141/SRR15141761/SRR15141761.lite.1	ftp://ftp.ddbj.nig.ac.jp/ddbj_database/dra/sralite/ByExp/litesra/SRX/SRX114/SRX11449168/SRR15141760/SRR15141760.sra;ftp://ftp.ddbj.nig.ac.jp/ddbj_database/dra/sralite/ByExp/litesra/SRX/SRX114/SRX11449168/SRR15141761/SRR15141761.sra	anonftp@ftp-private.ncbi.nlm.nih.gov:/sra/sra-instant/reads/ByRun/sra/SRR/SRR151/SRR15141760/SRR15141760.sra;anonftp@ftp-private.ncbi.nlm.nih.gov:/sra/sra-instant/reads/ByRun/sra/SRR/SRR151/SRR15141761/SRR15141761.sra	[source_name]:27 days-old plant roots	[tissue]:27 days-old plant roots	[cultivar]:Nipponbarre	[line]:pLSI1:HF-GFP-OsRPL18	[condition]:Waterlogged recovery in greenhouse
SRR15141758,SRR15141759	PRJNA746561	SRX11449167	SRX11449167	GSM5453078: LSI1TRAWATRECOSROOT1; Oryza sativa Japonica Group; RNA-Seq	SRP328354	2022-05-03 09:07:58	SRS9489080	null	TRAP-Seq	TRANSCRIPTOMIC	cDNA	Illumina HiSeq 3000	SRS9489080	Oryza sativa Japonica Group	ftp://ftp-trace.ncbi.nih.gov/sra/sra-instant/reads/ByRun/sra/SRR/SRR151/SRR15141758/SRR15141758.sra;ftp://ftp-trace.ncbi.nih.gov/sra/sra-instant/reads/ByRun/sra/SRR/SRR151/SRR15141759/SRR15141759.sra	https://sra-downloadb.be-md.ncbi.nlm.nih.gov/sos3/sra-pub-zq-24/SRR015/15141/SRR15141759/SRR15141759.lite.1	ftp://ftp.ddbj.nig.ac.jp/ddbj_database/dra/sralite/ByExp/litesra/SRX/SRX114/SRX11449167/SRR15141758/SRR15141758.sra;ftp://ftp.ddbj.nig.ac.jp/ddbj_database/dra/sralite/ByExp/litesra/SRX/SRX114/SRX11449167/SRR15141759/SRR15141759.sra	anonftp@ftp-private.ncbi.nlm.nih.gov:/sra/sra-instant/reads/ByRun/sra/SRR/SRR151/SRR15141758/SRR15141758.sra;anonftp@ftp-private.ncbi.nlm.nih.gov:/sra/sra-instant/reads/ByRun/sra/SRR/SRR151/SRR15141759/SRR15141759.sra	[source_name]:27 days-old plant roots	[tissue]:27 days-old plant roots	[cultivar]:Nipponbarre	[line]:pLSI1:HF-GFP-OsRPL18	[condition]:Waterlogged recovery in greenhouse
SRR15141756,SRR15141757	PRJNA746561	SRX11449166	SRX11449166	GSM5453077: LSI1TRAWATOSROOT3; Oryza sativa Japonica Group; RNA-Seq	SRP328354	2022-05-03 09:07:58	SRS9489079	null	TRAP-Seq	TRANSCRIPTOMIC	cDNA	Illumina HiSeq 3000	SRS9489079	Oryza sativa Japonica Group	ftp://ftp-trace.ncbi.nih.gov/sra/sra-instant/reads/ByRun/sra/SRR/SRR151/SRR15141756/SRR15141756.sra;ftp://ftp-trace.ncbi.nih.gov/sra/sra-instant/reads/ByRun/sra/SRR/SRR151/SRR15141757/SRR15141757.sra	https://sra-downloadb.be-md.ncbi.nlm.nih.gov/sos1/sra-pub-zq-38/SRR015/15141/SRR15141757/SRR15141757.lite.1	ftp://ftp.ddbj.nig.ac.jp/ddbj_database/dra/sralite/ByExp/litesra/SRX/SRX114/SRX11449166/SRR15141756/SRR15141756.sra;ftp://ftp.ddbj.nig.ac.jp/ddbj_database/dra/sralite/ByExp/litesra/SRX/SRX114/SRX11449166/SRR15141757/SRR15141757.sra	anonftp@ftp-private.ncbi.nlm.nih.gov:/sra/sra-instant/reads/ByRun/sra/SRR/SRR151/SRR15141756/SRR15141756.sra;anonftp@ftp-private.ncbi.nlm.nih.gov:/sra/sra-instant/reads/ByRun/sra/SRR/SRR151/SRR15141757/SRR15141757.sra	[source_name]:26 days-old plant roots	[tissue]:26 days-old plant roots	[cultivar]:Nipponbarre	[line]:pLSI1:HF-GFP-OsRPL18	[condition]:Waterlogged in greenhouse
SRR15141754,SRR15141755	PRJNA746561	SRX11449165	SRX11449165	GSM5453076: LSI1TRAWATOSROOT2; Oryza sativa Japonica Group; RNA-Seq	SRP328354	2022-05-03 09:07:58	SRS9489078	null	TRAP-Seq	TRANSCRIPTOMIC	cDNA	Illumina HiSeq 3000	SRS9489078	Oryza sativa Japonica Group	ftp://ftp-trace.ncbi.nih.gov/sra/sra-instant/reads/ByRun/sra/SRR/SRR151/SRR15141754/SRR15141754.sra;ftp://ftp-trace.ncbi.nih.gov/sra/sra-instant/reads/ByRun/sra/SRR/SRR151/SRR15141755/SRR15141755.sra	https://sra-downloadb.be-md.ncbi.nlm.nih.gov/sos1/sra-pub-zq-38/SRR015/15141/SRR15141755/SRR15141755.lite.1	ftp://ftp.ddbj.nig.ac.jp/ddbj_database/dra/sralite/ByExp/litesra/SRX/SRX114/SRX11449165/SRR15141754/SRR15141754.sra;ftp://ftp.ddbj.nig.ac.jp/ddbj_database/dra/sralite/ByExp/litesra/SRX/SRX114/SRX11449165/SRR15141755/SRR15141755.sra	anonftp@ftp-private.ncbi.nlm.nih.gov:/sra/sra-instant/reads/ByRun/sra/SRR/SRR151/SRR15141754/SRR15141754.sra;anonftp@ftp-private.ncbi.nlm.nih.gov:/sra/sra-instant/reads/ByRun/sra/SRR/SRR151/SRR15141755/SRR15141755.sra	[source_name]:26 days-old plant roots	[tissue]:26 days-old plant roots	[cultivar]:Nipponbarre	[line]:pLSI1:HF-GFP-OsRPL18	[condition]:Waterlogged in greenhouse
SRR15141752,SRR15141753	PRJNA746561	SRX11449164	SRX11449164	GSM5453075: LSI1TRAWATOSROOT1; Oryza sativa Japonica Group; RNA-Seq	SRP328354	2022-05-03 09:07:58	SRS9489077	null	TRAP-Seq	TRANSCRIPTOMIC	cDNA	Illumina HiSeq 3000	SRS9489077	Oryza sativa Japonica Group	ftp://ftp-trace.ncbi.nih.gov/sra/sra-instant/reads/ByRun/sra/SRR/SRR151/SRR15141752/SRR15141752.sra;ftp://ftp-trace.ncbi.nih.gov/sra/sra-instant/reads/ByRun/sra/SRR/SRR151/SRR15141753/SRR15141753.sra	https://sra-downloadb.be-md.ncbi.nlm.nih.gov/sos3/sra-pub-zq-24/SRR015/15141/SRR15141753/SRR15141753.lite.1	ftp://ftp.ddbj.nig.ac.jp/ddbj_database/dra/sralite/ByExp/litesra/SRX/SRX114/SRX11449164/SRR15141752/SRR15141752.sra;ftp://ftp.ddbj.nig.ac.jp/ddbj_database/dra/sralite/ByExp/litesra/SRX/SRX114/SRX11449164/SRR15141753/SRR15141753.sra	anonftp@ftp-private.ncbi.nlm.nih.gov:/sra/sra-instant/reads/ByRun/sra/SRR/SRR151/SRR15141752/SRR15141752.sra;anonftp@ftp-private.ncbi.nlm.nih.gov:/sra/sra-instant/reads/ByRun/sra/SRR/SRR151/SRR15141753/SRR15141753.sra	[source_name]:26 days-old plant roots	[tissue]:26 days-old plant roots	[cultivar]:Nipponbarre	[line]:pLSI1:HF-GFP-OsRPL18	[condition]:Waterlogged in greenhouse
SRR15141748,SRR15141749,SRR15141750,SRR15141751	PRJNA746561	SRX11449163	SRX11449163	GSM5453074: LSI1TRAFIELDOSROOT3; Oryza sativa Japonica Group; RNA-Seq	SRP328354	2022-05-03 09:07:58	SRS9489076	null	TRAP-Seq	TRANSCRIPTOMIC	cDNA	Illumina HiSeq 3000	SRS9489076	Oryza sativa Japonica Group	ftp://ftp-trace.ncbi.nih.gov/sra/sra-instant/reads/ByRun/sra/SRR/SRR151/SRR15141748/SRR15141748.sra;ftp://ftp-trace.ncbi.nih.gov/sra/sra-instant/reads/ByRun/sra/SRR/SRR151/SRR15141749/SRR15141749.sra;ftp://ftp-trace.ncbi.nih.gov/sra/sra-instant/reads/ByRun/sra/SRR/SRR151/SRR15141750/SRR15141750.sra;ftp://ftp-trace.ncbi.nih.gov/sra/sra-instant/reads/ByRun/sra/SRR/SRR151/SRR15141751/SRR15141751.sra	https://sra-downloadb.be-md.ncbi.nlm.nih.gov/sos1/sra-pub-zq-38/SRR015/15141/SRR15141751/SRR15141751.lite.1	ftp://ftp.ddbj.nig.ac.jp/ddbj_database/dra/sralite/ByExp/litesra/SRX/SRX114/SRX11449163/SRR15141748/SRR15141748.sra;ftp://ftp.ddbj.nig.ac.jp/ddbj_database/dra/sralite/ByExp/litesra/SRX/SRX114/SRX11449163/SRR15141749/SRR15141749.sra;ftp://ftp.ddbj.nig.ac.jp/ddbj_database/dra/sralite/ByExp/litesra/SRX/SRX114/SRX11449163/SRR15141750/SRR15141750.sra;ftp://ftp.ddbj.nig.ac.jp/ddbj_database/dra/sralite/…	anonftp@ftp-private.ncbi.nlm.nih.gov:/sra/sra-instant/reads/ByRun/sra/SRR/SRR151/SRR15141748/SRR15141748.sra;anonftp@ftp-private.ncbi.nlm.nih.gov:/sra/sra-instant/reads/ByRun/sra/SRR/SRR151/SRR15141749/SRR15141749.sra;anonftp@ftp-private.ncbi.nlm.nih.gov:/sra/sra-instant/reads/ByRun/sra/SRR/SRR151/SRR15141750/SRR15141750.sra;anonftp@ftp-private.ncbi.nlm.nih.gov:/sra/sra-instant/reads/ByRun/sra/SR…	[source_name]:49 days-old plant roots	[tissue]:49 days-old plant roots	[cultivar]:Nipponbarre	[line]:pLSI1:HF-GFP-OsRPL18	[condition]:Field grown
SRR15141746,SRR15141747	PRJNA746561	SRX11449162	SRX11449162	GSM5453073: LSI1TRAFIELDOSROOT2; Oryza sativa Japonica Group; RNA-Seq	SRP328354	2022-05-03 09:07:58	SRS9489075	null	TRAP-Seq	TRANSCRIPTOMIC	cDNA	Illumina HiSeq 3000	SRS9489075	Oryza sativa Japonica Group	ftp://ftp-trace.ncbi.nih.gov/sra/sra-instant/reads/ByRun/sra/SRR/SRR151/SRR15141746/SRR15141746.sra;ftp://ftp-trace.ncbi.nih.gov/sra/sra-instant/reads/ByRun/sra/SRR/SRR151/SRR15141747/SRR15141747.sra	https://sra-downloadb.be-md.ncbi.nlm.nih.gov/sos1/sra-pub-zq-38/SRR015/15141/SRR15141747/SRR15141747.lite.1	ftp://ftp.ddbj.nig.ac.jp/ddbj_database/dra/sralite/ByExp/litesra/SRX/SRX114/SRX11449162/SRR15141746/SRR15141746.sra;ftp://ftp.ddbj.nig.ac.jp/ddbj_database/dra/sralite/ByExp/litesra/SRX/SRX114/SRX11449162/SRR15141747/SRR15141747.sra	anonftp@ftp-private.ncbi.nlm.nih.gov:/sra/sra-instant/reads/ByRun/sra/SRR/SRR151/SRR15141746/SRR15141746.sra;anonftp@ftp-private.ncbi.nlm.nih.gov:/sra/sra-instant/reads/ByRun/sra/SRR/SRR151/SRR15141747/SRR15141747.sra	[source_name]:49 days-old plant roots	[tissue]:49 days-old plant roots	[cultivar]:Nipponbarre	[line]:pLSI1:HF-GFP-OsRPL18	[condition]:Field grown
SRR15141744,SRR15141745	PRJNA746561	SRX11449161	SRX11449161	GSM5453072: LSI1TRAFIELDOSROOT1; Oryza sativa Japonica Group; RNA-Seq	SRP328354	2022-05-03 09:07:58	SRS9489074	null	TRAP-Seq	TRANSCRIPTOMIC	cDNA	Illumina HiSeq 3000	SRS9489074	Oryza sativa Japonica Group	ftp://ftp-trace.ncbi.nih.gov/sra/sra-instant/reads/ByRun/sra/SRR/SRR151/SRR15141744/SRR15141744.sra;ftp://ftp-trace.ncbi.nih.gov/sra/sra-instant/reads/ByRun/sra/SRR/SRR151/SRR15141745/SRR15141745.sra	https://sra-downloadb.be-md.ncbi.nlm.nih.gov/sos3/sra-pub-zq-24/SRR015/15141/SRR15141745/SRR15141745.lite.1	ftp://ftp.ddbj.nig.ac.jp/ddbj_database/dra/sralite/ByExp/litesra/SRX/SRX114/SRX11449161/SRR15141744/SRR15141744.sra;ftp://ftp.ddbj.nig.ac.jp/ddbj_database/dra/sralite/ByExp/litesra/SRX/SRX114/SRX11449161/SRR15141745/SRR15141745.sra	anonftp@ftp-private.ncbi.nlm.nih.gov:/sra/sra-instant/reads/ByRun/sra/SRR/SRR151/SRR15141744/SRR15141744.sra;anonftp@ftp-private.ncbi.nlm.nih.gov:/sra/sra-instant/reads/ByRun/sra/SRR/SRR151/SRR15141745/SRR15141745.sra	[source_name]:49 days-old plant roots	[tissue]:49 days-old plant roots	[cultivar]:Nipponbarre	[line]:pLSI1:HF-GFP-OsRPL18	[condition]:Field grown
SRR15141742,SRR15141743	PRJNA746561	SRX11449160	SRX11449160	GSM5453071: LSI1TRADRORECOSROOT3; Oryza sativa Japonica Group; RNA-Seq	SRP328354	2022-05-03 09:07:58	SRS9489073	null	TRAP-Seq	TRANSCRIPTOMIC	cDNA	Illumina HiSeq 3000	SRS9489073	Oryza sativa Japonica Group	ftp://ftp-trace.ncbi.nih.gov/sra/sra-instant/reads/ByRun/sra/SRR/SRR151/SRR15141742/SRR15141742.sra;ftp://ftp-trace.ncbi.nih.gov/sra/sra-instant/reads/ByRun/sra/SRR/SRR151/SRR15141743/SRR15141743.sra	https://sra-downloadb.be-md.ncbi.nlm.nih.gov/sos1/sra-pub-zq-38/SRR015/15141/SRR15141743/SRR15141743.lite.1	ftp://ftp.ddbj.nig.ac.jp/ddbj_database/dra/sralite/ByExp/litesra/SRX/SRX114/SRX11449160/SRR15141742/SRR15141742.sra;ftp://ftp.ddbj.nig.ac.jp/ddbj_database/dra/sralite/ByExp/litesra/SRX/SRX114/SRX11449160/SRR15141743/SRR15141743.sra	anonftp@ftp-private.ncbi.nlm.nih.gov:/sra/sra-instant/reads/ByRun/sra/SRR/SRR151/SRR15141742/SRR15141742.sra;anonftp@ftp-private.ncbi.nlm.nih.gov:/sra/sra-instant/reads/ByRun/sra/SRR/SRR151/SRR15141743/SRR15141743.sra	[source_name]:27 days-old plant roots	[tissue]:27 days-old plant roots	[cultivar]:Nipponbarre	[line]:pLSI1:HF-GFP-OsRPL18	[condition]:Water deficit recovery in greenhouse
SRR15141740,SRR15141741	PRJNA746561	SRX11449159	SRX11449159	GSM5453070: LSI1TRADRORECOSROOT2; Oryza sativa Japonica Group; RNA-Seq	SRP328354	2022-05-03 09:07:58	SRS9489072	null	TRAP-Seq	TRANSCRIPTOMIC	cDNA	Illumina HiSeq 3000	SRS9489072	Oryza sativa Japonica Group	ftp://ftp-trace.ncbi.nih.gov/sra/sra-instant/reads/ByRun/sra/SRR/SRR151/SRR15141740/SRR15141740.sra;ftp://ftp-trace.ncbi.nih.gov/sra/sra-instant/reads/ByRun/sra/SRR/SRR151/SRR15141741/SRR15141741.sra	https://sra-downloadb.be-md.ncbi.nlm.nih.gov/sos3/sra-pub-zq-24/SRR015/15141/SRR15141741/SRR15141741.lite.1	ftp://ftp.ddbj.nig.ac.jp/ddbj_database/dra/sralite/ByExp/litesra/SRX/SRX114/SRX11449159/SRR15141740/SRR15141740.sra;ftp://ftp.ddbj.nig.ac.jp/ddbj_database/dra/sralite/ByExp/litesra/SRX/SRX114/SRX11449159/SRR15141741/SRR15141741.sra	anonftp@ftp-private.ncbi.nlm.nih.gov:/sra/sra-instant/reads/ByRun/sra/SRR/SRR151/SRR15141740/SRR15141740.sra;anonftp@ftp-private.ncbi.nlm.nih.gov:/sra/sra-instant/reads/ByRun/sra/SRR/SRR151/SRR15141741/SRR15141741.sra	[source_name]:27 days-old plant roots	[tissue]:27 days-old plant roots	[cultivar]:Nipponbarre	[line]:pLSI1:HF-GFP-OsRPL18	[condition]:Water deficit recovery in greenhouse
SRR15141738,SRR15141739	PRJNA746561	SRX11449158	SRX11449158	GSM5453069: LSI1TRADRORECOSROOT1; Oryza sativa Japonica Group; RNA-Seq	SRP328354	2022-05-03 09:07:58	SRS9489071	null	TRAP-Seq	TRANSCRIPTOMIC	cDNA	Illumina HiSeq 3000	SRS9489071	Oryza sativa Japonica Group	ftp://ftp-trace.ncbi.nih.gov/sra/sra-instant/reads/ByRun/sra/SRR/SRR151/SRR15141738/SRR15141738.sra;ftp://ftp-trace.ncbi.nih.gov/sra/sra-instant/reads/ByRun/sra/SRR/SRR151/SRR15141739/SRR15141739.sra	https://sra-downloadb.be-md.ncbi.nlm.nih.gov/sos1/sra-pub-zq-38/SRR015/15141/SRR15141739/SRR15141739.lite.1	ftp://ftp.ddbj.nig.ac.jp/ddbj_database/dra/sralite/ByExp/litesra/SRX/SRX114/SRX11449158/SRR15141738/SRR15141738.sra;ftp://ftp.ddbj.nig.ac.jp/ddbj_database/dra/sralite/ByExp/litesra/SRX/SRX114/SRX11449158/SRR15141739/SRR15141739.sra	anonftp@ftp-private.ncbi.nlm.nih.gov:/sra/sra-instant/reads/ByRun/sra/SRR/SRR151/SRR15141738/SRR15141738.sra;anonftp@ftp-private.ncbi.nlm.nih.gov:/sra/sra-instant/reads/ByRun/sra/SRR/SRR151/SRR15141739/SRR15141739.sra	[source_name]:27 days-old plant roots	[tissue]:27 days-old plant roots	[cultivar]:Nipponbarre	[line]:pLSI1:HF-GFP-OsRPL18	[condition]:Water deficit recovery in greenhouse
SRR15141736,SRR15141737	PRJNA746561	SRX11449157	SRX11449157	GSM5453068: LSI1TRADROOSROOT3; Oryza sativa Japonica Group; RNA-Seq	SRP328354	2022-05-03 09:07:58	SRS9489070	null	TRAP-Seq	TRANSCRIPTOMIC	cDNA	Illumina HiSeq 3000	SRS9489070	Oryza sativa Japonica Group	ftp://ftp-trace.ncbi.nih.gov/sra/sra-instant/reads/ByRun/sra/SRR/SRR151/SRR15141736/SRR15141736.sra;ftp://ftp-trace.ncbi.nih.gov/sra/sra-instant/reads/ByRun/sra/SRR/SRR151/SRR15141737/SRR15141737.sra	https://sra-downloadb.be-md.ncbi.nlm.nih.gov/sos3/sra-pub-zq-22/SRR015/15141/SRR15141737/SRR15141737.lite.1	ftp://ftp.ddbj.nig.ac.jp/ddbj_database/dra/sralite/ByExp/litesra/SRX/SRX114/SRX11449157/SRR15141736/SRR15141736.sra;ftp://ftp.ddbj.nig.ac.jp/ddbj_database/dra/sralite/ByExp/litesra/SRX/SRX114/SRX11449157/SRR15141737/SRR15141737.sra	anonftp@ftp-private.ncbi.nlm.nih.gov:/sra/sra-instant/reads/ByRun/sra/SRR/SRR151/SRR15141736/SRR15141736.sra;anonftp@ftp-private.ncbi.nlm.nih.gov:/sra/sra-instant/reads/ByRun/sra/SRR/SRR151/SRR15141737/SRR15141737.sra	[source_name]:26 days-old plant roots	[tissue]:26 days-old plant roots	[cultivar]:Nipponbarre	[line]:pLSI1:HF-GFP-OsRPL18	[condition]:Water deficit in greenhouse
SRR15141734,SRR15141735	PRJNA746561	SRX11449156	SRX11449156	GSM5453067: LSI1TRADROOSROOT2; Oryza sativa Japonica Group; RNA-Seq	SRP328354	2022-05-03 09:07:58	SRS9489069	null	TRAP-Seq	TRANSCRIPTOMIC	cDNA	Illumina HiSeq 3000	SRS9489069	Oryza sativa Japonica Group	ftp://ftp-trace.ncbi.nih.gov/sra/sra-instant/reads/ByRun/sra/SRR/SRR151/SRR15141734/SRR15141734.sra;ftp://ftp-trace.ncbi.nih.gov/sra/sra-instant/reads/ByRun/sra/SRR/SRR151/SRR15141735/SRR15141735.sra	https://sra-downloadb.be-md.ncbi.nlm.nih.gov/sos1/sra-pub-zq-38/SRR015/15141/SRR15141735/SRR15141735.lite.1	ftp://ftp.ddbj.nig.ac.jp/ddbj_database/dra/sralite/ByExp/litesra/SRX/SRX114/SRX11449156/SRR15141734/SRR15141734.sra;ftp://ftp.ddbj.nig.ac.jp/ddbj_database/dra/sralite/ByExp/litesra/SRX/SRX114/SRX11449156/SRR15141735/SRR15141735.sra	anonftp@ftp-private.ncbi.nlm.nih.gov:/sra/sra-instant/reads/ByRun/sra/SRR/SRR151/SRR15141734/SRR15141734.sra;anonftp@ftp-private.ncbi.nlm.nih.gov:/sra/sra-instant/reads/ByRun/sra/SRR/SRR151/SRR15141735/SRR15141735.sra	[source_name]:26 days-old plant roots	[tissue]:26 days-old plant roots	[cultivar]:Nipponbarre	[line]:pLSI1:HF-GFP-OsRPL18	[condition]:Water deficit in greenhouse
SRR15141732,SRR15141733	PRJNA746561	SRX11449155	SRX11449155	GSM5453066: LSI1TRADROOSROOT1; Oryza sativa Japonica Group; RNA-Seq	SRP328354	2022-05-03 09:07:58	SRS9489068	null	TRAP-Seq	TRANSCRIPTOMIC	cDNA	Illumina HiSeq 3000	SRS9489068	Oryza sativa Japonica Group	ftp://ftp-trace.ncbi.nih.gov/sra/sra-instant/reads/ByRun/sra/SRR/SRR151/SRR15141732/SRR15141732.sra;ftp://ftp-trace.ncbi.nih.gov/sra/sra-instant/reads/ByRun/sra/SRR/SRR151/SRR15141733/SRR15141733.sra	https://sra-downloadb.be-md.ncbi.nlm.nih.gov/sos1/sra-pub-zq-38/SRR015/15141/SRR15141733/SRR15141733.lite.1	ftp://ftp.ddbj.nig.ac.jp/ddbj_database/dra/sralite/ByExp/litesra/SRX/SRX114/SRX11449155/SRR15141732/SRR15141732.sra;ftp://ftp.ddbj.nig.ac.jp/ddbj_database/dra/sralite/ByExp/litesra/SRX/SRX114/SRX11449155/SRR15141733/SRR15141733.sra	anonftp@ftp-private.ncbi.nlm.nih.gov:/sra/sra-instant/reads/ByRun/sra/SRR/SRR151/SRR15141732/SRR15141732.sra;anonftp@ftp-private.ncbi.nlm.nih.gov:/sra/sra-instant/reads/ByRun/sra/SRR/SRR151/SRR15141733/SRR15141733.sra	[source_name]:26 days-old plant roots	[tissue]:26 days-old plant roots	[cultivar]:Nipponbarre	[line]:pLSI1:HF-GFP-OsRPL18	[condition]:Water deficit in greenhouse
SRR15141730,SRR15141731	PRJNA746561	SRX11449154	SRX11449154	GSM5453065: LSI1TRACONOSROOT3; Oryza sativa Japonica Group; RNA-Seq	SRP328354	2022-05-03 09:07:58	SRS9489067	null	TRAP-Seq	TRANSCRIPTOMIC	cDNA	Illumina HiSeq 3000	SRS9489067	Oryza sativa Japonica Group	ftp://ftp-trace.ncbi.nih.gov/sra/sra-instant/reads/ByRun/sra/SRR/SRR151/SRR15141730/SRR15141730.sra;ftp://ftp-trace.ncbi.nih.gov/sra/sra-instant/reads/ByRun/sra/SRR/SRR151/SRR15141731/SRR15141731.sra	https://sra-downloadb.be-md.ncbi.nlm.nih.gov/sos1/sra-pub-zq-38/SRR015/15141/SRR15141731/SRR15141731.lite.1	ftp://ftp.ddbj.nig.ac.jp/ddbj_database/dra/sralite/ByExp/litesra/SRX/SRX114/SRX11449154/SRR15141730/SRR15141730.sra;ftp://ftp.ddbj.nig.ac.jp/ddbj_database/dra/sralite/ByExp/litesra/SRX/SRX114/SRX11449154/SRR15141731/SRR15141731.sra	anonftp@ftp-private.ncbi.nlm.nih.gov:/sra/sra-instant/reads/ByRun/sra/SRR/SRR151/SRR15141730/SRR15141730.sra;anonftp@ftp-private.ncbi.nlm.nih.gov:/sra/sra-instant/reads/ByRun/sra/SRR/SRR151/SRR15141731/SRR15141731.sra	[source_name]:26 days-old plant roots	[tissue]:26 days-old plant roots	[cultivar]:Nipponbarre	[line]:pLSI1:HF-GFP-OsRPL18	[condition]:Control in greenhouse I
SRR15141728,SRR15141729	PRJNA746561	SRX11449153	SRX11449153	GSM5453064: LSI1TRACONOSROOT2; Oryza sativa Japonica Group; RNA-Seq	SRP328354	2022-05-03 09:07:58	SRS9489066	null	TRAP-Seq	TRANSCRIPTOMIC	cDNA	Illumina HiSeq 3000	SRS9489066	Oryza sativa Japonica Group	ftp://ftp-trace.ncbi.nih.gov/sra/sra-instant/reads/ByRun/sra/SRR/SRR151/SRR15141728/SRR15141728.sra;ftp://ftp-trace.ncbi.nih.gov/sra/sra-instant/reads/ByRun/sra/SRR/SRR151/SRR15141729/SRR15141729.sra	https://sra-downloadb.be-md.ncbi.nlm.nih.gov/sos1/sra-pub-zq-38/SRR015/15141/SRR15141729/SRR15141729.lite.1	ftp://ftp.ddbj.nig.ac.jp/ddbj_database/dra/sralite/ByExp/litesra/SRX/SRX114/SRX11449153/SRR15141728/SRR15141728.sra;ftp://ftp.ddbj.nig.ac.jp/ddbj_database/dra/sralite/ByExp/litesra/SRX/SRX114/SRX11449153/SRR15141729/SRR15141729.sra	anonftp@ftp-private.ncbi.nlm.nih.gov:/sra/sra-instant/reads/ByRun/sra/SRR/SRR151/SRR15141728/SRR15141728.sra;anonftp@ftp-private.ncbi.nlm.nih.gov:/sra/sra-instant/reads/ByRun/sra/SRR/SRR151/SRR15141729/SRR15141729.sra	[source_name]:26 days-old plant roots	[tissue]:26 days-old plant roots	[cultivar]:Nipponbarre	[line]:pLSI1:HF-GFP-OsRPL18	[condition]:Control in greenhouse I
SRR15141723,SRR15141724,SRR15141725,SRR15141726,SRR15141727	PRJNA746561	SRX11449152	SRX11449152	GSM5453063: LSI1TRACONOSROOT1; Oryza sativa Japonica Group; RNA-Seq	SRP328354	2022-05-03 09:07:58	SRS9489065	null	TRAP-Seq	TRANSCRIPTOMIC	cDNA	Illumina HiSeq 3000	SRS9489065	Oryza sativa Japonica Group	ftp://ftp-trace.ncbi.nih.gov/sra/sra-instant/reads/ByRun/sra/SRR/SRR151/SRR15141723/SRR15141723.sra;ftp://ftp-trace.ncbi.nih.gov/sra/sra-instant/reads/ByRun/sra/SRR/SRR151/SRR15141724/SRR15141724.sra;ftp://ftp-trace.ncbi.nih.gov/sra/sra-instant/reads/ByRun/sra/SRR/SRR151/SRR15141725/SRR15141725.sra;ftp://ftp-trace.ncbi.nih.gov/sra/sra-instant/reads/ByRun/sra/SRR/SRR151/SRR15141726/SRR15141726.sra…	https://sra-downloadb.be-md.ncbi.nlm.nih.gov/sos1/sra-pub-zq-38/SRR015/15141/SRR15141727/SRR15141727.lite.1	ftp://ftp.ddbj.nig.ac.jp/ddbj_database/dra/sralite/ByExp/litesra/SRX/SRX114/SRX11449152/SRR15141723/SRR15141723.sra;ftp://ftp.ddbj.nig.ac.jp/ddbj_database/dra/sralite/ByExp/litesra/SRX/SRX114/SRX11449152/SRR15141724/SRR15141724.sra;ftp://ftp.ddbj.nig.ac.jp/ddbj_database/dra/sralite/ByExp/litesra/SRX/SRX114/SRX11449152/SRR15141725/SRR15141725.sra;ftp://ftp.ddbj.nig.ac.jp/ddbj_database/dra/sralite/…	anonftp@ftp-private.ncbi.nlm.nih.gov:/sra/sra-instant/reads/ByRun/sra/SRR/SRR151/SRR15141723/SRR15141723.sra;anonftp@ftp-private.ncbi.nlm.nih.gov:/sra/sra-instant/reads/ByRun/sra/SRR/SRR151/SRR15141724/SRR15141724.sra;anonftp@ftp-private.ncbi.nlm.nih.gov:/sra/sra-instant/reads/ByRun/sra/SRR/SRR151/SRR15141725/SRR15141725.sra;anonftp@ftp-private.ncbi.nlm.nih.gov:/sra/sra-instant/reads/ByRun/sra/SR…	[source_name]:26 days-old plant roots	[tissue]:26 days-old plant roots	[cultivar]:Nipponbarre	[line]:pLSI1:HF-GFP-OsRPL18	[condition]:Control in greenhouse I
SRR15141721,SRR15141722	PRJNA746561	SRX11449151	SRX11449151	GSM5453062: HMATRAFIELDOSROOT3; Oryza sativa Japonica Group; RNA-Seq	SRP328354	2022-05-03 09:07:58	SRS9489064	null	TRAP-Seq	TRANSCRIPTOMIC	cDNA	Illumina HiSeq 3000	SRS9489064	Oryza sativa Japonica Group	ftp://ftp-trace.ncbi.nih.gov/sra/sra-instant/reads/ByRun/sra/SRR/SRR151/SRR15141721/SRR15141721.sra;ftp://ftp-trace.ncbi.nih.gov/sra/sra-instant/reads/ByRun/sra/SRR/SRR151/SRR15141722/SRR15141722.sra	https://sra-downloadb.be-md.ncbi.nlm.nih.gov/sos1/sra-pub-zq-38/SRR015/15141/SRR15141722/SRR15141722.lite.1	ftp://ftp.ddbj.nig.ac.jp/ddbj_database/dra/sralite/ByExp/litesra/SRX/SRX114/SRX11449151/SRR15141721/SRR15141721.sra;ftp://ftp.ddbj.nig.ac.jp/ddbj_database/dra/sralite/ByExp/litesra/SRX/SRX114/SRX11449151/SRR15141722/SRR15141722.sra	anonftp@ftp-private.ncbi.nlm.nih.gov:/sra/sra-instant/reads/ByRun/sra/SRR/SRR151/SRR15141721/SRR15141721.sra;anonftp@ftp-private.ncbi.nlm.nih.gov:/sra/sra-instant/reads/ByRun/sra/SRR/SRR151/SRR15141722/SRR15141722.sra	[source_name]:49 days-old plant roots	[tissue]:49 days-old plant roots	[cultivar]:Nipponbarre	[line]:pHMA5:HF-GFP-OsRPL18	[condition]:Field grown
SRR15141719,SRR15141720	PRJNA746561	SRX11449150	SRX11449150	GSM5453061: HMATRAFIELDOSROOT2; Oryza sativa Japonica Group; RNA-Seq	SRP328354	2022-05-03 09:07:57	SRS9489063	null	TRAP-Seq	TRANSCRIPTOMIC	cDNA	Illumina HiSeq 3000	SRS9489063	Oryza sativa Japonica Group	ftp://ftp-trace.ncbi.nih.gov/sra/sra-instant/reads/ByRun/sra/SRR/SRR151/SRR15141719/SRR15141719.sra;ftp://ftp-trace.ncbi.nih.gov/sra/sra-instant/reads/ByRun/sra/SRR/SRR151/SRR15141720/SRR15141720.sra	https://sra-downloadb.be-md.ncbi.nlm.nih.gov/sos1/sra-pub-zq-38/SRR015/15141/SRR15141720/SRR15141720.lite.1	ftp://ftp.ddbj.nig.ac.jp/ddbj_database/dra/sralite/ByExp/litesra/SRX/SRX114/SRX11449150/SRR15141719/SRR15141719.sra;ftp://ftp.ddbj.nig.ac.jp/ddbj_database/dra/sralite/ByExp/litesra/SRX/SRX114/SRX11449150/SRR15141720/SRR15141720.sra	anonftp@ftp-private.ncbi.nlm.nih.gov:/sra/sra-instant/reads/ByRun/sra/SRR/SRR151/SRR15141719/SRR15141719.sra;anonftp@ftp-private.ncbi.nlm.nih.gov:/sra/sra-instant/reads/ByRun/sra/SRR/SRR151/SRR15141720/SRR15141720.sra	[source_name]:49 days-old plant roots	[tissue]:49 days-old plant roots	[cultivar]:Nipponbarre	[line]:pHMA5:HF-GFP-OsRPL18	[condition]:Field grown
SRR15141717,SRR15141718	PRJNA746561	SRX11449149	SRX11449149	GSM5453060: HMATRAFIELDOSROOT1; Oryza sativa Japonica Group; RNA-Seq	SRP328354	2022-05-03 09:07:57	SRS9489062	null	TRAP-Seq	TRANSCRIPTOMIC	cDNA	Illumina HiSeq 3000	SRS9489062	Oryza sativa Japonica Group	ftp://ftp-trace.ncbi.nih.gov/sra/sra-instant/reads/ByRun/sra/SRR/SRR151/SRR15141717/SRR15141717.sra;ftp://ftp-trace.ncbi.nih.gov/sra/sra-instant/reads/ByRun/sra/SRR/SRR151/SRR15141718/SRR15141718.sra	https://sra-downloadb.be-md.ncbi.nlm.nih.gov/sos1/sra-pub-zq-38/SRR015/15141/SRR15141718/SRR15141718.lite.1	ftp://ftp.ddbj.nig.ac.jp/ddbj_database/dra/sralite/ByExp/litesra/SRX/SRX114/SRX11449149/SRR15141717/SRR15141717.sra;ftp://ftp.ddbj.nig.ac.jp/ddbj_database/dra/sralite/ByExp/litesra/SRX/SRX114/SRX11449149/SRR15141718/SRR15141718.sra	anonftp@ftp-private.ncbi.nlm.nih.gov:/sra/sra-instant/reads/ByRun/sra/SRR/SRR151/SRR15141717/SRR15141717.sra;anonftp@ftp-private.ncbi.nlm.nih.gov:/sra/sra-instant/reads/ByRun/sra/SRR/SRR151/SRR15141718/SRR15141718.sra	[source_name]:49 days-old plant roots	[tissue]:49 days-old plant roots	[cultivar]:Nipponbarre	[line]:pHMA5:HF-GFP-OsRPL18	[condition]:Field grown
SRR15141715,SRR15141716	PRJNA746561	SRX11449148	SRX11449148	GSM5453059: EXPTRAFIELDOSROOT3; Oryza sativa Japonica Group; RNA-Seq	SRP328354	2022-05-03 09:07:57	SRS9489061	null	TRAP-Seq	TRANSCRIPTOMIC	cDNA	Illumina HiSeq 3000	SRS9489061	Oryza sativa Japonica Group	ftp://ftp-trace.ncbi.nih.gov/sra/sra-instant/reads/ByRun/sra/SRR/SRR151/SRR15141715/SRR15141715.sra;ftp://ftp-trace.ncbi.nih.gov/sra/sra-instant/reads/ByRun/sra/SRR/SRR151/SRR15141716/SRR15141716.sra	https://sra-downloadb.be-md.ncbi.nlm.nih.gov/sos1/sra-pub-zq-38/SRR015/15141/SRR15141716/SRR15141716.lite.1	ftp://ftp.ddbj.nig.ac.jp/ddbj_database/dra/sralite/ByExp/litesra/SRX/SRX114/SRX11449148/SRR15141715/SRR15141715.sra;ftp://ftp.ddbj.nig.ac.jp/ddbj_database/dra/sralite/ByExp/litesra/SRX/SRX114/SRX11449148/SRR15141716/SRR15141716.sra	anonftp@ftp-private.ncbi.nlm.nih.gov:/sra/sra-instant/reads/ByRun/sra/SRR/SRR151/SRR15141715/SRR15141715.sra;anonftp@ftp-private.ncbi.nlm.nih.gov:/sra/sra-instant/reads/ByRun/sra/SRR/SRR151/SRR15141716/SRR15141716.sra	[source_name]:49 days-old plant roots	[tissue]:49 days-old plant roots	[cultivar]:Nipponbarre	[line]:pEXP5B:HF-GFP-OsRPL18	[condition]:Field grown
SRR15141714	PRJNA746561	SRX11449147	SRX11449147	GSM5453058: EXPTRAFIELDOSROOT2; Oryza sativa Japonica Group; RNA-Seq	SRP328354	2022-05-03 09:07:57	SRS9489060	null	TRAP-Seq	TRANSCRIPTOMIC	cDNA	Illumina HiSeq 3000	SRS9489060	Oryza sativa Japonica Group	ftp://ftp-trace.ncbi.nih.gov/sra/sra-instant/reads/ByRun/sra/SRR/SRR151/SRR15141714/SRR15141714.sra	https://sra-downloadb.be-md.ncbi.nlm.nih.gov/sos1/sra-pub-zq-38/SRR015/15141/SRR15141714/SRR15141714.lite.1	ftp://ftp.ddbj.nig.ac.jp/ddbj_database/dra/sralite/ByExp/litesra/SRX/SRX114/SRX11449147/SRR15141714/SRR15141714.sra	anonftp@ftp-private.ncbi.nlm.nih.gov:/sra/sra-instant/reads/ByRun/sra/SRR/SRR151/SRR15141714/SRR15141714.sra	[source_name]:49 days-old plant roots	[tissue]:49 days-old plant roots	[cultivar]:Nipponbarre	[line]:pEXP5B:HF-GFP-OsRPL18	[condition]:Field grown
SRR15141710,SRR15141711,SRR15141712,SRR15141713	PRJNA746561	SRX11449146	SRX11449146	GSM5453057: EXPTRAFIELDOSROOT1; Oryza sativa Japonica Group; RNA-Seq	SRP328354	2022-05-03 09:07:57	SRS9489059	null	TRAP-Seq	TRANSCRIPTOMIC	cDNA	Illumina HiSeq 3000	SRS9489059	Oryza sativa Japonica Group	ftp://ftp-trace.ncbi.nih.gov/sra/sra-instant/reads/ByRun/sra/SRR/SRR151/SRR15141710/SRR15141710.sra;ftp://ftp-trace.ncbi.nih.gov/sra/sra-instant/reads/ByRun/sra/SRR/SRR151/SRR15141711/SRR15141711.sra;ftp://ftp-trace.ncbi.nih.gov/sra/sra-instant/reads/ByRun/sra/SRR/SRR151/SRR15141712/SRR15141712.sra;ftp://ftp-trace.ncbi.nih.gov/sra/sra-instant/reads/ByRun/sra/SRR/SRR151/SRR15141713/SRR15141713.sra	https://sra-downloadb.be-md.ncbi.nlm.nih.gov/sos1/sra-pub-zq-38/SRR015/15141/SRR15141713/SRR15141713.lite.1	ftp://ftp.ddbj.nig.ac.jp/ddbj_database/dra/sralite/ByExp/litesra/SRX/SRX114/SRX11449146/SRR15141710/SRR15141710.sra;ftp://ftp.ddbj.nig.ac.jp/ddbj_database/dra/sralite/ByExp/litesra/SRX/SRX114/SRX11449146/SRR15141711/SRR15141711.sra;ftp://ftp.ddbj.nig.ac.jp/ddbj_database/dra/sralite/ByExp/litesra/SRX/SRX114/SRX11449146/SRR15141712/SRR15141712.sra;ftp://ftp.ddbj.nig.ac.jp/ddbj_database/dra/sralite/…	anonftp@ftp-private.ncbi.nlm.nih.gov:/sra/sra-instant/reads/ByRun/sra/SRR/SRR151/SRR15141710/SRR15141710.sra;anonftp@ftp-private.ncbi.nlm.nih.gov:/sra/sra-instant/reads/ByRun/sra/SRR/SRR151/SRR15141711/SRR15141711.sra;anonftp@ftp-private.ncbi.nlm.nih.gov:/sra/sra-instant/reads/ByRun/sra/SRR/SRR151/SRR15141712/SRR15141712.sra;anonftp@ftp-private.ncbi.nlm.nih.gov:/sra/sra-instant/reads/ByRun/sra/SR…	[source_name]:49 days-old plant roots	[tissue]:49 days-old plant roots	[cultivar]:Nipponbarre	[line]:pEXP5B:HF-GFP-OsRPL18	[condition]:Field grown
SRR15141708,SRR15141709	PRJNA746561	SRX11449145	SRX11449145	GSM5453056: CMZTRAWATRECOSROOT3; Oryza sativa Japonica Group; RNA-Seq	SRP328354	2022-05-03 09:07:57	SRS9489058	null	TRAP-Seq	TRANSCRIPTOMIC	cDNA	Illumina HiSeq 3000	SRS9489058	Oryza sativa Japonica Group	ftp://ftp-trace.ncbi.nih.gov/sra/sra-instant/reads/ByRun/sra/SRR/SRR151/SRR15141708/SRR15141708.sra;ftp://ftp-trace.ncbi.nih.gov/sra/sra-instant/reads/ByRun/sra/SRR/SRR151/SRR15141709/SRR15141709.sra	https://sra-downloadb.be-md.ncbi.nlm.nih.gov/sos1/sra-pub-zq-38/SRR015/15141/SRR15141709/SRR15141709.lite.1	ftp://ftp.ddbj.nig.ac.jp/ddbj_database/dra/sralite/ByExp/litesra/SRX/SRX114/SRX11449145/SRR15141708/SRR15141708.sra;ftp://ftp.ddbj.nig.ac.jp/ddbj_database/dra/sralite/ByExp/litesra/SRX/SRX114/SRX11449145/SRR15141709/SRR15141709.sra	anonftp@ftp-private.ncbi.nlm.nih.gov:/sra/sra-instant/reads/ByRun/sra/SRR/SRR151/SRR15141708/SRR15141708.sra;anonftp@ftp-private.ncbi.nlm.nih.gov:/sra/sra-instant/reads/ByRun/sra/SRR/SRR151/SRR15141709/SRR15141709.sra	[source_name]:27 days-old plant roots	[tissue]:27 days-old plant roots	[cultivar]:Nipponbarre	[line]:pCMZ:HF-GFP-OsRPL18 (Kajala et al., 2021)	[condition]:Waterlogged recovery in greenhouse
SRR15141706,SRR15141707	PRJNA746561	SRX11449144	SRX11449144	GSM5453055: CMZTRAWATRECOSROOT2; Oryza sativa Japonica Group; RNA-Seq	SRP328354	2022-05-03 09:07:57	SRS9489057	null	TRAP-Seq	TRANSCRIPTOMIC	cDNA	Illumina HiSeq 3000	SRS9489057	Oryza sativa Japonica Group	ftp://ftp-trace.ncbi.nih.gov/sra/sra-instant/reads/ByRun/sra/SRR/SRR151/SRR15141706/SRR15141706.sra;ftp://ftp-trace.ncbi.nih.gov/sra/sra-instant/reads/ByRun/sra/SRR/SRR151/SRR15141707/SRR15141707.sra	https://sra-downloadb.be-md.ncbi.nlm.nih.gov/sos1/sra-pub-zq-38/SRR015/15141/SRR15141707/SRR15141707.lite.1	ftp://ftp.ddbj.nig.ac.jp/ddbj_database/dra/sralite/ByExp/litesra/SRX/SRX114/SRX11449144/SRR15141706/SRR15141706.sra;ftp://ftp.ddbj.nig.ac.jp/ddbj_database/dra/sralite/ByExp/litesra/SRX/SRX114/SRX11449144/SRR15141707/SRR15141707.sra	anonftp@ftp-private.ncbi.nlm.nih.gov:/sra/sra-instant/reads/ByRun/sra/SRR/SRR151/SRR15141706/SRR15141706.sra;anonftp@ftp-private.ncbi.nlm.nih.gov:/sra/sra-instant/reads/ByRun/sra/SRR/SRR151/SRR15141707/SRR15141707.sra	[source_name]:27 days-old plant roots	[tissue]:27 days-old plant roots	[cultivar]:Nipponbarre	[line]:pCMZ:HF-GFP-OsRPL18 (Kajala et al., 2021)	[condition]:Waterlogged recovery in greenhouse
SRR15141704,SRR15141705	PRJNA746561	SRX11449143	SRX11449143	GSM5453054: CMZTRAWATRECOSROOT1; Oryza sativa Japonica Group; RNA-Seq	SRP328354	2022-05-03 09:07:57	SRS9489056	null	TRAP-Seq	TRANSCRIPTOMIC	cDNA	Illumina HiSeq 3000	SRS9489056	Oryza sativa Japonica Group	ftp://ftp-trace.ncbi.nih.gov/sra/sra-instant/reads/ByRun/sra/SRR/SRR151/SRR15141704/SRR15141704.sra;ftp://ftp-trace.ncbi.nih.gov/sra/sra-instant/reads/ByRun/sra/SRR/SRR151/SRR15141705/SRR15141705.sra	https://sra-downloadb.be-md.ncbi.nlm.nih.gov/sos1/sra-pub-zq-38/SRR015/15141/SRR15141705/SRR15141705.lite.1	ftp://ftp.ddbj.nig.ac.jp/ddbj_database/dra/sralite/ByExp/litesra/SRX/SRX114/SRX11449143/SRR15141704/SRR15141704.sra;ftp://ftp.ddbj.nig.ac.jp/ddbj_database/dra/sralite/ByExp/litesra/SRX/SRX114/SRX11449143/SRR15141705/SRR15141705.sra	anonftp@ftp-private.ncbi.nlm.nih.gov:/sra/sra-instant/reads/ByRun/sra/SRR/SRR151/SRR15141704/SRR15141704.sra;anonftp@ftp-private.ncbi.nlm.nih.gov:/sra/sra-instant/reads/ByRun/sra/SRR/SRR151/SRR15141705/SRR15141705.sra	[source_name]:27 days-old plant roots	[tissue]:27 days-old plant roots	[cultivar]:Nipponbarre	[line]:pCMZ:HF-GFP-OsRPL18 (Kajala et al., 2021)	[condition]:Waterlogged recovery in greenhouse
SRR15141702,SRR15141703	PRJNA746561	SRX11449142	SRX11449142	GSM5453053: CMZTRAWATOSROOT3; Oryza sativa Japonica Group; RNA-Seq	SRP328354	2022-05-03 09:07:57	SRS9489055	null	TRAP-Seq	TRANSCRIPTOMIC	cDNA	Illumina HiSeq 3000	SRS9489055	Oryza sativa Japonica Group	ftp://ftp-trace.ncbi.nih.gov/sra/sra-instant/reads/ByRun/sra/SRR/SRR151/SRR15141702/SRR15141702.sra;ftp://ftp-trace.ncbi.nih.gov/sra/sra-instant/reads/ByRun/sra/SRR/SRR151/SRR15141703/SRR15141703.sra	https://sra-downloadb.be-md.ncbi.nlm.nih.gov/sos3/sra-pub-zq-24/SRR015/15141/SRR15141703/SRR15141703.lite.1	ftp://ftp.ddbj.nig.ac.jp/ddbj_database/dra/sralite/ByExp/litesra/SRX/SRX114/SRX11449142/SRR15141702/SRR15141702.sra;ftp://ftp.ddbj.nig.ac.jp/ddbj_database/dra/sralite/ByExp/litesra/SRX/SRX114/SRX11449142/SRR15141703/SRR15141703.sra	anonftp@ftp-private.ncbi.nlm.nih.gov:/sra/sra-instant/reads/ByRun/sra/SRR/SRR151/SRR15141702/SRR15141702.sra;anonftp@ftp-private.ncbi.nlm.nih.gov:/sra/sra-instant/reads/ByRun/sra/SRR/SRR151/SRR15141703/SRR15141703.sra	[source_name]:26 days-old plant roots	[tissue]:26 days-old plant roots	[cultivar]:Nipponbarre	[line]:pCMZ:HF-GFP-OsRPL18 (Kajala et al., 2021)	[condition]:Waterlogged in greenhouse
SRR15141699,SRR15141700,SRR15141701	PRJNA746561	SRX11449141	SRX11449141	GSM5453052: CMZTRAWATOSROOT2; Oryza sativa Japonica Group; RNA-Seq	SRP328354	2022-05-03 09:07:57	SRS9489054	null	TRAP-Seq	TRANSCRIPTOMIC	cDNA	Illumina HiSeq 3000	SRS9489054	Oryza sativa Japonica Group	ftp://ftp-trace.ncbi.nih.gov/sra/sra-instant/reads/ByRun/sra/SRR/SRR151/SRR15141699/SRR15141699.sra;ftp://ftp-trace.ncbi.nih.gov/sra/sra-instant/reads/ByRun/sra/SRR/SRR151/SRR15141700/SRR15141700.sra;ftp://ftp-trace.ncbi.nih.gov/sra/sra-instant/reads/ByRun/sra/SRR/SRR151/SRR15141701/SRR15141701.sra	https://sra-downloadb.be-md.ncbi.nlm.nih.gov/sos3/sra-pub-zq-24/SRR015/15141/SRR15141701/SRR15141701.lite.1	ftp://ftp.ddbj.nig.ac.jp/ddbj_database/dra/sralite/ByExp/litesra/SRX/SRX114/SRX11449141/SRR15141699/SRR15141699.sra;ftp://ftp.ddbj.nig.ac.jp/ddbj_database/dra/sralite/ByExp/litesra/SRX/SRX114/SRX11449141/SRR15141700/SRR15141700.sra;ftp://ftp.ddbj.nig.ac.jp/ddbj_database/dra/sralite/ByExp/litesra/SRX/SRX114/SRX11449141/SRR15141701/SRR15141701.sra	anonftp@ftp-private.ncbi.nlm.nih.gov:/sra/sra-instant/reads/ByRun/sra/SRR/SRR151/SRR15141699/SRR15141699.sra;anonftp@ftp-private.ncbi.nlm.nih.gov:/sra/sra-instant/reads/ByRun/sra/SRR/SRR151/SRR15141700/SRR15141700.sra;anonftp@ftp-private.ncbi.nlm.nih.gov:/sra/sra-instant/reads/ByRun/sra/SRR/SRR151/SRR15141701/SRR15141701.sra	[source_name]:26 days-old plant roots	[tissue]:26 days-old plant roots	[cultivar]:Nipponbarre	[line]:pCMZ:HF-GFP-OsRPL18 (Kajala et al., 2021)	[condition]:Waterlogged in greenhouse
SRR15141696,SRR15141698	PRJNA746561	SRX11449140	SRX11449140	GSM5453051: CMZTRAWATOSROOT1; Oryza sativa Japonica Group; RNA-Seq	SRP328354	2022-05-03 09:07:57	SRS9489053	null	TRAP-Seq	TRANSCRIPTOMIC	cDNA	Illumina HiSeq 3000	SRS9489053	Oryza sativa Japonica Group	ftp://ftp-trace.ncbi.nih.gov/sra/sra-instant/reads/ByRun/sra/SRR/SRR151/SRR15141696/SRR15141696.sra;ftp://ftp-trace.ncbi.nih.gov/sra/sra-instant/reads/ByRun/sra/SRR/SRR151/SRR15141698/SRR15141698.sra	https://sra-downloadb.be-md.ncbi.nlm.nih.gov/sos1/sra-pub-zq-38/SRR015/15141/SRR15141698/SRR15141698.lite.1	ftp://ftp.ddbj.nig.ac.jp/ddbj_database/dra/sralite/ByExp/litesra/SRX/SRX114/SRX11449140/SRR15141696/SRR15141696.sra;ftp://ftp.ddbj.nig.ac.jp/ddbj_database/dra/sralite/ByExp/litesra/SRX/SRX114/SRX11449140/SRR15141698/SRR15141698.sra	anonftp@ftp-private.ncbi.nlm.nih.gov:/sra/sra-instant/reads/ByRun/sra/SRR/SRR151/SRR15141696/SRR15141696.sra;anonftp@ftp-private.ncbi.nlm.nih.gov:/sra/sra-instant/reads/ByRun/sra/SRR/SRR151/SRR15141698/SRR15141698.sra	[source_name]:26 days-old plant roots	[tissue]:26 days-old plant roots	[cultivar]:Nipponbarre	[line]:pCMZ:HF-GFP-OsRPL18 (Kajala et al., 2021)	[condition]:Waterlogged in greenhouse
SRR15141694,SRR15141695	PRJNA746561	SRX11449139	SRX11449139	GSM5453050: CMZTRADRORECOSROOT3; Oryza sativa Japonica Group; RNA-Seq	SRP328354	2022-05-03 09:07:57	SRS9489052	null	TRAP-Seq	TRANSCRIPTOMIC	cDNA	Illumina HiSeq 3000	SRS9489052	Oryza sativa Japonica Group	ftp://ftp-trace.ncbi.nih.gov/sra/sra-instant/reads/ByRun/sra/SRR/SRR151/SRR15141694/SRR15141694.sra;ftp://ftp-trace.ncbi.nih.gov/sra/sra-instant/reads/ByRun/sra/SRR/SRR151/SRR15141695/SRR15141695.sra	https://sra-downloadb.be-md.ncbi.nlm.nih.gov/sos3/sra-pub-zq-24/SRR015/15141/SRR15141695/SRR15141695.lite.1	ftp://ftp.ddbj.nig.ac.jp/ddbj_database/dra/sralite/ByExp/litesra/SRX/SRX114/SRX11449139/SRR15141694/SRR15141694.sra;ftp://ftp.ddbj.nig.ac.jp/ddbj_database/dra/sralite/ByExp/litesra/SRX/SRX114/SRX11449139/SRR15141695/SRR15141695.sra	anonftp@ftp-private.ncbi.nlm.nih.gov:/sra/sra-instant/reads/ByRun/sra/SRR/SRR151/SRR15141694/SRR15141694.sra;anonftp@ftp-private.ncbi.nlm.nih.gov:/sra/sra-instant/reads/ByRun/sra/SRR/SRR151/SRR15141695/SRR15141695.sra	[source_name]:27 days-old plant roots	[tissue]:27 days-old plant roots	[cultivar]:Nipponbarre	[line]:pCMZ:HF-GFP-OsRPL18 (Kajala et al., 2021)	[condition]:Water deficit recovery in greenhouse
SRR15141692,SRR15141693	PRJNA746561	SRX11449138	SRX11449138	GSM5453049: CMZTRADRORECOSROOT2; Oryza sativa Japonica Group; RNA-Seq	SRP328354	2022-05-03 09:07:57	SRS9489051	null	TRAP-Seq	TRANSCRIPTOMIC	cDNA	Illumina HiSeq 3000	SRS9489051	Oryza sativa Japonica Group	ftp://ftp-trace.ncbi.nih.gov/sra/sra-instant/reads/ByRun/sra/SRR/SRR151/SRR15141692/SRR15141692.sra;ftp://ftp-trace.ncbi.nih.gov/sra/sra-instant/reads/ByRun/sra/SRR/SRR151/SRR15141693/SRR15141693.sra	https://sra-downloadb.be-md.ncbi.nlm.nih.gov/sos1/sra-pub-zq-38/SRR015/15141/SRR15141693/SRR15141693.lite.1	ftp://ftp.ddbj.nig.ac.jp/ddbj_database/dra/sralite/ByExp/litesra/SRX/SRX114/SRX11449138/SRR15141692/SRR15141692.sra;ftp://ftp.ddbj.nig.ac.jp/ddbj_database/dra/sralite/ByExp/litesra/SRX/SRX114/SRX11449138/SRR15141693/SRR15141693.sra	anonftp@ftp-private.ncbi.nlm.nih.gov:/sra/sra-instant/reads/ByRun/sra/SRR/SRR151/SRR15141692/SRR15141692.sra;anonftp@ftp-private.ncbi.nlm.nih.gov:/sra/sra-instant/reads/ByRun/sra/SRR/SRR151/SRR15141693/SRR15141693.sra	[source_name]:27 days-old plant roots	[tissue]:27 days-old plant roots	[cultivar]:Nipponbarre	[line]:pCMZ:HF-GFP-OsRPL18 (Kajala et al., 2021)	[condition]:Water deficit recovery in greenhouse
SRR15141690,SRR15141691	PRJNA746561	SRX11449137	SRX11449137	GSM5453048: CMZTRADRORECOSROOT1; Oryza sativa Japonica Group; RNA-Seq	SRP328354	2022-05-03 09:07:57	SRS9489050	null	TRAP-Seq	TRANSCRIPTOMIC	cDNA	Illumina HiSeq 3000	SRS9489050	Oryza sativa Japonica Group	ftp://ftp-trace.ncbi.nih.gov/sra/sra-instant/reads/ByRun/sra/SRR/SRR151/SRR15141690/SRR15141690.sra;ftp://ftp-trace.ncbi.nih.gov/sra/sra-instant/reads/ByRun/sra/SRR/SRR151/SRR15141691/SRR15141691.sra	https://sra-downloadb.be-md.ncbi.nlm.nih.gov/sos1/sra-pub-zq-38/SRR015/15141/SRR15141691/SRR15141691.lite.1	ftp://ftp.ddbj.nig.ac.jp/ddbj_database/dra/sralite/ByExp/litesra/SRX/SRX114/SRX11449137/SRR15141690/SRR15141690.sra;ftp://ftp.ddbj.nig.ac.jp/ddbj_database/dra/sralite/ByExp/litesra/SRX/SRX114/SRX11449137/SRR15141691/SRR15141691.sra	anonftp@ftp-private.ncbi.nlm.nih.gov:/sra/sra-instant/reads/ByRun/sra/SRR/SRR151/SRR15141690/SRR15141690.sra;anonftp@ftp-private.ncbi.nlm.nih.gov:/sra/sra-instant/reads/ByRun/sra/SRR/SRR151/SRR15141691/SRR15141691.sra	[source_name]:27 days-old plant roots	[tissue]:27 days-old plant roots	[cultivar]:Nipponbarre	[line]:pCMZ:HF-GFP-OsRPL18 (Kajala et al., 2021)	[condition]:Water deficit recovery in greenhouse
SRR15141688,SRR15141689	PRJNA746561	SRX11449136	SRX11449136	GSM5453047: CMZTRADROOSROOT3; Oryza sativa Japonica Group; RNA-Seq	SRP328354	2022-05-03 09:07:57	SRS9489049	null	TRAP-Seq	TRANSCRIPTOMIC	cDNA	Illumina HiSeq 3000	SRS9489049	Oryza sativa Japonica Group	ftp://ftp-trace.ncbi.nih.gov/sra/sra-instant/reads/ByRun/sra/SRR/SRR151/SRR15141688/SRR15141688.sra;ftp://ftp-trace.ncbi.nih.gov/sra/sra-instant/reads/ByRun/sra/SRR/SRR151/SRR15141689/SRR15141689.sra	https://sra-downloadb.be-md.ncbi.nlm.nih.gov/sos1/sra-pub-zq-38/SRR015/15141/SRR15141689/SRR15141689.lite.1	ftp://ftp.ddbj.nig.ac.jp/ddbj_database/dra/sralite/ByExp/litesra/SRX/SRX114/SRX11449136/SRR15141688/SRR15141688.sra;ftp://ftp.ddbj.nig.ac.jp/ddbj_database/dra/sralite/ByExp/litesra/SRX/SRX114/SRX11449136/SRR15141689/SRR15141689.sra	anonftp@ftp-private.ncbi.nlm.nih.gov:/sra/sra-instant/reads/ByRun/sra/SRR/SRR151/SRR15141688/SRR15141688.sra;anonftp@ftp-private.ncbi.nlm.nih.gov:/sra/sra-instant/reads/ByRun/sra/SRR/SRR151/SRR15141689/SRR15141689.sra	[source_name]:26 days-old plant roots	[tissue]:26 days-old plant roots	[cultivar]:Nipponbarre	[line]:pCMZ:HF-GFP-OsRPL18 (Kajala et al., 2021)	[condition]:Water deficit in greenhouse
SRR15141686,SRR15141687	PRJNA746561	SRX11449135	SRX11449135	GSM5453046: CMZTRADROOSROOT2; Oryza sativa Japonica Group; RNA-Seq	SRP328354	2022-05-03 09:07:57	SRS9489048	null	TRAP-Seq	TRANSCRIPTOMIC	cDNA	Illumina HiSeq 3000	SRS9489048	Oryza sativa Japonica Group	ftp://ftp-trace.ncbi.nih.gov/sra/sra-instant/reads/ByRun/sra/SRR/SRR151/SRR15141686/SRR15141686.sra;ftp://ftp-trace.ncbi.nih.gov/sra/sra-instant/reads/ByRun/sra/SRR/SRR151/SRR15141687/SRR15141687.sra	https://sra-downloadb.be-md.ncbi.nlm.nih.gov/sos1/sra-pub-zq-38/SRR015/15141/SRR15141687/SRR15141687.lite.1	ftp://ftp.ddbj.nig.ac.jp/ddbj_database/dra/sralite/ByExp/litesra/SRX/SRX114/SRX11449135/SRR15141686/SRR15141686.sra;ftp://ftp.ddbj.nig.ac.jp/ddbj_database/dra/sralite/ByExp/litesra/SRX/SRX114/SRX11449135/SRR15141687/SRR15141687.sra	anonftp@ftp-private.ncbi.nlm.nih.gov:/sra/sra-instant/reads/ByRun/sra/SRR/SRR151/SRR15141686/SRR15141686.sra;anonftp@ftp-private.ncbi.nlm.nih.gov:/sra/sra-instant/reads/ByRun/sra/SRR/SRR151/SRR15141687/SRR15141687.sra	[source_name]:26 days-old plant roots	[tissue]:26 days-old plant roots	[cultivar]:Nipponbarre	[line]:pCMZ:HF-GFP-OsRPL18 (Kajala et al., 2021)	[condition]:Water deficit in greenhouse
SRR15141683,SRR15141684,SRR15141685	PRJNA746561	SRX11449134	SRX11449134	GSM5453045: CMZTRADROOSROOT1; Oryza sativa Japonica Group; RNA-Seq	SRP328354	2022-05-03 09:07:57	SRS9489047	null	TRAP-Seq	TRANSCRIPTOMIC	cDNA	Illumina HiSeq 3000	SRS9489047	Oryza sativa Japonica Group	ftp://ftp-trace.ncbi.nih.gov/sra/sra-instant/reads/ByRun/sra/SRR/SRR151/SRR15141683/SRR15141683.sra;ftp://ftp-trace.ncbi.nih.gov/sra/sra-instant/reads/ByRun/sra/SRR/SRR151/SRR15141684/SRR15141684.sra;ftp://ftp-trace.ncbi.nih.gov/sra/sra-instant/reads/ByRun/sra/SRR/SRR151/SRR15141685/SRR15141685.sra	https://sra-downloadb.be-md.ncbi.nlm.nih.gov/sos1/sra-pub-zq-38/SRR015/15141/SRR15141685/SRR15141685.lite.1	ftp://ftp.ddbj.nig.ac.jp/ddbj_database/dra/sralite/ByExp/litesra/SRX/SRX114/SRX11449134/SRR15141683/SRR15141683.sra;ftp://ftp.ddbj.nig.ac.jp/ddbj_database/dra/sralite/ByExp/litesra/SRX/SRX114/SRX11449134/SRR15141684/SRR15141684.sra;ftp://ftp.ddbj.nig.ac.jp/ddbj_database/dra/sralite/ByExp/litesra/SRX/SRX114/SRX11449134/SRR15141685/SRR15141685.sra	anonftp@ftp-private.ncbi.nlm.nih.gov:/sra/sra-instant/reads/ByRun/sra/SRR/SRR151/SRR15141683/SRR15141683.sra;anonftp@ftp-private.ncbi.nlm.nih.gov:/sra/sra-instant/reads/ByRun/sra/SRR/SRR151/SRR15141684/SRR15141684.sra;anonftp@ftp-private.ncbi.nlm.nih.gov:/sra/sra-instant/reads/ByRun/sra/SRR/SRR151/SRR15141685/SRR15141685.sra	[source_name]:26 days-old plant roots	[tissue]:26 days-old plant roots	[cultivar]:Nipponbarre	[line]:pCMZ:HF-GFP-OsRPL18 (Kajala et al., 2021)	[condition]:Water deficit in greenhouse
SRR15141681,SRR15141682	PRJNA746561	SRX11449133	SRX11449133	GSM5453044: CMZTRACONOSROOT3; Oryza sativa Japonica Group; RNA-Seq	SRP328354	2022-05-03 09:07:57	SRS9489046	null	TRAP-Seq	TRANSCRIPTOMIC	cDNA	Illumina HiSeq 3000	SRS9489046	Oryza sativa Japonica Group	ftp://ftp-trace.ncbi.nih.gov/sra/sra-instant/reads/ByRun/sra/SRR/SRR151/SRR15141681/SRR15141681.sra;ftp://ftp-trace.ncbi.nih.gov/sra/sra-instant/reads/ByRun/sra/SRR/SRR151/SRR15141682/SRR15141682.sra	https://sra-downloadb.be-md.ncbi.nlm.nih.gov/sos1/sra-pub-zq-38/SRR015/15141/SRR15141682/SRR15141682.lite.1	ftp://ftp.ddbj.nig.ac.jp/ddbj_database/dra/sralite/ByExp/litesra/SRX/SRX114/SRX11449133/SRR15141681/SRR15141681.sra;ftp://ftp.ddbj.nig.ac.jp/ddbj_database/dra/sralite/ByExp/litesra/SRX/SRX114/SRX11449133/SRR15141682/SRR15141682.sra	anonftp@ftp-private.ncbi.nlm.nih.gov:/sra/sra-instant/reads/ByRun/sra/SRR/SRR151/SRR15141681/SRR15141681.sra;anonftp@ftp-private.ncbi.nlm.nih.gov:/sra/sra-instant/reads/ByRun/sra/SRR/SRR151/SRR15141682/SRR15141682.sra	[source_name]:26 days-old plant roots	[tissue]:26 days-old plant roots	[cultivar]:Nipponbarre	[line]:pCMZ:HF-GFP-OsRPL18 (Kajala et al., 2021)	[condition]:Control in greenhouse I
SRR15141679,SRR15141680	PRJNA746561	SRX11449132	SRX11449132	GSM5453043: CMZTRACONOSROOT2; Oryza sativa Japonica Group; RNA-Seq	SRP328354	2022-05-03 09:07:57	SRS9489045	null	TRAP-Seq	TRANSCRIPTOMIC	cDNA	Illumina HiSeq 3000	SRS9489045	Oryza sativa Japonica Group	ftp://ftp-trace.ncbi.nih.gov/sra/sra-instant/reads/ByRun/sra/SRR/SRR151/SRR15141679/SRR15141679.sra;ftp://ftp-trace.ncbi.nih.gov/sra/sra-instant/reads/ByRun/sra/SRR/SRR151/SRR15141680/SRR15141680.sra	https://sra-downloadb.be-md.ncbi.nlm.nih.gov/sos3/sra-pub-zq-24/SRR015/15141/SRR15141680/SRR15141680.lite.1	ftp://ftp.ddbj.nig.ac.jp/ddbj_database/dra/sralite/ByExp/litesra/SRX/SRX114/SRX11449132/SRR15141679/SRR15141679.sra;ftp://ftp.ddbj.nig.ac.jp/ddbj_database/dra/sralite/ByExp/litesra/SRX/SRX114/SRX11449132/SRR15141680/SRR15141680.sra	anonftp@ftp-private.ncbi.nlm.nih.gov:/sra/sra-instant/reads/ByRun/sra/SRR/SRR151/SRR15141679/SRR15141679.sra;anonftp@ftp-private.ncbi.nlm.nih.gov:/sra/sra-instant/reads/ByRun/sra/SRR/SRR151/SRR15141680/SRR15141680.sra	[source_name]:26 days-old plant roots	[tissue]:26 days-old plant roots	[cultivar]:Nipponbarre	[line]:pCMZ:HF-GFP-OsRPL18 (Kajala et al., 2021)	[condition]:Control in greenhouse I
SRR15141677,SRR15141678	PRJNA746561	SRX11449131	SRX11449131	GSM5453042: CMZTRACONOSROOT1; Oryza sativa Japonica Group; RNA-Seq	SRP328354	2022-05-03 09:07:57	SRS9489044	null	TRAP-Seq	TRANSCRIPTOMIC	cDNA	Illumina HiSeq 3000	SRS9489044	Oryza sativa Japonica Group	ftp://ftp-trace.ncbi.nih.gov/sra/sra-instant/reads/ByRun/sra/SRR/SRR151/SRR15141677/SRR15141677.sra;ftp://ftp-trace.ncbi.nih.gov/sra/sra-instant/reads/ByRun/sra/SRR/SRR151/SRR15141678/SRR15141678.sra	https://sra-downloadb.be-md.ncbi.nlm.nih.gov/sos3/sra-pub-zq-22/SRR015/15141/SRR15141678/SRR15141678.lite.1	ftp://ftp.ddbj.nig.ac.jp/ddbj_database/dra/sralite/ByExp/litesra/SRX/SRX114/SRX11449131/SRR15141677/SRR15141677.sra;ftp://ftp.ddbj.nig.ac.jp/ddbj_database/dra/sralite/ByExp/litesra/SRX/SRX114/SRX11449131/SRR15141678/SRR15141678.sra	anonftp@ftp-private.ncbi.nlm.nih.gov:/sra/sra-instant/reads/ByRun/sra/SRR/SRR151/SRR15141677/SRR15141677.sra;anonftp@ftp-private.ncbi.nlm.nih.gov:/sra/sra-instant/reads/ByRun/sra/SRR/SRR151/SRR15141678/SRR15141678.sra	[source_name]:26 days-old plant roots	[tissue]:26 days-old plant roots	[cultivar]:Nipponbarre	[line]:pCMZ:HF-GFP-OsRPL18 (Kajala et al., 2021)	[condition]:Control in greenhouse I
SRR15141675,SRR15141676	PRJNA746561	SRX11449130	SRX11449130	GSM5453041: CASPTRAWATRECOSROOT3; Oryza sativa Japonica Group; RNA-Seq	SRP328354	2022-05-03 09:07:57	SRS9489043	null	TRAP-Seq	TRANSCRIPTOMIC	cDNA	Illumina HiSeq 3000	SRS9489043	Oryza sativa Japonica Group	ftp://ftp-trace.ncbi.nih.gov/sra/sra-instant/reads/ByRun/sra/SRR/SRR151/SRR15141675/SRR15141675.sra;ftp://ftp-trace.ncbi.nih.gov/sra/sra-instant/reads/ByRun/sra/SRR/SRR151/SRR15141676/SRR15141676.sra	https://sra-downloadb.be-md.ncbi.nlm.nih.gov/sos3/sra-pub-zq-24/SRR015/15141/SRR15141676/SRR15141676.lite.1	ftp://ftp.ddbj.nig.ac.jp/ddbj_database/dra/sralite/ByExp/litesra/SRX/SRX114/SRX11449130/SRR15141675/SRR15141675.sra;ftp://ftp.ddbj.nig.ac.jp/ddbj_database/dra/sralite/ByExp/litesra/SRX/SRX114/SRX11449130/SRR15141676/SRR15141676.sra	anonftp@ftp-private.ncbi.nlm.nih.gov:/sra/sra-instant/reads/ByRun/sra/SRR/SRR151/SRR15141675/SRR15141675.sra;anonftp@ftp-private.ncbi.nlm.nih.gov:/sra/sra-instant/reads/ByRun/sra/SRR/SRR151/SRR15141676/SRR15141676.sra	[source_name]:27 days-old plant roots	[tissue]:27 days-old plant roots	[cultivar]:Nipponbarre	[line]:pCASP:HF-GFP-OsRPL18	[condition]:Waterlogged recovery in greenhouse
SRR15141673,SRR15141674	PRJNA746561	SRX11449129	SRX11449129	GSM5453040: CASPTRAWATRECOSROOT2; Oryza sativa Japonica Group; RNA-Seq	SRP328354	2022-05-03 09:07:57	SRS9489042	null	TRAP-Seq	TRANSCRIPTOMIC	cDNA	Illumina HiSeq 3000	SRS9489042	Oryza sativa Japonica Group	ftp://ftp-trace.ncbi.nih.gov/sra/sra-instant/reads/ByRun/sra/SRR/SRR151/SRR15141673/SRR15141673.sra;ftp://ftp-trace.ncbi.nih.gov/sra/sra-instant/reads/ByRun/sra/SRR/SRR151/SRR15141674/SRR15141674.sra	https://sra-downloadb.be-md.ncbi.nlm.nih.gov/sos3/sra-pub-zq-24/SRR015/15141/SRR15141674/SRR15141674.lite.1	ftp://ftp.ddbj.nig.ac.jp/ddbj_database/dra/sralite/ByExp/litesra/SRX/SRX114/SRX11449129/SRR15141673/SRR15141673.sra;ftp://ftp.ddbj.nig.ac.jp/ddbj_database/dra/sralite/ByExp/litesra/SRX/SRX114/SRX11449129/SRR15141674/SRR15141674.sra	anonftp@ftp-private.ncbi.nlm.nih.gov:/sra/sra-instant/reads/ByRun/sra/SRR/SRR151/SRR15141673/SRR15141673.sra;anonftp@ftp-private.ncbi.nlm.nih.gov:/sra/sra-instant/reads/ByRun/sra/SRR/SRR151/SRR15141674/SRR15141674.sra	[source_name]:27 days-old plant roots	[tissue]:27 days-old plant roots	[cultivar]:Nipponbarre	[line]:pCASP:HF-GFP-OsRPL18	[condition]:Waterlogged recovery in greenhouse
SRR15141672	PRJNA746561	SRX11449128	SRX11449128	GSM5453039: CASPTRAWATRECOSROOT1; Oryza sativa Japonica Group; RNA-Seq	SRP328354	2022-05-03 09:07:57	SRS9489041	null	TRAP-Seq	TRANSCRIPTOMIC	cDNA	Illumina HiSeq 3000	SRS9489041	Oryza sativa Japonica Group	ftp://ftp-trace.ncbi.nih.gov/sra/sra-instant/reads/ByRun/sra/SRR/SRR151/SRR15141672/SRR15141672.sra	https://sra-downloadb.be-md.ncbi.nlm.nih.gov/sos1/sra-pub-zq-38/SRR015/15141/SRR15141672/SRR15141672.lite.1	ftp://ftp.ddbj.nig.ac.jp/ddbj_database/dra/sralite/ByExp/litesra/SRX/SRX114/SRX11449128/SRR15141672/SRR15141672.sra	anonftp@ftp-private.ncbi.nlm.nih.gov:/sra/sra-instant/reads/ByRun/sra/SRR/SRR151/SRR15141672/SRR15141672.sra	[source_name]:27 days-old plant roots	[tissue]:27 days-old plant roots	[cultivar]:Nipponbarre	[line]:pCASP:HF-GFP-OsRPL18	[condition]:Waterlogged recovery in greenhouse
SRR15141670,SRR15141671	PRJNA746561	SRX11449127	SRX11449127	GSM5453038: CASPTRAWATOSROOT4; Oryza sativa Japonica Group; RNA-Seq	SRP328354	2022-05-03 09:07:57	SRS9489040	null	TRAP-Seq	TRANSCRIPTOMIC	cDNA	Illumina HiSeq 3000	SRS9489040	Oryza sativa Japonica Group	ftp://ftp-trace.ncbi.nih.gov/sra/sra-instant/reads/ByRun/sra/SRR/SRR151/SRR15141670/SRR15141670.sra;ftp://ftp-trace.ncbi.nih.gov/sra/sra-instant/reads/ByRun/sra/SRR/SRR151/SRR15141671/SRR15141671.sra	https://sra-downloadb.be-md.ncbi.nlm.nih.gov/sos1/sra-pub-zq-38/SRR015/15141/SRR15141671/SRR15141671.lite.1	ftp://ftp.ddbj.nig.ac.jp/ddbj_database/dra/sralite/ByExp/litesra/SRX/SRX114/SRX11449127/SRR15141670/SRR15141670.sra;ftp://ftp.ddbj.nig.ac.jp/ddbj_database/dra/sralite/ByExp/litesra/SRX/SRX114/SRX11449127/SRR15141671/SRR15141671.sra	anonftp@ftp-private.ncbi.nlm.nih.gov:/sra/sra-instant/reads/ByRun/sra/SRR/SRR151/SRR15141670/SRR15141670.sra;anonftp@ftp-private.ncbi.nlm.nih.gov:/sra/sra-instant/reads/ByRun/sra/SRR/SRR151/SRR15141671/SRR15141671.sra	[source_name]:26 days-old plant roots	[tissue]:26 days-old plant roots	[cultivar]:Nipponbarre	[line]:pCASP:HF-GFP-OsRPL18	[condition]:Waterlogged in greenhouse
SRR15141668,SRR15141669	PRJNA746561	SRX11449126	SRX11449126	GSM5453037: CASPTRAWATOSROOT3; Oryza sativa Japonica Group; RNA-Seq	SRP328354	2022-05-03 09:07:57	SRS9489039	null	TRAP-Seq	TRANSCRIPTOMIC	cDNA	Illumina HiSeq 3000	SRS9489039	Oryza sativa Japonica Group	ftp://ftp-trace.ncbi.nih.gov/sra/sra-instant/reads/ByRun/sra/SRR/SRR151/SRR15141668/SRR15141668.sra;ftp://ftp-trace.ncbi.nih.gov/sra/sra-instant/reads/ByRun/sra/SRR/SRR151/SRR15141669/SRR15141669.sra	https://sra-downloadb.be-md.ncbi.nlm.nih.gov/sos1/sra-pub-zq-38/SRR015/15141/SRR15141669/SRR15141669.lite.1	ftp://ftp.ddbj.nig.ac.jp/ddbj_database/dra/sralite/ByExp/litesra/SRX/SRX114/SRX11449126/SRR15141668/SRR15141668.sra;ftp://ftp.ddbj.nig.ac.jp/ddbj_database/dra/sralite/ByExp/litesra/SRX/SRX114/SRX11449126/SRR15141669/SRR15141669.sra	anonftp@ftp-private.ncbi.nlm.nih.gov:/sra/sra-instant/reads/ByRun/sra/SRR/SRR151/SRR15141668/SRR15141668.sra;anonftp@ftp-private.ncbi.nlm.nih.gov:/sra/sra-instant/reads/ByRun/sra/SRR/SRR151/SRR15141669/SRR15141669.sra	[source_name]:26 days-old plant roots	[tissue]:26 days-old plant roots	[cultivar]:Nipponbarre	[line]:pCASP:HF-GFP-OsRPL18	[condition]:Waterlogged in greenhouse
SRR15141666,SRR15141667	PRJNA746561	SRX11449125	SRX11449125	GSM5453036: CASPTRAWATOSROOT2; Oryza sativa Japonica Group; RNA-Seq	SRP328354	2022-05-03 09:07:57	SRS9489038	null	TRAP-Seq	TRANSCRIPTOMIC	cDNA	Illumina HiSeq 3000	SRS9489038	Oryza sativa Japonica Group	ftp://ftp-trace.ncbi.nih.gov/sra/sra-instant/reads/ByRun/sra/SRR/SRR151/SRR15141666/SRR15141666.sra;ftp://ftp-trace.ncbi.nih.gov/sra/sra-instant/reads/ByRun/sra/SRR/SRR151/SRR15141667/SRR15141667.sra	https://sra-downloadb.be-md.ncbi.nlm.nih.gov/sos1/sra-pub-zq-38/SRR015/15141/SRR15141667/SRR15141667.lite.1	ftp://ftp.ddbj.nig.ac.jp/ddbj_database/dra/sralite/ByExp/litesra/SRX/SRX114/SRX11449125/SRR15141666/SRR15141666.sra;ftp://ftp.ddbj.nig.ac.jp/ddbj_database/dra/sralite/ByExp/litesra/SRX/SRX114/SRX11449125/SRR15141667/SRR15141667.sra	anonftp@ftp-private.ncbi.nlm.nih.gov:/sra/sra-instant/reads/ByRun/sra/SRR/SRR151/SRR15141666/SRR15141666.sra;anonftp@ftp-private.ncbi.nlm.nih.gov:/sra/sra-instant/reads/ByRun/sra/SRR/SRR151/SRR15141667/SRR15141667.sra	[source_name]:26 days-old plant roots	[tissue]:26 days-old plant roots	[cultivar]:Nipponbarre	[line]:pCASP:HF-GFP-OsRPL18	[condition]:Waterlogged in greenhouse
SRR15141663,SRR15141664,SRR15141665	PRJNA746561	SRX11449124	SRX11449124	GSM5453035: CASPTRADRORECOSROOT3; Oryza sativa Japonica Group; RNA-Seq	SRP328354	2022-05-03 09:07:57	SRS9489037	null	TRAP-Seq	TRANSCRIPTOMIC	cDNA	Illumina HiSeq 3000	SRS9489037	Oryza sativa Japonica Group	ftp://ftp-trace.ncbi.nih.gov/sra/sra-instant/reads/ByRun/sra/SRR/SRR151/SRR15141663/SRR15141663.sra;ftp://ftp-trace.ncbi.nih.gov/sra/sra-instant/reads/ByRun/sra/SRR/SRR151/SRR15141664/SRR15141664.sra;ftp://ftp-trace.ncbi.nih.gov/sra/sra-instant/reads/ByRun/sra/SRR/SRR151/SRR15141665/SRR15141665.sra	https://sra-downloadb.be-md.ncbi.nlm.nih.gov/sos1/sra-pub-zq-38/SRR015/15141/SRR15141665/SRR15141665.lite.1	ftp://ftp.ddbj.nig.ac.jp/ddbj_database/dra/sralite/ByExp/litesra/SRX/SRX114/SRX11449124/SRR15141663/SRR15141663.sra;ftp://ftp.ddbj.nig.ac.jp/ddbj_database/dra/sralite/ByExp/litesra/SRX/SRX114/SRX11449124/SRR15141664/SRR15141664.sra;ftp://ftp.ddbj.nig.ac.jp/ddbj_database/dra/sralite/ByExp/litesra/SRX/SRX114/SRX11449124/SRR15141665/SRR15141665.sra	anonftp@ftp-private.ncbi.nlm.nih.gov:/sra/sra-instant/reads/ByRun/sra/SRR/SRR151/SRR15141663/SRR15141663.sra;anonftp@ftp-private.ncbi.nlm.nih.gov:/sra/sra-instant/reads/ByRun/sra/SRR/SRR151/SRR15141664/SRR15141664.sra;anonftp@ftp-private.ncbi.nlm.nih.gov:/sra/sra-instant/reads/ByRun/sra/SRR/SRR151/SRR15141665/SRR15141665.sra	[source_name]:27 days-old plant roots	[tissue]:27 days-old plant roots	[cultivar]:Nipponbarre	[line]:pCASP:HF-GFP-OsRPL18	[condition]:Water deficit recovery in greenhouse
SRR15141472,SRR15141473	PRJNA746561	SRX11449123	SRX11449123	GSM5453034: CASPTRADRORECOSROOT2; Oryza sativa Japonica Group; RNA-Seq	SRP328354	2022-05-03 09:07:57	SRS9489036	null	TRAP-Seq	TRANSCRIPTOMIC	cDNA	Illumina HiSeq 3000	SRS9489036	Oryza sativa Japonica Group	ftp://ftp-trace.ncbi.nih.gov/sra/sra-instant/reads/ByRun/sra/SRR/SRR151/SRR15141472/SRR15141472.sra;ftp://ftp-trace.ncbi.nih.gov/sra/sra-instant/reads/ByRun/sra/SRR/SRR151/SRR15141473/SRR15141473.sra	https://sra-downloadb.be-md.ncbi.nlm.nih.gov/sos3/sra-pub-zq-24/SRR015/15141/SRR15141473/SRR15141473.lite.1	ftp://ftp.ddbj.nig.ac.jp/ddbj_database/dra/sralite/ByExp/litesra/SRX/SRX114/SRX11449123/SRR15141472/SRR15141472.sra;ftp://ftp.ddbj.nig.ac.jp/ddbj_database/dra/sralite/ByExp/litesra/SRX/SRX114/SRX11449123/SRR15141473/SRR15141473.sra	anonftp@ftp-private.ncbi.nlm.nih.gov:/sra/sra-instant/reads/ByRun/sra/SRR/SRR151/SRR15141472/SRR15141472.sra;anonftp@ftp-private.ncbi.nlm.nih.gov:/sra/sra-instant/reads/ByRun/sra/SRR/SRR151/SRR15141473/SRR15141473.sra	[source_name]:27 days-old plant roots	[tissue]:27 days-old plant roots	[cultivar]:Nipponbarre	[line]:pCASP:HF-GFP-OsRPL18	[condition]:Water deficit recovery in greenhouse
SRR15141470,SRR15141471	PRJNA746561	SRX11449122	SRX11449122	GSM5453033: CASPTRADRORECOSROOT1; Oryza sativa Japonica Group; RNA-Seq	SRP328354	2022-05-03 09:07:57	SRS9489035	null	TRAP-Seq	TRANSCRIPTOMIC	cDNA	Illumina HiSeq 3000	SRS9489035	Oryza sativa Japonica Group	ftp://ftp-trace.ncbi.nih.gov/sra/sra-instant/reads/ByRun/sra/SRR/SRR151/SRR15141470/SRR15141470.sra;ftp://ftp-trace.ncbi.nih.gov/sra/sra-instant/reads/ByRun/sra/SRR/SRR151/SRR15141471/SRR15141471.sra	https://sra-downloadb.be-md.ncbi.nlm.nih.gov/sos1/sra-pub-zq-38/SRR015/15141/SRR15141471/SRR15141471.lite.1	ftp://ftp.ddbj.nig.ac.jp/ddbj_database/dra/sralite/ByExp/litesra/SRX/SRX114/SRX11449122/SRR15141470/SRR15141470.sra;ftp://ftp.ddbj.nig.ac.jp/ddbj_database/dra/sralite/ByExp/litesra/SRX/SRX114/SRX11449122/SRR15141471/SRR15141471.sra	anonftp@ftp-private.ncbi.nlm.nih.gov:/sra/sra-instant/reads/ByRun/sra/SRR/SRR151/SRR15141470/SRR15141470.sra;anonftp@ftp-private.ncbi.nlm.nih.gov:/sra/sra-instant/reads/ByRun/sra/SRR/SRR151/SRR15141471/SRR15141471.sra	[source_name]:27 days-old plant roots	[tissue]:27 days-old plant roots	[cultivar]:Nipponbarre	[line]:pCASP:HF-GFP-OsRPL18	[condition]:Water deficit recovery in greenhouse
SRR15141468,SRR15141469	PRJNA746561	SRX11449121	SRX11449121	GSM5453032: CASPTRADROOSROOT3; Oryza sativa Japonica Group; RNA-Seq	SRP328354	2022-05-03 09:07:57	SRS9489034	null	TRAP-Seq	TRANSCRIPTOMIC	cDNA	Illumina HiSeq 3000	SRS9489034	Oryza sativa Japonica Group	ftp://ftp-trace.ncbi.nih.gov/sra/sra-instant/reads/ByRun/sra/SRR/SRR151/SRR15141468/SRR15141468.sra;ftp://ftp-trace.ncbi.nih.gov/sra/sra-instant/reads/ByRun/sra/SRR/SRR151/SRR15141469/SRR15141469.sra	https://sra-downloadb.be-md.ncbi.nlm.nih.gov/sos1/sra-pub-zq-38/SRR015/15141/SRR15141469/SRR15141469.lite.1	ftp://ftp.ddbj.nig.ac.jp/ddbj_database/dra/sralite/ByExp/litesra/SRX/SRX114/SRX11449121/SRR15141468/SRR15141468.sra;ftp://ftp.ddbj.nig.ac.jp/ddbj_database/dra/sralite/ByExp/litesra/SRX/SRX114/SRX11449121/SRR15141469/SRR15141469.sra	anonftp@ftp-private.ncbi.nlm.nih.gov:/sra/sra-instant/reads/ByRun/sra/SRR/SRR151/SRR15141468/SRR15141468.sra;anonftp@ftp-private.ncbi.nlm.nih.gov:/sra/sra-instant/reads/ByRun/sra/SRR/SRR151/SRR15141469/SRR15141469.sra	[source_name]:26 days-old plant roots	[tissue]:26 days-old plant roots	[cultivar]:Nipponbarre	[line]:pCASP:HF-GFP-OsRPL18	[condition]:Water deficit in greenhouse
SRR15141466,SRR15141467	PRJNA746561	SRX11449120	SRX11449120	GSM5453031: CASPTRADROOSROOT2; Oryza sativa Japonica Group; RNA-Seq	SRP328354	2022-05-03 09:07:57	SRS9489033	null	TRAP-Seq	TRANSCRIPTOMIC	cDNA	Illumina HiSeq 3000	SRS9489033	Oryza sativa Japonica Group	ftp://ftp-trace.ncbi.nih.gov/sra/sra-instant/reads/ByRun/sra/SRR/SRR151/SRR15141466/SRR15141466.sra;ftp://ftp-trace.ncbi.nih.gov/sra/sra-instant/reads/ByRun/sra/SRR/SRR151/SRR15141467/SRR15141467.sra	https://sra-downloadb.be-md.ncbi.nlm.nih.gov/sos3/sra-pub-zq-24/SRR015/15141/SRR15141467/SRR15141467.lite.1	ftp://ftp.ddbj.nig.ac.jp/ddbj_database/dra/sralite/ByExp/litesra/SRX/SRX114/SRX11449120/SRR15141466/SRR15141466.sra;ftp://ftp.ddbj.nig.ac.jp/ddbj_database/dra/sralite/ByExp/litesra/SRX/SRX114/SRX11449120/SRR15141467/SRR15141467.sra	anonftp@ftp-private.ncbi.nlm.nih.gov:/sra/sra-instant/reads/ByRun/sra/SRR/SRR151/SRR15141466/SRR15141466.sra;anonftp@ftp-private.ncbi.nlm.nih.gov:/sra/sra-instant/reads/ByRun/sra/SRR/SRR151/SRR15141467/SRR15141467.sra	[source_name]:26 days-old plant roots	[tissue]:26 days-old plant roots	[cultivar]:Nipponbarre	[line]:pCASP:HF-GFP-OsRPL18	[condition]:Water deficit in greenhouse
SRR15141465	PRJNA746561	SRX11449119	SRX11449119	GSM5453030: CASPTRADROOSROOT1; Oryza sativa Japonica Group; RNA-Seq	SRP328354	2022-05-03 09:07:57	SRS9489032	null	TRAP-Seq	TRANSCRIPTOMIC	cDNA	Illumina HiSeq 3000	SRS9489032	Oryza sativa Japonica Group	ftp://ftp-trace.ncbi.nih.gov/sra/sra-instant/reads/ByRun/sra/SRR/SRR151/SRR15141465/SRR15141465.sra	https://sra-downloadb.be-md.ncbi.nlm.nih.gov/sos3/sra-pub-zq-24/SRR015/15141/SRR15141465/SRR15141465.lite.1	ftp://ftp.ddbj.nig.ac.jp/ddbj_database/dra/sralite/ByExp/litesra/SRX/SRX114/SRX11449119/SRR15141465/SRR15141465.sra	anonftp@ftp-private.ncbi.nlm.nih.gov:/sra/sra-instant/reads/ByRun/sra/SRR/SRR151/SRR15141465/SRR15141465.sra	[source_name]:26 days-old plant roots	[tissue]:26 days-old plant roots	[cultivar]:Nipponbarre	[line]:pCASP:HF-GFP-OsRPL18	[condition]:Water deficit in greenhouse
SRR15141462,SRR15141463,SRR15141464	PRJNA746561	SRX11449118	SRX11449118	GSM5453029: CASPTRACONOSROOT4; Oryza sativa Japonica Group; RNA-Seq	SRP328354	2022-05-03 09:07:56	SRS9489031	null	TRAP-Seq	TRANSCRIPTOMIC	cDNA	Illumina HiSeq 3000	SRS9489031	Oryza sativa Japonica Group	ftp://ftp-trace.ncbi.nih.gov/sra/sra-instant/reads/ByRun/sra/SRR/SRR151/SRR15141462/SRR15141462.sra;ftp://ftp-trace.ncbi.nih.gov/sra/sra-instant/reads/ByRun/sra/SRR/SRR151/SRR15141463/SRR15141463.sra;ftp://ftp-trace.ncbi.nih.gov/sra/sra-instant/reads/ByRun/sra/SRR/SRR151/SRR15141464/SRR15141464.sra	https://sra-downloadb.be-md.ncbi.nlm.nih.gov/sos1/sra-pub-zq-38/SRR015/15141/SRR15141464/SRR15141464.lite.1	ftp://ftp.ddbj.nig.ac.jp/ddbj_database/dra/sralite/ByExp/litesra/SRX/SRX114/SRX11449118/SRR15141462/SRR15141462.sra;ftp://ftp.ddbj.nig.ac.jp/ddbj_database/dra/sralite/ByExp/litesra/SRX/SRX114/SRX11449118/SRR15141463/SRR15141463.sra;ftp://ftp.ddbj.nig.ac.jp/ddbj_database/dra/sralite/ByExp/litesra/SRX/SRX114/SRX11449118/SRR15141464/SRR15141464.sra	anonftp@ftp-private.ncbi.nlm.nih.gov:/sra/sra-instant/reads/ByRun/sra/SRR/SRR151/SRR15141462/SRR15141462.sra;anonftp@ftp-private.ncbi.nlm.nih.gov:/sra/sra-instant/reads/ByRun/sra/SRR/SRR151/SRR15141463/SRR15141463.sra;anonftp@ftp-private.ncbi.nlm.nih.gov:/sra/sra-instant/reads/ByRun/sra/SRR/SRR151/SRR15141464/SRR15141464.sra	[source_name]:26 days-old plant roots	[tissue]:26 days-old plant roots	[cultivar]:Nipponbarre	[line]:pCASP:HF-GFP-OsRPL18	[condition]:Control in greenhouse I
SRR15141460,SRR15141461	PRJNA746561	SRX11449117	SRX11449117	GSM5453028: CASPTRACONOSROOT3; Oryza sativa Japonica Group; RNA-Seq	SRP328354	2022-05-03 09:07:56	SRS9489030	null	TRAP-Seq	TRANSCRIPTOMIC	cDNA	Illumina HiSeq 3000	SRS9489030	Oryza sativa Japonica Group	ftp://ftp-trace.ncbi.nih.gov/sra/sra-instant/reads/ByRun/sra/SRR/SRR151/SRR15141460/SRR15141460.sra;ftp://ftp-trace.ncbi.nih.gov/sra/sra-instant/reads/ByRun/sra/SRR/SRR151/SRR15141461/SRR15141461.sra	https://sra-downloadb.be-md.ncbi.nlm.nih.gov/sos1/sra-pub-zq-38/SRR015/15141/SRR15141461/SRR15141461.lite.1	ftp://ftp.ddbj.nig.ac.jp/ddbj_database/dra/sralite/ByExp/litesra/SRX/SRX114/SRX11449117/SRR15141460/SRR15141460.sra;ftp://ftp.ddbj.nig.ac.jp/ddbj_database/dra/sralite/ByExp/litesra/SRX/SRX114/SRX11449117/SRR15141461/SRR15141461.sra	anonftp@ftp-private.ncbi.nlm.nih.gov:/sra/sra-instant/reads/ByRun/sra/SRR/SRR151/SRR15141460/SRR15141460.sra;anonftp@ftp-private.ncbi.nlm.nih.gov:/sra/sra-instant/reads/ByRun/sra/SRR/SRR151/SRR15141461/SRR15141461.sra	[source_name]:26 days-old plant roots	[tissue]:26 days-old plant roots	[cultivar]:Nipponbarre	[line]:pCASP:HF-GFP-OsRPL18	[condition]:Control in greenhouse I
SRR15141458,SRR15141459	PRJNA746561	SRX11449116	SRX11449116	GSM5453027: CASPTRACONOSROOT2; Oryza sativa Japonica Group; RNA-Seq	SRP328354	2022-05-03 09:07:56	SRS9489029	null	TRAP-Seq	TRANSCRIPTOMIC	cDNA	Illumina HiSeq 3000	SRS9489029	Oryza sativa Japonica Group	ftp://ftp-trace.ncbi.nih.gov/sra/sra-instant/reads/ByRun/sra/SRR/SRR151/SRR15141458/SRR15141458.sra;ftp://ftp-trace.ncbi.nih.gov/sra/sra-instant/reads/ByRun/sra/SRR/SRR151/SRR15141459/SRR15141459.sra	https://sra-downloadb.be-md.ncbi.nlm.nih.gov/sos1/sra-pub-zq-38/SRR015/15141/SRR15141459/SRR15141459.lite.1	ftp://ftp.ddbj.nig.ac.jp/ddbj_database/dra/sralite/ByExp/litesra/SRX/SRX114/SRX11449116/SRR15141458/SRR15141458.sra;ftp://ftp.ddbj.nig.ac.jp/ddbj_database/dra/sralite/ByExp/litesra/SRX/SRX114/SRX11449116/SRR15141459/SRR15141459.sra	anonftp@ftp-private.ncbi.nlm.nih.gov:/sra/sra-instant/reads/ByRun/sra/SRR/SRR151/SRR15141458/SRR15141458.sra;anonftp@ftp-private.ncbi.nlm.nih.gov:/sra/sra-instant/reads/ByRun/sra/SRR/SRR151/SRR15141459/SRR15141459.sra	[source_name]:26 days-old plant roots	[tissue]:26 days-old plant roots	[cultivar]:Nipponbarre	[line]:pCASP:HF-GFP-OsRPL18	[condition]:Control in greenhouse I
SRR18360994	PRJNA817730	SRX14495573	SRX14495573	Ribo_seq of rice: Leaf	SRP364728	2022-12-29 04:08:20	SRS12294763	Ribo_IF_3	Ribo_seq	TRANSCRIPTOMIC	PCR	Illumina HiSeq 2000	SRS12294763	Oryza sativa	ftp://ftp-trace.ncbi.nih.gov/sra/sra-instant/reads/ByRun/sra/SRR/SRR183/SRR18360994/SRR18360994.sra	https://sra-downloadb.be-md.ncbi.nlm.nih.gov/sos1/sra-pub-zq-38/SRR018/18360/SRR18360994/SRR18360994.lite.1	ftp://ftp.ddbj.nig.ac.jp/ddbj_database/dra/sralite/ByExp/litesra/SRX/SRX144/SRX14495573/SRR18360994/SRR18360994.sra	anonftp@ftp-private.ncbi.nlm.nih.gov:/sra/sra-instant/reads/ByRun/sra/SRR/SRR183/SRR18360994/SRR18360994.sra	[isolate]:not collected	[cultivar]:Japanica	[ecotype]:not collected	[dev_stage]:Seedling_6	[condition]:Magnaporthe oryzae	[geo_loc_name]:not collected
SRR18360995	PRJNA817730	SRX14495572	SRX14495572	Ribo_seq of rice: Leaf	SRP364728	2022-12-29 04:08:20	SRS12294764	Ribo_IF_2	Ribo_seq	TRANSCRIPTOMIC	PCR	Illumina HiSeq 2000	SRS12294764	Oryza sativa	ftp://ftp-trace.ncbi.nih.gov/sra/sra-instant/reads/ByRun/sra/SRR/SRR183/SRR18360995/SRR18360995.sra	https://sra-downloadb.be-md.ncbi.nlm.nih.gov/sos1/sra-pub-zq-38/SRR018/18360/SRR18360995/SRR18360995.lite.1	ftp://ftp.ddbj.nig.ac.jp/ddbj_database/dra/sralite/ByExp/litesra/SRX/SRX144/SRX14495572/SRR18360995/SRR18360995.sra	anonftp@ftp-private.ncbi.nlm.nih.gov:/sra/sra-instant/reads/ByRun/sra/SRR/SRR183/SRR18360995/SRR18360995.sra	[isolate]:not collected	[cultivar]:Japanica	[ecotype]:not collected	[dev_stage]:Seedling_5	[condition]:Magnaporthe oryzae	[geo_loc_name]:not collected
SRR18360996	PRJNA817730	SRX14495571	SRX14495571	Ribo_seq of rice: Leaf	SRP364728	2022-12-29 04:08:20	SRS12294762	Ribo_IF_1	Ribo_seq	TRANSCRIPTOMIC	PCR	Illumina HiSeq 2000	SRS12294762	Oryza sativa	ftp://ftp-trace.ncbi.nih.gov/sra/sra-instant/reads/ByRun/sra/SRR/SRR183/SRR18360996/SRR18360996.sra	https://sra-downloadb.be-md.ncbi.nlm.nih.gov/sos2/sra-pub-zq-20/SRR018/18360/SRR18360996/SRR18360996.lite.1	ftp://ftp.ddbj.nig.ac.jp/ddbj_database/dra/sralite/ByExp/litesra/SRX/SRX144/SRX14495571/SRR18360996/SRR18360996.sra	anonftp@ftp-private.ncbi.nlm.nih.gov:/sra/sra-instant/reads/ByRun/sra/SRR/SRR183/SRR18360996/SRR18360996.sra	[isolate]:not collected	[cultivar]:Japanica	[ecotype]:not collected	[dev_stage]:Seedling_4	[condition]:Magnaporthe oryzae	[geo_loc_name]:not collected
SRR18360997	PRJNA817730	SRX14495570	SRX14495570	Ribo_seq of rice: Leaf	SRP364728	2022-12-29 04:08:20	SRS12294761	Ribo_CK_3	Ribo_seq	TRANSCRIPTOMIC	PCR	Illumina HiSeq 2000	SRS12294761	Oryza sativa	ftp://ftp-trace.ncbi.nih.gov/sra/sra-instant/reads/ByRun/sra/SRR/SRR183/SRR18360997/SRR18360997.sra	https://sra-downloadb.be-md.ncbi.nlm.nih.gov/sos1/sra-pub-zq-38/SRR018/18360/SRR18360997/SRR18360997.lite.1	ftp://ftp.ddbj.nig.ac.jp/ddbj_database/dra/sralite/ByExp/litesra/SRX/SRX144/SRX14495570/SRR18360997/SRR18360997.sra	anonftp@ftp-private.ncbi.nlm.nih.gov:/sra/sra-instant/reads/ByRun/sra/SRR/SRR183/SRR18360997/SRR18360997.sra	[isolate]:not collected	[cultivar]:Japanica	[ecotype]:not collected	[dev_stage]:Seedling_3	[condition]:ck	[geo_loc_name]:not collected
SRR18361000	PRJNA817730	SRX14495567	SRX14495567	Ribo_seq of rice: Leaf	SRP364728	2022-12-29 04:08:21	SRS12294758	Ribo_CK_2	Ribo_seq	TRANSCRIPTOMIC	PCR	Illumina HiSeq 2000	SRS12294758	Oryza sativa	ftp://ftp-trace.ncbi.nih.gov/sra/sra-instant/reads/ByRun/sra/SRR/SRR183/SRR18361000/SRR18361000.sra	https://sra-downloadb.be-md.ncbi.nlm.nih.gov/sos1/sra-pub-zq-38/SRR018/18361/SRR18361000/SRR18361000.lite.1	ftp://ftp.ddbj.nig.ac.jp/ddbj_database/dra/sralite/ByExp/litesra/SRX/SRX144/SRX14495567/SRR18361000/SRR18361000.sra	anonftp@ftp-private.ncbi.nlm.nih.gov:/sra/sra-instant/reads/ByRun/sra/SRR/SRR183/SRR18361000/SRR18361000.sra	[isolate]:not collected	[cultivar]:Japanica	[ecotype]:not collected	[dev_stage]:Seedling_2	[condition]:ck	[geo_loc_name]:not collected
SRR18361001	PRJNA817730	SRX14495566	SRX14495566	Ribo_seq of rice: Leaf	SRP364728	2022-12-29 04:08:21	SRS12294757	Ribo_CK_1	Ribo_seq	TRANSCRIPTOMIC	PCR	Illumina HiSeq 2000	SRS12294757	Oryza sativa	ftp://ftp-trace.ncbi.nih.gov/sra/sra-instant/reads/ByRun/sra/SRR/SRR183/SRR18361001/SRR18361001.sra	https://sra-downloadb.be-md.ncbi.nlm.nih.gov/sos2/sra-pub-zq-18/SRR018/18361/SRR18361001/SRR18361001.lite.1	ftp://ftp.ddbj.nig.ac.jp/ddbj_database/dra/sralite/ByExp/litesra/SRX/SRX144/SRX14495566/SRR18361001/SRR18361001.sra	anonftp@ftp-private.ncbi.nlm.nih.gov:/sra/sra-instant/reads/ByRun/sra/SRR/SRR183/SRR18361001/SRR18361001.sra	[isolate]:not collected	[cultivar]:Japanica	[ecotype]:not collected	[dev_stage]:Seedling_1	[condition]:ck	[geo_loc_name]:not collected
SRR21883627	PRJNA889923	SRX17870651	SRX17870651	Y10ribo-seq_salt	SRP402282	2023-05-01 00:07:00	SRS15388888	Y10ribo-seq_salt	Ribo_seq	TRANSCRIPTOMIC	size fractionation	Illumina HiSeq 2500	SRS15388888	Oryza sativa	ftp://ftp-trace.ncbi.nih.gov/sra/sra-instant/reads/ByRun/sra/SRR/SRR218/SRR21883627/SRR21883627.sra	https://sra-downloadb.be-md.ncbi.nlm.nih.gov/sos1/sra-pub-zq-38/SRR021/21883/SRR21883627/SRR21883627.lite.1	ftp://ftp.ddbj.nig.ac.jp/ddbj_database/dra/sralite/ByExp/litesra/SRX/SRX178/SRX17870651/SRR21883627/SRR21883627.sra	anonftp@ftp-private.ncbi.nlm.nih.gov:/sra/sra-instant/reads/ByRun/sra/SRR/SRR218/SRR21883627/SRR21883627.sra	[cultivar]:Yandao10	[dev_stage]:shoot stage	[geo_loc_name]:China	[tissue]:leaf	[genotype]:Yandao10	[treatment]:ribo-seq of rice Yandao10 (Y10) with salt stress
SRR21883628	PRJNA889923	SRX17870650	SRX17870650	L15ribo-seq_salt	SRP402282	2023-05-01 00:07:00	SRS15388887	L15ribo-seq_salt	Ribo_seq	TRANSCRIPTOMIC	size fractionation	Illumina HiSeq 2500	SRS15388887	Oryza sativa	ftp://ftp-trace.ncbi.nih.gov/sra/sra-instant/reads/ByRun/sra/SRR/SRR218/SRR21883628/SRR21883628.sra	https://sra-downloadb.be-md.ncbi.nlm.nih.gov/sos1/sra-pub-zq-38/SRR021/21883/SRR21883628/SRR21883628.lite.1	ftp://ftp.ddbj.nig.ac.jp/ddbj_database/dra/sralite/ByExp/litesra/SRX/SRX178/SRX17870650/SRR21883628/SRR21883628.sra	anonftp@ftp-private.ncbi.nlm.nih.gov:/sra/sra-instant/reads/ByRun/sra/SRR/SRR218/SRR21883628/SRR21883628.sra	[cultivar]:Liangeng15	[dev_stage]:shoot stage	[geo_loc_name]:China	[tissue]:leaf	[genotype]:Liangeng15	[treatment]:ribo-seq of rice Liangeng15 (L15) with salt stress
SRR24489145	PRJNA906650	SRX20274483	SRX20274483	select-Ribo-seq: gs2_Mut	SRP410519	2023-05-09 23:57:59	SRS17602193	gs2_Mut	Select-Ribo-seq	OTHER	Oligo-dT	Illumina NovaSeq 6000	SRS17602193	Oryza sativa	ftp://ftp-trace.ncbi.nih.gov/sra/sra-instant/reads/ByRun/sra/SRR/SRR244/SRR24489145/SRR24489145.sra	https://sra-downloadb.be-md.ncbi.nlm.nih.gov/sos4/sra-pub-zq-7/SRR024/24489/SRR24489145/SRR24489145.lite.1	ftp://ftp.ddbj.nig.ac.jp/ddbj_database/dra/sralite/ByExp/litesra/SRX/SRX202/SRX20274483/SRR24489145/SRR24489145.sra	anonftp@ftp-private.ncbi.nlm.nih.gov:/sra/sra-instant/reads/ByRun/sra/SRR/SRR244/SRR24489145/SRR24489145.sra	[cultivar]:ZH11	[ecotype]:ZH11	[age]:15-day-old	[dev_stage]:seedling stage	[geo_loc_name]:China: Wuhan	[tissue]:seedling
SRR24489146	PRJNA906650	SRX20274482	SRX20274482	select-Ribo-seq: gs2_WT	SRP410519	2023-05-09 23:57:59	SRS17602192	gs2_WT	Select-Ribo-seq	OTHER	Oligo-dT	Illumina NovaSeq 6000	SRS17602192	Oryza sativa	ftp://ftp-trace.ncbi.nih.gov/sra/sra-instant/reads/ByRun/sra/SRR/SRR244/SRR24489146/SRR24489146.sra	https://sra-downloadb.be-md.ncbi.nlm.nih.gov/sos4/sra-pub-zq-7/SRR024/24489/SRR24489146/SRR24489146.lite.1	ftp://ftp.ddbj.nig.ac.jp/ddbj_database/dra/sralite/ByExp/litesra/SRX/SRX202/SRX20274482/SRR24489146/SRR24489146.sra	anonftp@ftp-private.ncbi.nlm.nih.gov:/sra/sra-instant/reads/ByRun/sra/SRR/SRR244/SRR24489146/SRR24489146.sra	[cultivar]:ZH11	[ecotype]:ZH11	[age]:15-day-old	[dev_stage]:seedling stage	[geo_loc_name]:China: Wuhan	[tissue]:seedling
SRR2638780	PRJNA298638	SRX1332255	SRX1332255	Nipponbare callus TRAP-seq (Library: PMJ_CY_01)	SRP064918	2016-11-07 16:15:16	SRS1117524	PMJ_CY_01	TRAP-seq	TRANSCRIPTOMIC	other	Illumina HiSeq 2500	SRS1117524	Oryza sativa Japonica Group	ftp://ftp-trace.ncbi.nih.gov/sra/sra-instant/reads/ByRun/sra/SRR/SRR263/SRR2638780/SRR2638780.sra	https://sra-pub-run-odp.s3.amazonaws.com/sra/SRR2638780/SRR2638780	ftp://ftp.ddbj.nig.ac.jp/ddbj_database/dra/sralite/ByExp/litesra/SRX/SRX133/SRX1332255/SRR2638780/SRR2638780.sra	anonftp@ftp-private.ncbi.nlm.nih.gov:/sra/sra-instant/reads/ByRun/sra/SRR/SRR263/SRR2638780/SRR2638780.sra	[cultivar]:japonica	[dev_stage]:callus	[geo_loc_name]:USA: Michigan	[organism]:Oryza sativa	[sample_name]:Nipponbare callus TRAP-seq (Library: PMJ_CY_01)	[sample_title]:Transgenic Nipponbare plant expressing FLAG-His tagged ribosomal large unit protein (RPL18) (PMJ_CY_...
SRR2638779	PRJNA298638	SRX1332254	SRX1332254	Nipponbare seedling TRAP-seq (Library: PMJ_CV_01)	SRP064918	2016-11-07 16:15:18	SRS1117525	PMJ_CV_01	TRAP-seq	TRANSCRIPTOMIC	other	Illumina HiSeq 2500	SRS1117525	Oryza sativa Japonica Group	ftp://ftp-trace.ncbi.nih.gov/sra/sra-instant/reads/ByRun/sra/SRR/SRR263/SRR2638779/SRR2638779.sra	https://sra-pub-run-odp.s3.amazonaws.com/sra/SRR2638779/SRR2638779	ftp://ftp.ddbj.nig.ac.jp/ddbj_database/dra/sralite/ByExp/litesra/SRX/SRX133/SRX1332254/SRR2638779/SRR2638779.sra	anonftp@ftp-private.ncbi.nlm.nih.gov:/sra/sra-instant/reads/ByRun/sra/SRR/SRR263/SRR2638779/SRR2638779.sra	[cultivar]:japonica	[dev_stage]:two-week-old seeding	[geo_loc_name]:USA: Michigan	[organism]:Oryza sativa	[sample_name]:Nipponbare seedling TRAP-seq (Library: PMJ_CV_01)	[sample_title]:Transgenic Nipponbare plant expressing FLAG-His tagged ribosomal large unit protein (RPL18) (PMJ_CV_...
SRR2638777	PRJNA298638	SRX1332252	SRX1332252	Nipponbare panicle TRAP-seq (Library: PMJ_CZ_01)	SRP064918	2016-11-07 16:15:22	SRS1117527	PMJ_CZ_01	TRAP-seq	TRANSCRIPTOMIC	other	Illumina HiSeq 2500	SRS1117527	Oryza sativa Japonica Group	ftp://ftp-trace.ncbi.nih.gov/sra/sra-instant/reads/ByRun/sra/SRR/SRR263/SRR2638777/SRR2638777.sra	https://sra-downloadb.be-md.ncbi.nlm.nih.gov/sos5/sra-pub-zq-11/SRR002/638/SRR2638777/SRR2638777.sralite.1	ftp://ftp.ddbj.nig.ac.jp/ddbj_database/dra/sralite/ByExp/litesra/SRX/SRX133/SRX1332252/SRR2638777/SRR2638777.sra	anonftp@ftp-private.ncbi.nlm.nih.gov:/sra/sra-instant/reads/ByRun/sra/SRR/SRR263/SRR2638777/SRR2638777.sra	[cultivar]:japonica	[dev_stage]:0-5 cm panicles	[geo_loc_name]:USA: Michigan	[organism]:Oryza sativa	[sample_name]:Nipponbare panicle TRAP-seq (Library: PMJ_CZ_01)	[sample_title]:Transgenic Nipponbare plant expressing FLAG-His tagged ribosomal large unit protein (RPL18) (PMJ_CZ_...
SRR5892476	PRJNA397035	SRX3058171	SRX3058171	GSM2730478: H10m_rice_42oC_10min_riboseq_rep2.fastq.gz; Oryza sativa; OTHER	SRP114761	2018-11-13 08:34:35	SRS2404131	null	Ribo_seq	TRANSCRIPTOMIC	other	Illumina HiSeq 2500	SRS2404131	Oryza sativa	ftp://ftp-trace.ncbi.nih.gov/sra/sra-instant/reads/ByRun/sra/SRR/SRR589/SRR5892476/SRR5892476.sra	https://sra-downloadb.be-md.ncbi.nlm.nih.gov/sos5/sra-pub-zq-14/SRR005/892/SRR5892476.sralite.1	ftp://ftp.ddbj.nig.ac.jp/ddbj_database/dra/sralite/ByExp/litesra/SRX/SRX305/SRX3058171/SRR5892476/SRR5892476.sra	anonftp@ftp-private.ncbi.nlm.nih.gov:/sra/sra-instant/reads/ByRun/sra/SRR/SRR589/SRR5892476/SRR5892476.sra	[source_name]:Shoot	[age]:two-week-old	[treatment]:Heat	[temperature]:42 C for 10 min
SRR5892475	PRJNA397035	SRX3058170	SRX3058170	GSM2730477: H10m_rice_42oC_10min_riboseq_rep1.fastq.gz; Oryza sativa; OTHER	SRP114761	2018-11-13 08:34:35	SRS2404130	null	Ribo_seq	TRANSCRIPTOMIC	other	Illumina HiSeq 2500	SRS2404130	Oryza sativa	ftp://ftp-trace.ncbi.nih.gov/sra/sra-instant/reads/ByRun/sra/SRR/SRR589/SRR5892475/SRR5892475.sra	https://sra-downloadb.be-md.ncbi.nlm.nih.gov/sos5/sra-pub-zq-14/SRR005/892/SRR5892475.sralite.1	ftp://ftp.ddbj.nig.ac.jp/ddbj_database/dra/sralite/ByExp/litesra/SRX/SRX305/SRX3058170/SRR5892475/SRR5892475.sra	anonftp@ftp-private.ncbi.nlm.nih.gov:/sra/sra-instant/reads/ByRun/sra/SRR/SRR589/SRR5892475/SRR5892475.sra	[source_name]:Shoot	[age]:two-week-old	[treatment]:Heat	[temperature]:42 C for 10 min
SRR5892474	PRJNA397035	SRX3058169	SRX3058169	GSM2730476: C10m_rice_22oC_10min_riboseq_rep2.fastq.gz; Oryza sativa; OTHER	SRP114761	2018-11-13 08:34:35	SRS2404132	null	Ribo_seq	TRANSCRIPTOMIC	other	Illumina HiSeq 2500	SRS2404132	Oryza sativa	ftp://ftp-trace.ncbi.nih.gov/sra/sra-instant/reads/ByRun/sra/SRR/SRR589/SRR5892474/SRR5892474.sra	https://sra-downloadb.be-md.ncbi.nlm.nih.gov/sos5/sra-pub-zq-14/SRR005/892/SRR5892474.sralite.1	ftp://ftp.ddbj.nig.ac.jp/ddbj_database/dra/sralite/ByExp/litesra/SRX/SRX305/SRX3058169/SRR5892474/SRR5892474.sra	anonftp@ftp-private.ncbi.nlm.nih.gov:/sra/sra-instant/reads/ByRun/sra/SRR/SRR589/SRR5892474/SRR5892474.sra	[source_name]:Shoot	[age]:two-week-old	[treatment]:Control	[temperature]:22 C for 10 min
SRR5892473	PRJNA397035	SRX3058168	SRX3058168	GSM2730475: C10m_rice_22oC_10min_riboseq_rep1.fastq.gz; Oryza sativa; OTHER	SRP114761	2018-11-13 08:34:35	SRS2404133	null	Ribo_seq	TRANSCRIPTOMIC	other	Illumina HiSeq 2500	SRS2404133	Oryza sativa	ftp://ftp-trace.ncbi.nih.gov/sra/sra-instant/reads/ByRun/sra/SRR/SRR589/SRR5892473/SRR5892473.sra	https://sra-downloadb.be-md.ncbi.nlm.nih.gov/sos5/sra-pub-zq-14/SRR005/892/SRR5892473.sralite.1	ftp://ftp.ddbj.nig.ac.jp/ddbj_database/dra/sralite/ByExp/litesra/SRX/SRX305/SRX3058168/SRR5892473/SRR5892473.sra	anonftp@ftp-private.ncbi.nlm.nih.gov:/sra/sra-instant/reads/ByRun/sra/SRR/SRR589/SRR5892473/SRR5892473.sra	[source_name]:Shoot	[age]:two-week-old	[treatment]:Control	[temperature]:22 C for 10 min
SRR7813769	PRJNA490134	SRX4665335	SRX4665335	GSM3381671: poks-ps; Oryza sativa; OTHER	SRP160901	2019-01-23 17:23:15	SRS3760363	null	Ribo_seq	TRANSCRIPTOMIC	other	Illumina HiSeq 2000	SRS3760363	Oryza sativa	ftp://ftp-trace.ncbi.nih.gov/sra/sra-instant/reads/ByRun/sra/SRR/SRR781/SRR7813769/SRR7813769.sra	https://sra-downloadb.be-md.ncbi.nlm.nih.gov/sos5/sra-pub-zq-11/SRR007/813/SRR7813769/SRR7813769.sralite.1	ftp://ftp.ddbj.nig.ac.jp/ddbj_database/dra/sralite/ByExp/litesra/SRX/SRX466/SRX4665335/SRR7813769/SRR7813769.sra	anonftp@ftp-private.ncbi.nlm.nih.gov:/sra/sra-instant/reads/ByRun/sra/SRR/SRR781/SRR7813769/SRR7813769.sra	[source_name]:polysomal fractions of Pok salt stress	[developmental stage]:24-day-old	[tissue]:seedlings	[cultivar]:Pokkali (Pok)	salt stress
SRR7813768	PRJNA490134	SRX4665334	SRX4665334	GSM3381670: pokc-ps; Oryza sativa; OTHER	SRP160901	2019-01-23 17:23:15	SRS3760362	null	Ribo_seq	TRANSCRIPTOMIC	other	Illumina HiSeq 2000	SRS3760362	Oryza sativa	ftp://ftp-trace.ncbi.nih.gov/sra/sra-instant/reads/ByRun/sra/SRR/SRR781/SRR7813768/SRR7813768.sra	https://sra-downloadb.be-md.ncbi.nlm.nih.gov/sos5/sra-pub-zq-11/SRR007/813/SRR7813768/SRR7813768.sralite.1	ftp://ftp.ddbj.nig.ac.jp/ddbj_database/dra/sralite/ByExp/litesra/SRX/SRX466/SRX4665334/SRR7813768/SRR7813768.sra	anonftp@ftp-private.ncbi.nlm.nih.gov:/sra/sra-instant/reads/ByRun/sra/SRR/SRR781/SRR7813768/SRR7813768.sra	[source_name]:polysomal fractions of Pok control	[developmental stage]:24-day-old	[tissue]:seedlings	[cultivar]:Pokkali (Pok)	control
SRR8594298	PRJNA523300	SRX5394412	SRX5394412	Ribo-seq of Oryza sativa: shoot	SRP186346	2019-05-06 05:28:52	SRS4381387	Ribo-seq_NB_0h_rep2	Ribo_seq	OTHER	size fractionation	Illumina HiSeq 2500	SRS4381387	Oryza sativa Japonica Group	ftp://ftp-trace.ncbi.nih.gov/sra/sra-instant/reads/ByRun/sra/SRR/SRR859/SRR8594298/SRR8594298.sra	https://sra-downloadb.be-md.ncbi.nlm.nih.gov/sos3/sra-pub-zq-22/SRR008/594/SRR8594298.sralite.1	ftp://ftp.ddbj.nig.ac.jp/ddbj_database/dra/sralite/ByExp/litesra/SRX/SRX539/SRX5394412/SRR8594298/SRR8594298.sra	anonftp@ftp-private.ncbi.nlm.nih.gov:/sra/sra-instant/reads/ByRun/sra/SRR/SRR859/SRR8594298/SRR8594298.sra	[cultivar]:Nipponbare	[dev_stage]:seedling(three-leaf stage)	[geo_loc_name]:not collected	[tissue]:shoot	[treatment]:Normal	[seq_type]:Ribo-seq
SRR8594299	PRJNA523300	SRX5394411	SRX5394411	Ribo-seq of Oryza sativa: shoot	SRP186346	2019-05-06 05:28:52	SRS4381386	Ribo-seq_NB_0h_rep1	Ribo_seq	OTHER	size fractionation	Illumina HiSeq 2500	SRS4381386	Oryza sativa Japonica Group	ftp://ftp-trace.ncbi.nih.gov/sra/sra-instant/reads/ByRun/sra/SRR/SRR859/SRR8594299/SRR8594299.sra	https://sra-downloadb.be-md.ncbi.nlm.nih.gov/sos3/sra-pub-zq-22/SRR008/594/SRR8594299.sralite.1	ftp://ftp.ddbj.nig.ac.jp/ddbj_database/dra/sralite/ByExp/litesra/SRX/SRX539/SRX5394411/SRR8594299/SRR8594299.sra	anonftp@ftp-private.ncbi.nlm.nih.gov:/sra/sra-instant/reads/ByRun/sra/SRR/SRR859/SRR8594299/SRR8594299.sra	[cultivar]:Nipponbare	[dev_stage]:seedling(three-leaf stage)	[geo_loc_name]:not collected	[tissue]:shoot	[treatment]:Normal	[seq_type]:Ribo-seq
SRR8594310	PRJNA523300	SRX5394400	SRX5394400	Ribo-seq of Oryza sativa: shoot	SRP186346	2019-05-06 05:28:51	SRS4381375	Ribo-seq_NB_24h_rep2	Ribo_seq	OTHER	size fractionation	Illumina HiSeq 2500	SRS4381375	Oryza sativa Japonica Group	ftp://ftp-trace.ncbi.nih.gov/sra/sra-instant/reads/ByRun/sra/SRR/SRR859/SRR8594310/SRR8594310.sra	https://sra-downloadb.be-md.ncbi.nlm.nih.gov/sos5/sra-pub-zq-16/SRR008/594/SRR8594310.sralite.1	ftp://ftp.ddbj.nig.ac.jp/ddbj_database/dra/sralite/ByExp/litesra/SRX/SRX539/SRX5394400/SRR8594310/SRR8594310.sra	anonftp@ftp-private.ncbi.nlm.nih.gov:/sra/sra-instant/reads/ByRun/sra/SRR/SRR859/SRR8594310/SRR8594310.sra	[cultivar]:Nipponbare	[dev_stage]:seedling(three-leaf stage)	[geo_loc_name]:not collected	[tissue]:shoot	[treatment]:Salt stress	[seq_type]:Ribo-seq
SRR8594311	PRJNA523300	SRX5394399	SRX5394399	Ribo-seq of Oryza sativa: shoot	SRP186346	2019-05-06 05:28:51	SRS4381374	Ribo-seq_NB_24h_rep1	Ribo_seq	OTHER	size fractionation	Illumina HiSeq 2500	SRS4381374	Oryza sativa Japonica Group	ftp://ftp-trace.ncbi.nih.gov/sra/sra-instant/reads/ByRun/sra/SRR/SRR859/SRR8594311/SRR8594311.sra	https://sra-downloadb.be-md.ncbi.nlm.nih.gov/sos5/sra-pub-zq-14/SRR008/594/SRR8594311.sralite.1	ftp://ftp.ddbj.nig.ac.jp/ddbj_database/dra/sralite/ByExp/litesra/SRX/SRX539/SRX5394399/SRR8594311/SRR8594311.sra	anonftp@ftp-private.ncbi.nlm.nih.gov:/sra/sra-instant/reads/ByRun/sra/SRR/SRR859/SRR8594311/SRR8594311.sra	[cultivar]:Nipponbare	[dev_stage]:seedling(three-leaf stage)	[geo_loc_name]:not collected	[tissue]:shoot	[treatment]:Salt stress	[seq_type]:Ribo-seq
SRR8763833,SRR8763834	PRJNA528488	SRX5554413	SRX5554413	GSM3682444: OS_RS_SUB4 [OS-RSSUB4]; Oryza sativa Japonica Group; RNA-Seq	SRP189094	2019-09-20 16:06:11	SRS4518308	null	Ribo_seq	TRANSCRIPTOMIC	cDNA	Illumina HiSeq 3000	SRS4518308	Oryza sativa Japonica Group	ftp://ftp-trace.ncbi.nih.gov/sra/sra-instant/reads/ByRun/sra/SRR/SRR876/SRR8763833/SRR8763833.sra;ftp://ftp-trace.ncbi.nih.gov/sra/sra-instant/reads/ByRun/sra/SRR/SRR876/SRR8763834/SRR8763834.sra	https://sra-downloadb.be-md.ncbi.nlm.nih.gov/sos5/sra-pub-zq-14/SRR008/763/SRR8763834.sralite.1	ftp://ftp.ddbj.nig.ac.jp/ddbj_database/dra/sralite/ByExp/litesra/SRX/SRX555/SRX5554413/SRR8763833/SRR8763833.sra;ftp://ftp.ddbj.nig.ac.jp/ddbj_database/dra/sralite/ByExp/litesra/SRX/SRX555/SRX5554413/SRR8763834/SRR8763834.sra	anonftp@ftp-private.ncbi.nlm.nih.gov:/sra/sra-instant/reads/ByRun/sra/SRR/SRR876/SRR8763833/SRR8763833.sra;anonftp@ftp-private.ncbi.nlm.nih.gov:/sra/sra-instant/reads/ByRun/sra/SRR/SRR876/SRR8763834/SRR8763834.sra	[source_name]:7 days-old seedling 1 cm roots tips	[cultivar]:Oryza sativa japonica cv Nipponbare	[line]:35S:His6:FLAG:OsRPL18-2	[tissue]:7 days-old seedling 1 cm roots tips	[treatment] water stress submerged	[experiment type]:Ribosome footprints
SRR8763831,SRR8763832	PRJNA528488	SRX5554412	SRX5554412	GSM3682443: OS_RS_CON4 [OS-RSCON4]; Oryza sativa Japonica Group; RNA-Seq	SRP189094	2019-09-20 16:06:11	SRS4518307	null	Ribo_seq	TRANSCRIPTOMIC	cDNA	Illumina HiSeq 3000	SRS4518307	Oryza sativa Japonica Group	ftp://ftp-trace.ncbi.nih.gov/sra/sra-instant/reads/ByRun/sra/SRR/SRR876/SRR8763831/SRR8763831.sra;ftp://ftp-trace.ncbi.nih.gov/sra/sra-instant/reads/ByRun/sra/SRR/SRR876/SRR8763832/SRR8763832.sra	https://sra-pub-run-odp.s3.amazonaws.com/sra/SRR8763832/SRR8763832	ftp://ftp.ddbj.nig.ac.jp/ddbj_database/dra/sralite/ByExp/litesra/SRX/SRX555/SRX5554412/SRR8763831/SRR8763831.sra;ftp://ftp.ddbj.nig.ac.jp/ddbj_database/dra/sralite/ByExp/litesra/SRX/SRX555/SRX5554412/SRR8763832/SRR8763832.sra	anonftp@ftp-private.ncbi.nlm.nih.gov:/sra/sra-instant/reads/ByRun/sra/SRR/SRR876/SRR8763831/SRR8763831.sra;anonftp@ftp-private.ncbi.nlm.nih.gov:/sra/sra-instant/reads/ByRun/sra/SRR/SRR876/SRR8763832/SRR8763832.sra	[source_name]:7 days-old seedling 1 cm roots tips	[cultivar]:Oryza sativa japonica cv Nipponbare	[line]:35S:His6:FLAG:OsRPL18-2	[tissue]:7 days-old seedling 1 cm roots tips	[treatment] normal	[experiment type]:Ribosome footprints
SRR8763829,SRR8763830	PRJNA528488	SRX5554411	SRX5554411	GSM3682442: OS_RS_SUB3 [OS-RSSUB3]; Oryza sativa Japonica Group; RNA-Seq	SRP189094	2019-09-20 16:06:11	SRS4518306	null	Ribo_seq	TRANSCRIPTOMIC	cDNA	Illumina HiSeq 3000	SRS4518306	Oryza sativa Japonica Group	ftp://ftp-trace.ncbi.nih.gov/sra/sra-instant/reads/ByRun/sra/SRR/SRR876/SRR8763829/SRR8763829.sra;ftp://ftp-trace.ncbi.nih.gov/sra/sra-instant/reads/ByRun/sra/SRR/SRR876/SRR8763830/SRR8763830.sra	https://sra-downloadb.be-md.ncbi.nlm.nih.gov/sos5/sra-pub-zq-16/SRR008/763/SRR8763830.sralite.1	ftp://ftp.ddbj.nig.ac.jp/ddbj_database/dra/sralite/ByExp/litesra/SRX/SRX555/SRX5554411/SRR8763829/SRR8763829.sra;ftp://ftp.ddbj.nig.ac.jp/ddbj_database/dra/sralite/ByExp/litesra/SRX/SRX555/SRX5554411/SRR8763830/SRR8763830.sra	anonftp@ftp-private.ncbi.nlm.nih.gov:/sra/sra-instant/reads/ByRun/sra/SRR/SRR876/SRR8763829/SRR8763829.sra;anonftp@ftp-private.ncbi.nlm.nih.gov:/sra/sra-instant/reads/ByRun/sra/SRR/SRR876/SRR8763830/SRR8763830.sra	[source_name]:7 days-old seedling 1 cm roots tips	[cultivar]:Oryza sativa japonica cv Nipponbare	[line]:35S:His6:FLAG:OsRPL18-2	[tissue]:7 days-old seedling 1 cm roots tips	[treatment] water stress submerged	[experiment type]:Ribosome footprints
SRR8763827,SRR8763828	PRJNA528488	SRX5554410	SRX5554410	GSM3682441: OS_RS_SUB1 [OS-RSSUB1]; Oryza sativa Japonica Group; RNA-Seq	SRP189094	2019-09-20 16:06:11	SRS4518305	null	Ribo_seq	TRANSCRIPTOMIC	cDNA	Illumina HiSeq 3000	SRS4518305	Oryza sativa Japonica Group	ftp://ftp-trace.ncbi.nih.gov/sra/sra-instant/reads/ByRun/sra/SRR/SRR876/SRR8763827/SRR8763827.sra;ftp://ftp-trace.ncbi.nih.gov/sra/sra-instant/reads/ByRun/sra/SRR/SRR876/SRR8763828/SRR8763828.sra	https://sra-pub-run-odp.s3.amazonaws.com/sra/SRR8763828/SRR8763828	ftp://ftp.ddbj.nig.ac.jp/ddbj_database/dra/sralite/ByExp/litesra/SRX/SRX555/SRX5554410/SRR8763827/SRR8763827.sra;ftp://ftp.ddbj.nig.ac.jp/ddbj_database/dra/sralite/ByExp/litesra/SRX/SRX555/SRX5554410/SRR8763828/SRR8763828.sra	anonftp@ftp-private.ncbi.nlm.nih.gov:/sra/sra-instant/reads/ByRun/sra/SRR/SRR876/SRR8763827/SRR8763827.sra;anonftp@ftp-private.ncbi.nlm.nih.gov:/sra/sra-instant/reads/ByRun/sra/SRR/SRR876/SRR8763828/SRR8763828.sra	[source_name]:7 days-old seedling 1 cm roots tips	[cultivar]:Oryza sativa japonica cv Nipponbare	[line]:35S:His6:FLAG:OsRPL18-2	[tissue]:7 days-old seedling 1 cm roots tips	[treatment] water stress submerged	[experiment type]:Ribosome footprints
SRR8763825,SRR8763826	PRJNA528488	SRX5554409	SRX5554409	GSM3682440: OS_RS_CON1 [OS-RSCON1]; Oryza sativa Japonica Group; RNA-Seq	SRP189094	2019-09-20 16:06:11	SRS4518304	null	Ribo_seq	TRANSCRIPTOMIC	cDNA	Illumina HiSeq 3000	SRS4518304	Oryza sativa Japonica Group	ftp://ftp-trace.ncbi.nih.gov/sra/sra-instant/reads/ByRun/sra/SRR/SRR876/SRR8763825/SRR8763825.sra;ftp://ftp-trace.ncbi.nih.gov/sra/sra-instant/reads/ByRun/sra/SRR/SRR876/SRR8763826/SRR8763826.sra	https://sra-downloadb.be-md.ncbi.nlm.nih.gov/sos5/sra-pub-zq-14/SRR008/763/SRR8763826.sralite.1	ftp://ftp.ddbj.nig.ac.jp/ddbj_database/dra/sralite/ByExp/litesra/SRX/SRX555/SRX5554409/SRR8763825/SRR8763825.sra;ftp://ftp.ddbj.nig.ac.jp/ddbj_database/dra/sralite/ByExp/litesra/SRX/SRX555/SRX5554409/SRR8763826/SRR8763826.sra	anonftp@ftp-private.ncbi.nlm.nih.gov:/sra/sra-instant/reads/ByRun/sra/SRR/SRR876/SRR8763825/SRR8763825.sra;anonftp@ftp-private.ncbi.nlm.nih.gov:/sra/sra-instant/reads/ByRun/sra/SRR/SRR876/SRR8763826/SRR8763826.sra	[source_name]:7 days-old seedling 1 cm roots tips	[cultivar]:Oryza sativa japonica cv Nipponbare	[line]:35S:His6:FLAG:OsRPL18-2	[tissue]:7 days-old seedling 1 cm roots tips	[treatment] normal	[experiment type]:Ribosome footprints
SRR8763823,SRR8763824	PRJNA528488	SRX5554408	SRX5554408	GSM3682439: OS_RS_CON3 [OS-RSCON3]; Oryza sativa Japonica Group; RNA-Seq	SRP189094	2019-09-20 16:06:11	SRS4518303	null	Ribo_seq	TRANSCRIPTOMIC	cDNA	Illumina HiSeq 3000	SRS4518303	Oryza sativa Japonica Group	ftp://ftp-trace.ncbi.nih.gov/sra/sra-instant/reads/ByRun/sra/SRR/SRR876/SRR8763823/SRR8763823.sra;ftp://ftp-trace.ncbi.nih.gov/sra/sra-instant/reads/ByRun/sra/SRR/SRR876/SRR8763824/SRR8763824.sra	https://sra-pub-run-odp.s3.amazonaws.com/sra/SRR8763824/SRR8763824	ftp://ftp.ddbj.nig.ac.jp/ddbj_database/dra/sralite/ByExp/litesra/SRX/SRX555/SRX5554408/SRR8763823/SRR8763823.sra;ftp://ftp.ddbj.nig.ac.jp/ddbj_database/dra/sralite/ByExp/litesra/SRX/SRX555/SRX5554408/SRR8763824/SRR8763824.sra	anonftp@ftp-private.ncbi.nlm.nih.gov:/sra/sra-instant/reads/ByRun/sra/SRR/SRR876/SRR8763823/SRR8763823.sra;anonftp@ftp-private.ncbi.nlm.nih.gov:/sra/sra-instant/reads/ByRun/sra/SRR/SRR876/SRR8763824/SRR8763824.sra	[source_name]:7 days-old seedling 1 cm roots tips	[cultivar]:Oryza sativa japonica cv Nipponbare	[line]:35S:His6:FLAG:OsRPL18-2	[tissue]:7 days-old seedling 1 cm roots tips	[treatment] normal	[experiment type]:Ribosome footprints
SRR8763822	PRJNA528488	SRX5554407	SRX5554407	GSM3682438: OS_TRA_SUB4 [OS-TRASUB4]; Oryza sativa Japonica Group; RNA-Seq	SRP189094	2019-09-20 16:06:11	SRS4518302	null	TRAP-Seq	TRANSCRIPTOMIC	cDNA	Illumina HiSeq 3000	SRS4518302	Oryza sativa Japonica Group	ftp://ftp-trace.ncbi.nih.gov/sra/sra-instant/reads/ByRun/sra/SRR/SRR876/SRR8763822/SRR8763822.sra	https://sra-pub-run-odp.s3.amazonaws.com/sra/SRR8763822/SRR8763822	ftp://ftp.ddbj.nig.ac.jp/ddbj_database/dra/sralite/ByExp/litesra/SRX/SRX555/SRX5554407/SRR8763822/SRR8763822.sra	anonftp@ftp-private.ncbi.nlm.nih.gov:/sra/sra-instant/reads/ByRun/sra/SRR/SRR876/SRR8763822/SRR8763822.sra	[source_name]:7 days-old seedling 1 cm roots tips	[cultivar]:Oryza sativa japonica cv Nipponbare	[line]:35S:His6:FLAG:OsRPL18-2	[tissue]:7 days-old seedling 1 cm roots tips	[treatment] water stress submerged	[experiment type]:Random primed libraries
SRR8763821	PRJNA528488	SRX5554406	SRX5554406	GSM3682437: OS_TRA_CON4 [OS-TRACON4]; Oryza sativa Japonica Group; RNA-Seq	SRP189094	2019-09-20 16:06:11	SRS4518300	null	TRAP-Seq	TRANSCRIPTOMIC	cDNA	Illumina HiSeq 3000	SRS4518300	Oryza sativa Japonica Group	ftp://ftp-trace.ncbi.nih.gov/sra/sra-instant/reads/ByRun/sra/SRR/SRR876/SRR8763821/SRR8763821.sra	https://sra-pub-run-odp.s3.amazonaws.com/sra/SRR8763821/SRR8763821	ftp://ftp.ddbj.nig.ac.jp/ddbj_database/dra/sralite/ByExp/litesra/SRX/SRX555/SRX5554406/SRR8763821/SRR8763821.sra	anonftp@ftp-private.ncbi.nlm.nih.gov:/sra/sra-instant/reads/ByRun/sra/SRR/SRR876/SRR8763821/SRR8763821.sra	[source_name]:7 days-old seedling 1 cm roots tips	[cultivar]:Oryza sativa japonica cv Nipponbare	[line]:35S:His6:FLAG:OsRPL18-2	[tissue]:7 days-old seedling 1 cm roots tips	[treatment] normal	[experiment type]:Random primed libraries
SRR8763820	PRJNA528488	SRX5554405	SRX5554405	GSM3682436: OS_TRA_SUB3 [OS-TRASUB3]; Oryza sativa Japonica Group; RNA-Seq	SRP189094	2019-09-20 16:06:11	SRS4518301	null	TRAP-Seq	TRANSCRIPTOMIC	cDNA	Illumina HiSeq 3000	SRS4518301	Oryza sativa Japonica Group	ftp://ftp-trace.ncbi.nih.gov/sra/sra-instant/reads/ByRun/sra/SRR/SRR876/SRR8763820/SRR8763820.sra	https://sra-pub-run-odp.s3.amazonaws.com/sra/SRR8763820/SRR8763820	ftp://ftp.ddbj.nig.ac.jp/ddbj_database/dra/sralite/ByExp/litesra/SRX/SRX555/SRX5554405/SRR8763820/SRR8763820.sra	anonftp@ftp-private.ncbi.nlm.nih.gov:/sra/sra-instant/reads/ByRun/sra/SRR/SRR876/SRR8763820/SRR8763820.sra	[source_name]:7 days-old seedling 1 cm roots tips	[cultivar]:Oryza sativa japonica cv Nipponbare	[line]:35S:His6:FLAG:OsRPL18-2	[tissue]:7 days-old seedling 1 cm roots tips	[treatment] water stress submerged	[experiment type]:Random primed libraries
SRR8763819	PRJNA528488	SRX5554404	SRX5554404	GSM3682435: OS_TRA_CON3 [OS-TRACON3]; Oryza sativa Japonica Group; RNA-Seq	SRP189094	2019-09-20 16:06:11	SRS4518299	null	TRAP-Seq	TRANSCRIPTOMIC	cDNA	Illumina HiSeq 3000	SRS4518299	Oryza sativa Japonica Group	ftp://ftp-trace.ncbi.nih.gov/sra/sra-instant/reads/ByRun/sra/SRR/SRR876/SRR8763819/SRR8763819.sra	https://sra-pub-run-odp.s3.amazonaws.com/sra/SRR8763819/SRR8763819	ftp://ftp.ddbj.nig.ac.jp/ddbj_database/dra/sralite/ByExp/litesra/SRX/SRX555/SRX5554404/SRR8763819/SRR8763819.sra	anonftp@ftp-private.ncbi.nlm.nih.gov:/sra/sra-instant/reads/ByRun/sra/SRR/SRR876/SRR8763819/SRR8763819.sra	[source_name]:7 days-old seedling 1 cm roots tips	[cultivar]:Oryza sativa japonica cv Nipponbare	[line]:35S:His6:FLAG:OsRPL18-2	[tissue]:7 days-old seedling 1 cm roots tips	[treatment] normal	[experiment type]:Random primed libraries
SRR8763818	PRJNA528488	SRX5554403	SRX5554403	GSM3682434: OS_TRA_SUB2 [OS-TRASUB2]; Oryza sativa Japonica Group; RNA-Seq	SRP189094	2019-09-20 16:06:11	SRS4518298	null	TRAP-Seq	TRANSCRIPTOMIC	cDNA	Illumina HiSeq 3000	SRS4518298	Oryza sativa Japonica Group	ftp://ftp-trace.ncbi.nih.gov/sra/sra-instant/reads/ByRun/sra/SRR/SRR876/SRR8763818/SRR8763818.sra	https://sra-downloadb.be-md.ncbi.nlm.nih.gov/sos3/sra-pub-zq-22/SRR008/763/SRR8763818.sralite.1	ftp://ftp.ddbj.nig.ac.jp/ddbj_database/dra/sralite/ByExp/litesra/SRX/SRX555/SRX5554403/SRR8763818/SRR8763818.sra	anonftp@ftp-private.ncbi.nlm.nih.gov:/sra/sra-instant/reads/ByRun/sra/SRR/SRR876/SRR8763818/SRR8763818.sra	[source_name]:7 days-old seedling 1 cm roots tips	[cultivar]:Oryza sativa japonica cv Nipponbare	[line]:35S:His6:FLAG:OsRPL18-2	[tissue]:7 days-old seedling 1 cm roots tips	[treatment] water stress submerged	[experiment type]:Random primed libraries
SRR8763817	PRJNA528488	SRX5554402	SRX5554402	GSM3682433: OS_TRA_CON2 [OS-TRACON2]; Oryza sativa Japonica Group; RNA-Seq	SRP189094	2019-09-20 16:06:11	SRS4518297	null	TRAP-Seq	TRANSCRIPTOMIC	cDNA	Illumina HiSeq 3000	SRS4518297	Oryza sativa Japonica Group	ftp://ftp-trace.ncbi.nih.gov/sra/sra-instant/reads/ByRun/sra/SRR/SRR876/SRR8763817/SRR8763817.sra	https://sra-downloadb.be-md.ncbi.nlm.nih.gov/sos5/sra-pub-zq-16/SRR008/763/SRR8763817.sralite.1	ftp://ftp.ddbj.nig.ac.jp/ddbj_database/dra/sralite/ByExp/litesra/SRX/SRX555/SRX5554402/SRR8763817/SRR8763817.sra	anonftp@ftp-private.ncbi.nlm.nih.gov:/sra/sra-instant/reads/ByRun/sra/SRR/SRR876/SRR8763817/SRR8763817.sra	[source_name]:7 days-old seedling 1 cm roots tips	[cultivar]:Oryza sativa japonica cv Nipponbare	[line]:35S:His6:FLAG:OsRPL18-2	[tissue]:7 days-old seedling 1 cm roots tips	[treatment] normal	[experiment type]:Random primed libraries
SRR8763816	PRJNA528488	SRX5554401	SRX5554401	GSM3682432: OS_TRA_SUB1 [OS-TRASUB1]; Oryza sativa Japonica Group; RNA-Seq	SRP189094	2019-09-20 16:06:11	SRS4518296	null	TRAP-Seq	TRANSCRIPTOMIC	cDNA	Illumina HiSeq 3000	SRS4518296	Oryza sativa Japonica Group	ftp://ftp-trace.ncbi.nih.gov/sra/sra-instant/reads/ByRun/sra/SRR/SRR876/SRR8763816/SRR8763816.sra	https://sra-downloadb.be-md.ncbi.nlm.nih.gov/sos3/sra-pub-zq-22/SRR008/763/SRR8763816.sralite.1	ftp://ftp.ddbj.nig.ac.jp/ddbj_database/dra/sralite/ByExp/litesra/SRX/SRX555/SRX5554401/SRR8763816/SRR8763816.sra	anonftp@ftp-private.ncbi.nlm.nih.gov:/sra/sra-instant/reads/ByRun/sra/SRR/SRR876/SRR8763816/SRR8763816.sra	[source_name]:7 days-old seedling 1 cm roots tips	[cultivar]:Oryza sativa japonica cv Nipponbare	[line]:35S:His6:FLAG:OsRPL18-2	[tissue]:7 days-old seedling 1 cm roots tips	[treatment] water stress submerged	[experiment type]:Random primed libraries
SRR8763815	PRJNA528488	SRX5554400	SRX5554400	GSM3682431: OS_TRA_CON1 [OS-TRACON1]; Oryza sativa Japonica Group; RNA-Seq	SRP189094	2019-09-20 16:06:11	SRS4518294	null	TRAP-Seq	TRANSCRIPTOMIC	cDNA	Illumina HiSeq 3000	SRS4518294	Oryza sativa Japonica Group	ftp://ftp-trace.ncbi.nih.gov/sra/sra-instant/reads/ByRun/sra/SRR/SRR876/SRR8763815/SRR8763815.sra	https://sra-downloadb.be-md.ncbi.nlm.nih.gov/sos5/sra-pub-zq-14/SRR008/763/SRR8763815.sralite.1	ftp://ftp.ddbj.nig.ac.jp/ddbj_database/dra/sralite/ByExp/litesra/SRX/SRX555/SRX5554400/SRR8763815/SRR8763815.sra	anonftp@ftp-private.ncbi.nlm.nih.gov:/sra/sra-instant/reads/ByRun/sra/SRR/SRR876/SRR8763815/SRR8763815.sra	[source_name]:7 days-old seedling 1 cm roots tips	[cultivar]:Oryza sativa japonica cv Nipponbare	[line]:35S:His6:FLAG:OsRPL18-2	[tissue]:7 days-old seedling 1 cm roots tips	[treatment] normal	[experiment type]:Random primed libraries
SRR9218095	PRJNA547943	SRX5988598	SRX5988598	RNA_seq of rice: seedling	SRP200836	2021-03-24 05:04:22	SRS4893795	WT_replica1	Ribo-seq	TRANSCRIPTOMIC	PCR	Illumina HiSeq 2000	SRS4893795	Oryza sativa	ftp://ftp-trace.ncbi.nih.gov/sra/sra-instant/reads/ByRun/sra/SRR/SRR921/SRR9218095/SRR9218095.sra	https://sra-downloadb.be-md.ncbi.nlm.nih.gov/sos5/sra-pub-zq-16/SRR009/9218/SRR9218095/SRR9218095.lite.1	ftp://ftp.ddbj.nig.ac.jp/ddbj_database/dra/sralite/ByExp/litesra/SRX/SRX598/SRX5988598/SRR9218095/SRR9218095.sra	anonftp@ftp-private.ncbi.nlm.nih.gov:/sra/sra-instant/reads/ByRun/sra/SRR/SRR921/SRR9218095/SRR9218095.sra	[isolate]:not collected	[cultivar]:Japanica	[ecotype]:not collected	[dev_stage]:Seedling_3	[geo_loc_name]:not collected	[tissue]:Green tissue
SRR9218096	PRJNA547943	SRX5988597	SRX5988597	RNA_seq of rice: seedling	SRP200836	2021-03-24 05:04:22	SRS4893793	WT_replica2	Ribo-seq	TRANSCRIPTOMIC	PCR	Illumina HiSeq 2000	SRS4893793	Oryza sativa	ftp://ftp-trace.ncbi.nih.gov/sra/sra-instant/reads/ByRun/sra/SRR/SRR921/SRR9218096/SRR9218096.sra	https://sra-downloadb.be-md.ncbi.nlm.nih.gov/sos5/sra-pub-zq-16/SRR009/9218/SRR9218096/SRR9218096.lite.1	ftp://ftp.ddbj.nig.ac.jp/ddbj_database/dra/sralite/ByExp/litesra/SRX/SRX598/SRX5988597/SRR9218096/SRR9218096.sra	anonftp@ftp-private.ncbi.nlm.nih.gov:/sra/sra-instant/reads/ByRun/sra/SRR/SRR921/SRR9218096/SRR9218096.sra	[isolate]:not collected	[cultivar]:Japanica	[ecotype]:not collected	[dev_stage]:Seedling_4	[geo_loc_name]:not collected	[tissue]:Green tissue
SRR9218097	PRJNA547943	SRX5988596	SRX5988596	RNA_seq of rice: seedling	SRP200836	2021-03-24 05:04:22	SRS4893791	hda714_Replica1	Ribo-seq	TRANSCRIPTOMIC	PCR	Illumina HiSeq 2000	SRS4893791	Oryza sativa	ftp://ftp-trace.ncbi.nih.gov/sra/sra-instant/reads/ByRun/sra/SRR/SRR921/SRR9218097/SRR9218097.sra	https://sra-downloadb.be-md.ncbi.nlm.nih.gov/sos5/sra-pub-zq-16/SRR009/9218/SRR9218097/SRR9218097.lite.1	ftp://ftp.ddbj.nig.ac.jp/ddbj_database/dra/sralite/ByExp/litesra/SRX/SRX598/SRX5988596/SRR9218097/SRR9218097.sra	anonftp@ftp-private.ncbi.nlm.nih.gov:/sra/sra-instant/reads/ByRun/sra/SRR/SRR921/SRR9218097/SRR9218097.sra	[isolate]:not collected	[cultivar]:Japanica	[ecotype]:not collected	[dev_stage]:Seedling_1	[geo_loc_name]:not collected	[tissue]:Green tissue
SRR9218098	PRJNA547943	SRX5988595	SRX5988595	RNA_seq of rice: seedling	SRP200836	2021-03-24 05:04:22	SRS4893792	hda714_Replica2	Ribo-seq	TRANSCRIPTOMIC	PCR	Illumina HiSeq 2000	SRS4893792	Oryza sativa	ftp://ftp-trace.ncbi.nih.gov/sra/sra-instant/reads/ByRun/sra/SRR/SRR921/SRR9218098/SRR9218098.sra	https://sra-downloadb.be-md.ncbi.nlm.nih.gov/sos5/sra-pub-zq-16/SRR009/9218/SRR9218098/SRR9218098.lite.1	ftp://ftp.ddbj.nig.ac.jp/ddbj_database/dra/sralite/ByExp/litesra/SRX/SRX598/SRX5988595/SRR9218098/SRR9218098.sra	anonftp@ftp-private.ncbi.nlm.nih.gov:/sra/sra-instant/reads/ByRun/sra/SRR/SRR921/SRR9218098/SRR9218098.sra	[isolate]:not collected	[cultivar]:Japanica	[ecotype]:not collected	[dev_stage]:Seedling_2	[geo_loc_name]:not collected	[tissue]:Green tissue

## Sheet: Table S2
Table S2 Comparison of Translatome Assembly Data and the Merged Dataset with MSU v7 Rice Annotation
Category	Translatome Assembly Results	Merged Translatome Assembly with MSU v7 Annotation
Total mRNAs
Query mRNAs	85049	137159
Reference mRNAs	66248	66248
Total loci
Query loci	40941	66935
Reference loci	55877	55877
Multi-exon transcripts	73562	117741
Multi-transcript loci	15988	21065
Super-loci w/ reference transcripts	25893	49754
Sensitivity (%)
Base level	48	100
Exon level	46.2	94.9
Intron level	58.7	100
Intron chain level	29.1	100
Transcript level	27.2	100
Locus level	29.2	100
Precision (%)
Base level	61.2	78.9
Exon level	47.1	64
Intron level	62.6	72.6
Intron chain level	21.2	45.5
Transcript level	21.2	48.3
Locus level	39.5	79.9
Matching Features
Matching intron chains	15571	53553
Matching transcripts	18047	66248
Matching loci	16291	55877
Missed Features
Missed exons	96,481 (37.9%)	0 (0.0%)
Missed introns	62,393 (32.7%)	6 (0.0%)
Missed loci	23,815 (42.6%)	0 (0.0%)
Novel Features
Novel exons	59,015 (22.6%)	60,197 (15.2%)
Novel introns	35,581 (19.9%)	36,585 (13.9%)
Novel loci	12,363 (30.2%)	12,667 (18.9%)
Total union super-loci	39641	66935

## Sheet: Table S3
Table S3 Validation Information for Strand-Specific RNA-seq Data
Numbers	Reformatted Data	1++,1--,2+-,2-+ Ratio	1+-,1-+,2++,2-- Ratio	Sample ID	Sample Name
1	failed to determine:0.0130	1++,1--,2+-,2-+: 0.0333	1+-,1-+,2++,2--: 0.9538	CK0h.bam	NPB_CK_24h.4
2	failed to determine:0.0128	1++,1--,2+-,2-+: 0.0717	1+-,1-+,2++,2--: 0.9154	CK24h.bam	NPB_24h.4
3	failed to determine:0.0119	1++,1--,2+-,2-+: 0.0744	1+-,1-+,2++,2--: 0.9137	CRR176712.bam	NPB_24h.1
4	failed to determine:0.0083	1++,1--,2+-,2-+: 0.0604	1+-,1-+,2++,2--: 0.9313	CRR176713.bam	NPB_24h.2
5	failed to determine:0.0127	1++,1--,2+-,2-+: 0.0857	1+-,1-+,2++,2--: 0.9016	CRR176714.bam	NPB_24h.3
6	failed to determine:0.0119	1++,1--,2+-,2-+: 0.0780	1+-,1-+,2++,2--: 0.9101	CRR176715.bam	NPB_CK_24h.1
7	failed to determine:0.0114	1++,1--,2+-,2-+: 0.0659	1+-,1-+,2++,2--: 0.9227	CRR176716.bam	NPB_CK_24h.2
8	failed to determine:0.0090	1++,1--,2+-,2-+: 0.0677	1+-,1-+,2++,2--: 0.9196	CRR176717.bam	NPB_CK_24h.3
9	failed to determine:0.0113	1++,1--,2+-,2-+: 0.1355	1+-,1-+,2++,2--: 0.8555	CRR176718.bam	NPB_48h.1
10	failed to determine:0.0113	1++,1--,2+-,2-+: 0.0558	1+-,1-+,2++,2--: 0.9329	CRR176719.bam	NPB_48h.2
11	failed to determine:0.0132	1++,1--,2+-,2-+: 0.0689	1+-,1-+,2++,2--: 0.9179	CRR176720.bam	NPB_48h.3
12	failed to determine:0.0125	1++,1--,2+-,2-+: 0.0620	1+-,1-+,2++,2--: 0.9255	CRR176721.bam	NPB_CK_48h.1
13	failed to determine:0.0114	1++,1--,2+-,2-+: 0.0640	1+-,1-+,2++,2--: 0.9246	CRR176722.bam	NPB_CK_48h.2
14	failed to determine:0.0147	1++,1--,2+-,2-+: 0.0729	1+-,1-+,2++,2--: 0.9146	CRR176723.bam	NPB_CK_48h.3
15	failed to determine:0.0134	1++,1--,2+-,2-+: 0.0666	1+-,1-+,2++,2--: 0.9187	CRR176724.bam	NPB_72h.1
16	failed to determine:0.0134	1++,1--,2+-,2-+: 0.0746	1+-,1-+,2++,2--: 0.9120	CRR176725.bam	NPB_72h.2
17	failed to determine:0.0176	1++,1--,2+-,2-+: 0.0727	1+-,1-+,2++,2--: 0.9097	CRR176726.bam	NPB_72h.3
18	failed to determine:0.0130	1++,1--,2+-,2-+: 0.0720	1+-,1-+,2++,2--: 0.9152	CRR176727.bam	NPB_CK_72h.1
19	failed to determine:0.0140	1++,1--,2+-,2-+: 0.0665	1+-,1-+,2++,2--: 0.9205	CRR176728.bam	NPB_CK_72h.2
20	failed to determine:0.0140	1++,1--,2+-,2-+: 0.0267	1+-,1-+,2++,2--: 0.9593	CRR176729.bam	NPB_CK_72h.3
21	failed to determine:0.0186	1++,1--,2+-,2-+: 0.0249	1+-,1-+,2++,2--: 0.9564	guy110h.bam	NPB_CK_24h.5
22	failed to determine:0.0199	1++,1--,2+-,2-+: 0.0311	1+-,1-+,2++,2--: 0.9491	guy1124h.bam	NPB_24h.5
23	failed to determine:0.0133	1++,1--,2+-,2-+: 0.0243	1+-,1-+,2++,2--: 0.9595	js1530h.bam	NPB_0h.6
24	failed to determine:0.0133	1++,1--,2+-,2-+: 0.0060	1+-,1-+,2++,2--: 0.9808	js15324h.bam	NPB_CK_24h.6
25	failed to determine:0.0114	1++,1--,2+-,2-+: 0.0200	1+-,1-+,2++,2--: 0.9685	SRR9158193.bam	IR25_0h.1
26	failed to determine:0.0133	1++,1--,2+-,2-+: 0.0060	1+-,1-+,2++,2--: 0.9808	SRR9158194.bam	IR25_0h.2
27	failed to determine:0.0081	1++,1--,2+-,2-+: 0.9758	1+-,1-+,2++,2--: 0.0161	SRR9158195.bam	IR25_0h.3
28	failed to determine:0.0122	1++,1--,2+-,2-+: 0.0197	1+-,1-+,2++,2--: 0.9681	SRR9158196.bam	IR25_12h.1
29	failed to determine:0.0130	1++,1--,2+-,2-+: 0.0206	1+-,1-+,2++,2--: 0.9603	SRR9158197.bam	IR25_12h.2
30	failed to determine:0.0097	1++,1--,2+-,2-+: 0.9588	1+-,1-+,2++,2--: 0.0282	SRR9158198.bam	IR25_12h.3
31	failed to determine:0.0149	1++,1--,2+-,2-+: 0.0060	1+-,1-+,2++,2--: 0.9791	SRR9158199.bam	IR25_24h.1
32	failed to determine:0.0082	1++,1--,2+-,2-+: 0.0184	1+-,1-+,2++,2--: 0.9667	SRR9158200.bam	IR25_24h.2
33	failed to determine:0.0096	1++,1--,2+-,2-+: 0.9798	1+-,1-+,2++,2--: 0.0120	SRR9158201.bam	IR25_24h.3
34	failed to determine:0.0094	1++,1--,2+-,2-+: 0.0081	1+-,1-+,2++,2--: 0.9824	SRR9158202.bam	LTH_0h.1
35	failed to determine:0.0070	1++,1--,2+-,2-+: 0.0093	1+-,1-+,2++,2--: 0.9813	SRR9158203.bam	LTH_0h.2
36	failed to determine:0.0109	1++,1--,2+-,2-+: 0.9840	1+-,1-+,2++,2--: 0.0090	SRR9158204.bam	LTH_0h.3
37	failed to determine:0.0103	1++,1--,2+-,2-+: 0.0077	1+-,1-+,2++,2--: 0.9814	SRR9158205.bam	LTH_12h.1
38	failed to determine:0.0107	1++,1--,2+-,2-+: 0.4949	1+-,1-+,2++,2--: 0.4949	SRR9158206.bam	LTH_12h.2
39	failed to determine:0.0098	1++,1--,2+-,2-+: 0.9781	1+-,1-+,2++,2--: 0.0112	SRR9158207.bam	LTH_12h.3
40	failed to determine:0.0085	1++,1--,2+-,2-+: 0.0084	1+-,1-+,2++,2--: 0.9818	SRR9158208.bam	LTH_24h.1
41	failed to determine:0.0118	1++,1--,2+-,2-+: 0.0170	1+-,1-+,2++,2--: 0.9745	SRR9158209.bam	LTH_24h.2
42	failed to determine:0.0118	1++,1--,2+-,2-+: 0.4941	1+-,1-+,2++,2--: 0.4941	SRR9158210.bam	LTH_24h.3

## Sheet: Table S4
Table S4 Statistical Summary of Strand-Specific Transcriptome Sequencing Data
sample Name	sample ID	Total Reads	map reads	Mapped Reads (%)	Properly Paired Reads (%)	Singletons (%)	Mate Mapped to Different Chr (%)	Mate Mapped to Different Chr (mapQ>=5) (%)	GC%
NPB_0h.4	CK.0h	131077410	1.3033e+10	99.43	98.06	0.29	0.12	0.06	42
NPB_24h.4	CK.24h	101159459	1.00644e+10	99.49	98.15	0.29	0.11	0.06	42
NPB_24h.1	CRR176712	220449228	2.17716e+10	98.76	96.14	0.96	0.14	0.08	54.4013
NPB_24h.2	CRR176713	248531341	2.44605e+10	98.42	95.37	0.94	0.18	0.12	54.444
NPB_24h.3	CRR176714	165412261	1.62749e+10	98.39	95.14	0.87	0.13	0.08	54.3867
NPB_CK_24h.1	CRR176715	287388631	2.84342e+10	98.94	96.58	0.89	0.13	0.08	53.9119
NPB_CK_24h.2	CRR176716	232635088	2.30006e+10	98.87	96.47	0.94	0.12	0.08	54.4295
NPB_CK_24h.3	CRR176717	210630496	2.08419e+10	98.95	96.57	0.91	0.12	0.08	54.3858
NPB_48h.1	CRR176718	192429383	1.87753e+10	97.57	94.2	1.06	0.13	0.09	54.3703
NPB_48h.2	CRR176719	152808176	1.49569e+10	97.88	93.93	1.68	0.16	0.11	54.3909
NPB_48h.3	CRR176720	224322740	2.19926e+10	98.04	94.99	1.09	0.13	0.09	54.3835
NPB_CK_48h.1	CRR176721	188829023	1.85808e+10	98.4	95.56	1.17	0.16	0.11	54.4018
NPB_CK_48h.2	CRR176722	221173701	2.18011e+10	98.57	95.82	1.1	0.13	0.08	54.4699
NPB_CK_48h.3	CRR176723	193195101	1.90085e+10	98.39	95.54	1.04	0.14	0.09	54.4646
NPB_72h.1	CRR176724	174323858	1.70349e+10	97.72	94.63	0.99	0.12	0.09	54.447
NPB_72h.2	CRR176725	199961690	1.96122e+10	98.08	95.23	1.02	0.15	0.11	54.4632
NPB_72h.3	CRR176726	183565623	1.79784e+10	97.94	94.75	1.17	0.17	0.13	54.4631
NPB_CK_72h.1	CRR176727	161431237	1.58832e+10	98.39	95.62	1.05	0.14	0.1	54.3819
NPB_CK_72h.2	CRR176728	205681888	1.98031e+10	96.28	91.98	1	0.13	0.09	54.3998
NPB_CK_72h.3	CRR176729	241368090	2.3671e+10	98.07	94.77	1.16	0.13	0.09	54.4473
NPB_0h.5	guy11.0h	137018638	1.36388e+10	99.54	98.25	0.31	0.13	0.07	43
NPB_24h.5	guy11.24h	122490410	1.21229e+10	98.97	97.1	0.27	0.09	0.05	41.5
NPB_0h.6	js153.0h	121069120	12046377440	99.5	98.18	0.35	0.14	0.08	43
NPB_24h.6	js153.24h	123589534	1.22551e+10	99.16	97.41	0.29	0.11	0.06	42
IR25_0h.1	SRR9158193	492702529	4.84228e+10	98.28	77.42	0.92	2.2	0.17	44
IR25_0h.2	SRR9158194	339531872	3.3505e+10	98.68	79.54	0.68	2.1	0.17	44
IR25_0h.3	SRR9158195	191435042	1.69018e+10	88.29	63.22	1.28	1.91	0.11	45
IR25_12h.1	SRR9158196	279631332	26425160874	94.5	81.63	6.17	0.14	0.07	44
IR25_12h.2	SRR9158197	649568393	6.28782e+10	96.8	51.06	2.76	5.21	0.23	45
IR25_12h.3	SRR9158198	228652441	2.04461e+10	89.42	77.69	1.84	0.09	0.06	46
IR25_24h.1	SRR9158199	343909239	3.35208e+10	97.47	80.11	0.95	1.28	0.12	46
IR25_24h.2	SRR9158200	529521925	5.22373e+10	98.65	55.4	0.33	5.93	0.31	44
IR25_24h.3	SRR9158201	213580667	1.82825e+10	85.6	59.22	1.1	1.74	0.11	46
LTH_0h.1	SRR9158202	444498450	4.36453e+10	98.19	83.87	1.6	1.08	0.12	46
LTH_0h.2	SRR9158203	409285699	4.00077e+10	97.75	80.9	1.82	1.17	0.13	47
LTH_0h.3	SRR9158204	171244235	1.47972e+10	86.41	59.98	1.07	1.98	0.09	46
LTH_12h.1	SRR9158205	539165061	5.15604e+10	95.63	83.41	6.24	0.1	0.05	46
LTH_12h.3	SRR9158208	384000939	3.73748e+10	97.33	77.82	0.89	1.82	0.16	45
LTH_24h.1	SRR9158209	223080884	2.17705e+10	97.59	55.99	0.34	4.57	0.28	43
LTH_24h.2	SRR9158207	190053839	1.73082e+10	91.07	81.66	1.71	0.07	0.04	46

## Sheet: Table S5
Table S5 Complete GTF Annotation Information of Long Non-Coding RNAs (lncRNAs)
Chromosome	Software	Feature	Start	End	Score	Strand	Phase	Attributes
Chr1	StringTie	transcript	41849	42067	1000	+	.	transcript_id "LncRNA.6.1"; gene_id "LncRNA.6"
Chr1	StringTie	exon	41849	42067	1000	+	.	transcript_id "LncRNA.6.1"; gene_id "LncRNA.6";
Chr1	StringTie	transcript	60747	61084	1000	-	.	transcript_id "LncRNA.14.1"; gene_id "LncRNA.14"
Chr1	StringTie	exon	60747	60967	1000	-	.	transcript_id "LncRNA.14.1"; gene_id "LncRNA.14";
Chr1	StringTie	exon	61038	61084	1000	-	.	transcript_id "LncRNA.14.1"; gene_id "LncRNA.14";
Chr1	StringTie	transcript	71032	71304	1000	+	.	transcript_id "LncRNA.9.1"; gene_id "LncRNA.9"
Chr1	StringTie	exon	71032	71304	1000	+	.	transcript_id "LncRNA.9.1"; gene_id "LncRNA.9";
Chr1	StringTie	transcript	135932	136268	1000	+	.	transcript_id "LncRNA.22.1"; gene_id "LncRNA.22"
Chr1	StringTie	exon	135932	136268	1000	+	.	transcript_id "LncRNA.22.1"; gene_id "LncRNA.22";
Chr1	StringTie	transcript	137803	138537	1000	+	.	transcript_id "LncRNA.23.1"; gene_id "LncRNA.23"
Chr1	StringTie	exon	137803	138537	1000	+	.	transcript_id "LncRNA.23.1"; gene_id "LncRNA.23";
Chr1	StringTie	transcript	138923	139206	1000	+	.	transcript_id "LncRNA.24.1"; gene_id "LncRNA.24"
Chr1	StringTie	exon	138923	139206	1000	+	.	transcript_id "LncRNA.24.1"; gene_id "LncRNA.24";
Chr1	StringTie	transcript	144835	145224	1000	-	.	transcript_id "LncRNA.27.1"; gene_id "LncRNA.27"
Chr1	StringTie	exon	144835	145224	1000	-	.	transcript_id "LncRNA.27.1"; gene_id "LncRNA.27";
Chr1	StringTie	transcript	150487	150895	1000	-	.	transcript_id "LncRNA.29.1"; gene_id "LncRNA.29"
Chr1	StringTie	exon	150487	150511	1000	-	.	transcript_id "LncRNA.29.1"; gene_id "LncRNA.29";
Chr1	StringTie	exon	150579	150895	1000	-	.	transcript_id "LncRNA.29.1"; gene_id "LncRNA.29";
Chr1	StringTie	transcript	163559	164878	1000	+	.	transcript_id "LncRNA.32.1"; gene_id "LncRNA.32"
Chr1	StringTie	exon	163559	164878	1000	+	.	transcript_id "LncRNA.32.1"; gene_id "LncRNA.32";
Chr1	StringTie	transcript	170693	172297	1000	+	.	transcript_id "LncRNA.34.1"; gene_id "LncRNA.34"
Chr1	StringTie	exon	170693	171141	1000	+	.	transcript_id "LncRNA.34.1"; gene_id "LncRNA.34";
Chr1	StringTie	exon	171435	172297	1000	+	.	transcript_id "LncRNA.34.1"; gene_id "LncRNA.34";
Chr1	StringTie	transcript	172661	172910	1000	+	.	transcript_id "LncRNA.35.1"; gene_id "LncRNA.35"
Chr1	StringTie	exon	172661	172910	1000	+	.	transcript_id "LncRNA.35.1"; gene_id "LncRNA.35";
Chr1	StringTie	transcript	202547	203006	1000	+	.	transcript_id "LncRNA.42.2"; gene_id "LncRNA.42"
Chr1	StringTie	exon	202547	203006	1000	+	.	transcript_id "LncRNA.42.2"; gene_id "LncRNA.42";
Chr1	StringTie	transcript	298902	299237	1000	+	.	transcript_id "LncRNA.65.1"; gene_id "LncRNA.65"
Chr1	StringTie	exon	298902	299237	1000	+	.	transcript_id "LncRNA.65.1"; gene_id "LncRNA.65";
Chr1	StringTie	transcript	316669	317300	1000	+	.	transcript_id "LncRNA.48.1"; gene_id "LncRNA.48"
Chr1	StringTie	exon	316669	317300	1000	+	.	transcript_id "LncRNA.48.1"; gene_id "LncRNA.48";
Chr1	StringTie	transcript	322986	323250	1000	+	.	transcript_id "LncRNA.51.1"; gene_id "LncRNA.51"
Chr1	StringTie	exon	322986	323250	1000	+	.	transcript_id "LncRNA.51.1"; gene_id "LncRNA.51";
Chr1	StringTie	transcript	372649	373957	1000	+	.	transcript_id "LncRNA.69.2"; gene_id "LncRNA.69"
Chr1	StringTie	exon	372649	373957	1000	+	.	transcript_id "LncRNA.69.2"; gene_id "LncRNA.69";
Chr1	StringTie	transcript	394021	394588	1000	-	.	transcript_id "LncRNA.73.1"; gene_id "LncRNA.73"
Chr1	StringTie	exon	394021	394588	1000	-	.	transcript_id "LncRNA.73.1"; gene_id "LncRNA.73";
Chr1	StringTie	transcript	399259	399497	1000	-	.	transcript_id "LncRNA.74.1"; gene_id "LncRNA.74"
Chr1	StringTie	exon	399259	399497	1000	-	.	transcript_id "LncRNA.74.1"; gene_id "LncRNA.74";
Chr1	StringTie	transcript	401167	401551	1000	-	.	transcript_id "LncRNA.75.1"; gene_id "LncRNA.75"
Chr1	StringTie	exon	401167	401551	1000	-	.	transcript_id "LncRNA.75.1"; gene_id "LncRNA.75";
Chr1	StringTie	transcript	413956	414159	1000	-	.	transcript_id "LncRNA.80.1"; gene_id "LncRNA.80"
Chr1	StringTie	exon	413956	414159	1000	-	.	transcript_id "LncRNA.80.1"; gene_id "LncRNA.80";
Chr1	StringTie	transcript	435807	436055	1000	-	.	transcript_id "LncRNA.91.1"; gene_id "LncRNA.91"
Chr1	StringTie	exon	435807	436055	1000	-	.	transcript_id "LncRNA.91.1"; gene_id "LncRNA.91";
Chr1	StringTie	transcript	481434	481800	1000	-	.	transcript_id "LncRNA.84.1"; gene_id "LncRNA.84"
Chr1	StringTie	exon	481434	481800	1000	-	.	transcript_id "LncRNA.84.1"; gene_id "LncRNA.84";
Chr1	StringTie	transcript	494116	494413	1000	-	.	transcript_id "LncRNA.86.1"; gene_id "LncRNA.86"
Chr1	StringTie	exon	494116	494345	1000	-	.	transcript_id "LncRNA.86.1"; gene_id "LncRNA.86";
Chr1	StringTie	exon	494370	494413	1000	-	.	transcript_id "LncRNA.86.1"; gene_id "LncRNA.86";
Chr1	StringTie	transcript	537270	537659	1000	-	.	transcript_id "LncRNA.98.1"; gene_id "LncRNA.98"
Chr1	StringTie	exon	537270	537480	1000	-	.	transcript_id "LncRNA.98.1"; gene_id "LncRNA.98";
Chr1	StringTie	exon	537567	537659	1000	-	.	transcript_id "LncRNA.98.1"; gene_id "LncRNA.98";
Chr1	StringTie	transcript	602078	602415	1000	+	.	transcript_id "LncRNA.111.1"; gene_id "LncRNA.111"
Chr1	StringTie	exon	602078	602415	1000	+	.	transcript_id "LncRNA.111.1"; gene_id "LncRNA.111";
Chr1	StringTie	transcript	620237	620556	1000	+	.	transcript_id "LncRNA.112.1"; gene_id "LncRNA.112"
Chr1	StringTie	exon	620237	620556	1000	+	.	transcript_id "LncRNA.112.1"; gene_id "LncRNA.112";
Chr1	StringTie	transcript	633759	633992	1000	-	.	transcript_id "LncRNA.116.1"; gene_id "LncRNA.116"
Chr1	StringTie	exon	633759	633992	1000	-	.	transcript_id "LncRNA.116.1"; gene_id "LncRNA.116";
Chr1	StringTie	transcript	709539	709776	1000	-	.	transcript_id "LncRNA.122.1"; gene_id "LncRNA.122"
Chr1	StringTie	exon	709539	709776	1000	-	.	transcript_id "LncRNA.122.1"; gene_id "LncRNA.122";
Chr1	StringTie	transcript	753491	753865	1000	-	.	transcript_id "LncRNA.133.2"; gene_id "LncRNA.133"
Chr1	StringTie	exon	753491	753865	1000	-	.	transcript_id "LncRNA.133.2"; gene_id "LncRNA.133";
Chr1	StringTie	transcript	782812	783221	1000	+	.	transcript_id "LncRNA.126.1"; gene_id "LncRNA.126"
Chr1	StringTie	exon	782812	783221	1000	+	.	transcript_id "LncRNA.126.1"; gene_id "LncRNA.126";
Chr1	StringTie	transcript	797107	797488	1000	-	.	transcript_id "LncRNA.143.1"; gene_id "LncRNA.143"
Chr1	StringTie	exon	797107	797488	1000	-	.	transcript_id "LncRNA.143.1"; gene_id "LncRNA.143";
Chr1	StringTie	transcript	848643	849034	1000	+	.	transcript_id "LncRNA.166.1"; gene_id "LncRNA.166"
Chr1	StringTie	exon	848643	849034	1000	+	.	transcript_id "LncRNA.166.1"; gene_id "LncRNA.166";
Chr1	StringTie	transcript	858125	858726	1000	+	.	transcript_id "LncRNA.168.4"; gene_id "LncRNA.168"
Chr1	StringTie	exon	858125	858204	1000	+	.	transcript_id "LncRNA.168.4"; gene_id "LncRNA.168";
Chr1	StringTie	exon	858316	858571	1000	+	.	transcript_id "LncRNA.168.4"; gene_id "LncRNA.168";
Chr1	StringTie	exon	858640	858726	1000	+	.	transcript_id "LncRNA.168.4"; gene_id "LncRNA.168";
Chr1	StringTie	transcript	916181	916590	1000	-	.	transcript_id "LncRNA.178.1"; gene_id "LncRNA.178"
Chr1	StringTie	exon	916181	916590	1000	-	.	transcript_id "LncRNA.178.1"; gene_id "LncRNA.178";
Chr1	StringTie	transcript	918395	918630	1000	-	.	transcript_id "LncRNA.179.1"; gene_id "LncRNA.179"
Chr1	StringTie	exon	918395	918630	1000	-	.	transcript_id "LncRNA.179.1"; gene_id "LncRNA.179";
Chr1	StringTie	transcript	967274	967846	1000	-	.	transcript_id "LncRNA.150.1"; gene_id "LncRNA.150"
Chr1	StringTie	exon	967274	967846	1000	-	.	transcript_id "LncRNA.150.1"; gene_id "LncRNA.150";
Chr1	StringTie	transcript	988528	988770	1000	+	.	transcript_id "LncRNA.154.1"; gene_id "LncRNA.154"
Chr1	StringTie	exon	988528	988770	1000	+	.	transcript_id "LncRNA.154.1"; gene_id "LncRNA.154";
Chr1	StringTie	transcript	1049584	1050162	1000	+	.	transcript_id "LncRNA.187.2"; gene_id "LncRNA.187"
Chr1	StringTie	exon	1049584	1050162	1000	+	.	transcript_id "LncRNA.187.2"; gene_id "LncRNA.187";
Chr1	StringTie	transcript	1068335	1068753	1000	-	.	transcript_id "LncRNA.189.2"; gene_id "LncRNA.189"
Chr1	StringTie	exon	1068335	1068753	1000	-	.	transcript_id "LncRNA.189.2"; gene_id "LncRNA.189";
Chr1	StringTie	transcript	1138773	1139086	1000	+	.	transcript_id "LncRNA.194.1"; gene_id "LncRNA.194"
Chr1	StringTie	exon	1138773	1139086	1000	+	.	transcript_id "LncRNA.194.1"; gene_id "LncRNA.194";
Chr1	StringTie	transcript	1214586	1216504	1000	+	.	transcript_id "LncRNA.204.1"; gene_id "LncRNA.204"
Chr1	StringTie	exon	1214586	1214632	1000	+	.	transcript_id "LncRNA.204.1"; gene_id "LncRNA.204";
Chr1	StringTie	exon	1216035	1216504	1000	+	.	transcript_id "LncRNA.204.1"; gene_id "LncRNA.204";
Chr1	StringTie	transcript	1233618	1235433	1000	+	.	transcript_id "LncRNA.207.5"; gene_id "LncRNA.207"
Chr1	StringTie	exon	1233618	1234458	1000	+	.	transcript_id "LncRNA.207.5"; gene_id "LncRNA.207";
Chr1	StringTie	exon	1234542	1235433	1000	+	.	transcript_id "LncRNA.207.5"; gene_id "LncRNA.207";
Chr1	StringTie	transcript	1233862	1235433	1000	+	.	transcript_id "LncRNA.207.6"; gene_id "LncRNA.207"
Chr1	StringTie	exon	1233862	1235051	1000	+	.	transcript_id "LncRNA.207.6"; gene_id "LncRNA.207";
Chr1	StringTie	exon	1235073	1235433	1000	+	.	transcript_id "LncRNA.207.6"; gene_id "LncRNA.207";
Chr1	StringTie	transcript	1255696	1255949	1000	-	.	transcript_id "LncRNA.210.1"; gene_id "LncRNA.210"
Chr1	StringTie	exon	1255696	1255949	1000	-	.	transcript_id "LncRNA.210.1"; gene_id "LncRNA.210";
Chr1	StringTie	transcript	1404833	1405687	1000	-	.	transcript_id "LncRNA.222.1"; gene_id "LncRNA.222"
Chr1	StringTie	exon	1404833	1405111	1000	-	.	transcript_id "LncRNA.222.1"; gene_id "LncRNA.222";
Chr1	StringTie	exon	1405187	1405392	1000	-	.	transcript_id "LncRNA.222.1"; gene_id "LncRNA.222";
Chr1	StringTie	exon	1405511	1405687	1000	-	.	transcript_id "LncRNA.222.1"; gene_id "LncRNA.222";
Chr1	StringTie	transcript	1407068	1407586	1000	-	.	transcript_id "LncRNA.223.2"; gene_id "LncRNA.223"
Chr1	StringTie	exon	1407068	1407176	1000	-	.	transcript_id "LncRNA.223.2"; gene_id "LncRNA.223";
Chr1	StringTie	exon	1407304	1407586	1000	-	.	transcript_id "LncRNA.223.2"; gene_id "LncRNA.223";
Chr1	StringTie	transcript	1407361	1409515	1000	-	.	transcript_id "LncRNA.223.3"; gene_id "LncRNA.223"
Chr1	StringTie	exon	1407361	1407393	1000	-	.	transcript_id "LncRNA.223.3"; gene_id "LncRNA.223";
Chr1	StringTie	exon	1407454	1407487	1000	-	.	transcript_id "LncRNA.223.3"; gene_id "LncRNA.223";
Chr1	StringTie	exon	1407618	1407704	1000	-	.	transcript_id "LncRNA.223.3"; gene_id "LncRNA.223";
Chr1	StringTie	exon	1408190	1408261	1000	-	.	transcript_id "LncRNA.223.3"; gene_id "LncRNA.223";
Chr1	StringTie	exon	1409401	1409515	1000	-	.	transcript_id "LncRNA.223.3"; gene_id "LncRNA.223";
Chr1	StringTie	transcript	1412057	1412428	1000	-	.	transcript_id "LncRNA.225.1"; gene_id "LncRNA.225"
Chr1	StringTie	exon	1412057	1412428	1000	-	.	transcript_id "LncRNA.225.1"; gene_id "LncRNA.225";
Chr1	StringTie	transcript	1683750	1684519	1000	-	.	transcript_id "LncRNA.248.1"; gene_id "LncRNA.248"
Chr1	StringTie	exon	1683750	1684519	1000	-	.	transcript_id "LncRNA.248.1"; gene_id "LncRNA.248";
Chr1	StringTie	transcript	1710930	1711254	1000	-	.	transcript_id "LncRNA.251.1"; gene_id "LncRNA.251"
Chr1	StringTie	exon	1710930	1711254	1000	-	.	transcript_id "LncRNA.251.1"; gene_id "LncRNA.251";
Chr1	StringTie	transcript	1727082	1727512	1000	-	.	transcript_id "LncRNA.255.1"; gene_id "LncRNA.255"
Chr1	StringTie	exon	1727082	1727512	1000	-	.	transcript_id "LncRNA.255.1"; gene_id "LncRNA.255";
Chr1	StringTie	transcript	1740532	1740797	1000	+	.	transcript_id "LncRNA.257.1"; gene_id "LncRNA.257"
Chr1	StringTie	exon	1740532	1740797	1000	+	.	transcript_id "LncRNA.257.1"; gene_id "LncRNA.257";
Chr1	StringTie	transcript	1749579	1749833	1000	+	.	transcript_id "LncRNA.258.1"; gene_id "LncRNA.258"
Chr1	StringTie	exon	1749579	1749833	1000	+	.	transcript_id "LncRNA.258.1"; gene_id "LncRNA.258";
Chr1	StringTie	transcript	1783176	1784113	1000	+	.	transcript_id "LncRNA.264.1"; gene_id "LncRNA.264"
Chr1	StringTie	exon	1783176	1784113	1000	+	.	transcript_id "LncRNA.264.1"; gene_id "LncRNA.264";
Chr1	StringTie	transcript	1797550	1797879	1000	-	.	transcript_id "LncRNA.267.1"; gene_id "LncRNA.267"
Chr1	StringTie	exon	1797550	1797879	1000	-	.	transcript_id "LncRNA.267.1"; gene_id "LncRNA.267";
Chr1	StringTie	transcript	1798949	1799669	1000	-	.	transcript_id "LncRNA.268.1"; gene_id "LncRNA.268"
Chr1	StringTie	exon	1798949	1799669	1000	-	.	transcript_id "LncRNA.268.1"; gene_id "LncRNA.268";
Chr1	StringTie	transcript	1932446	1932764	1000	-	.	transcript_id "LncRNA.280.1"; gene_id "LncRNA.280"
Chr1	StringTie	exon	1932446	1932764	1000	-	.	transcript_id "LncRNA.280.1"; gene_id "LncRNA.280";
Chr1	StringTie	transcript	1989735	1990122	1000	+	.	transcript_id "LncRNA.291.1"; gene_id "LncRNA.291"
Chr1	StringTie	exon	1989735	1990122	1000	+	.	transcript_id "LncRNA.291.1"; gene_id "LncRNA.291";
Chr1	StringTie	transcript	1995489	1995851	1000	-	.	transcript_id "LncRNA.292.1"; gene_id "LncRNA.292"
Chr1	StringTie	exon	1995489	1995851	1000	-	.	transcript_id "LncRNA.292.1"; gene_id "LncRNA.292";
Chr1	StringTie	transcript	1997135	1997364	1000	-	.	transcript_id "LncRNA.293.1"; gene_id "LncRNA.293"
Chr1	StringTie	exon	1997135	1997364	1000	-	.	transcript_id "LncRNA.293.1"; gene_id "LncRNA.293";
Chr1	StringTie	transcript	1997838	1998134	1000	-	.	transcript_id "LncRNA.294.1"; gene_id "LncRNA.294"
Chr1	StringTie	exon	1997838	1998134	1000	-	.	transcript_id "LncRNA.294.1"; gene_id "LncRNA.294";
Chr1	StringTie	transcript	2035071	2035612	1000	-	.	transcript_id "LncRNA.299.1"; gene_id "LncRNA.299"
Chr1	StringTie	exon	2035071	2035612	1000	-	.	transcript_id "LncRNA.299.1"; gene_id "LncRNA.299";
Chr1	StringTie	transcript	2037468	2038008	1000	-	.	transcript_id "LncRNA.300.1"; gene_id "LncRNA.300"
Chr1	StringTie	exon	2037468	2038008	1000	-	.	transcript_id "LncRNA.300.1"; gene_id "LncRNA.300";
Chr1	StringTie	transcript	2079145	2079445	1000	+	.	transcript_id "LncRNA.304.1"; gene_id "LncRNA.304"
Chr1	StringTie	exon	2079145	2079445	1000	+	.	transcript_id "LncRNA.304.1"; gene_id "LncRNA.304";
Chr1	StringTie	transcript	2156210	2156485	1000	+	.	transcript_id "LncRNA.316.1"; gene_id "LncRNA.316"
Chr1	StringTie	exon	2156210	2156485	1000	+	.	transcript_id "LncRNA.316.1"; gene_id "LncRNA.316";
Chr1	StringTie	transcript	2156881	2157223	1000	+	.	transcript_id "LncRNA.317.1"; gene_id "LncRNA.317"
Chr1	StringTie	exon	2156881	2157223	1000	+	.	transcript_id "LncRNA.317.1"; gene_id "LncRNA.317";
Chr1	StringTie	transcript	2204889	2205210	1000	+	.	transcript_id "LncRNA.319.1"; gene_id "LncRNA.319"
Chr1	StringTie	exon	2204889	2205210	1000	+	.	transcript_id "LncRNA.319.1"; gene_id "LncRNA.319";
Chr1	StringTie	transcript	2205467	2205686	1000	+	.	transcript_id "LncRNA.320.1"; gene_id "LncRNA.320"
Chr1	StringTie	exon	2205467	2205686	1000	+	.	transcript_id "LncRNA.320.1"; gene_id "LncRNA.320";
Chr1	StringTie	transcript	2205960	2206236	1000	+	.	transcript_id "LncRNA.321.1"; gene_id "LncRNA.321"
Chr1	StringTie	exon	2205960	2206236	1000	+	.	transcript_id "LncRNA.321.1"; gene_id "LncRNA.321";
Chr1	StringTie	transcript	2211896	2212229	1000	-	.	transcript_id "LncRNA.322.1"; gene_id "LncRNA.322"
Chr1	StringTie	exon	2211896	2212229	1000	-	.	transcript_id "LncRNA.322.1"; gene_id "LncRNA.322";
Chr1	StringTie	transcript	2212464	2219766	1000	+	.	transcript_id "LncRNA.323.1"; gene_id "LncRNA.323"
Chr1	StringTie	exon	2212464	2212878	1000	+	.	transcript_id "LncRNA.323.1"; gene_id "LncRNA.323";
Chr1	StringTie	exon	2219094	2219168	1000	+	.	transcript_id "LncRNA.323.1"; gene_id "LncRNA.323";
Chr1	StringTie	exon	2219475	2219766	1000	+	.	transcript_id "LncRNA.323.1"; gene_id "LncRNA.323";
Chr1	StringTie	transcript	2212908	2213368	1000	+	.	transcript_id "LncRNA.324.1"; gene_id "LncRNA.324"
Chr1	StringTie	exon	2212908	2213368	1000	+	.	transcript_id "LncRNA.324.1"; gene_id "LncRNA.324";
Chr1	StringTie	transcript	2213774	2214689	1000	+	.	transcript_id "LncRNA.325.1"; gene_id "LncRNA.325"
Chr1	StringTie	exon	2213774	2214689	1000	+	.	transcript_id "LncRNA.325.1"; gene_id "LncRNA.325";
Chr1	StringTie	transcript	2253657	2253944	1000	+	.	transcript_id "LncRNA.331.1"; gene_id "LncRNA.331"
Chr1	StringTie	exon	2253657	2253944	1000	+	.	transcript_id "LncRNA.331.1"; gene_id "LncRNA.331";
Chr1	StringTie	transcript	2255825	2256178	1000	+	.	transcript_id "LncRNA.333.1"; gene_id "LncRNA.333"
Chr1	StringTie	exon	2255825	2256178	1000	+	.	transcript_id "LncRNA.333.1"; gene_id "LncRNA.333";
Chr1	StringTie	transcript	2258292	2258492	1000	+	.	transcript_id "LncRNA.334.1"; gene_id "LncRNA.334"
Chr1	StringTie	exon	2258292	2258492	1000	+	.	transcript_id "LncRNA.334.1"; gene_id "LncRNA.334";
Chr1	StringTie	transcript	2285076	2285398	1000	+	.	transcript_id "LncRNA.340.1"; gene_id "LncRNA.340"
Chr1	StringTie	exon	2285076	2285398	1000	+	.	transcript_id "LncRNA.340.1"; gene_id "LncRNA.340";
Chr1	StringTie	transcript	2359447	2360113	1000	-	.	transcript_id "LncRNA.343.2"; gene_id "LncRNA.343"
Chr1	StringTie	exon	2359447	2360113	1000	-	.	transcript_id "LncRNA.343.2"; gene_id "LncRNA.343";
Chr1	StringTie	transcript	2406010	2406290	1000	-	.	transcript_id "LncRNA.353.1"; gene_id "LncRNA.353"
Chr1	StringTie	exon	2406010	2406290	1000	-	.	transcript_id "LncRNA.353.1"; gene_id "LncRNA.353";
Chr1	StringTie	transcript	2496978	2497550	1000	+	.	transcript_id "LncRNA.350.1"; gene_id "LncRNA.350"
Chr1	StringTie	exon	2496978	2497550	1000	+	.	transcript_id "LncRNA.350.1"; gene_id "LncRNA.350";
Chr1	StringTie	transcript	2575293	2575558	1000	-	.	transcript_id "LncRNA.373.1"; gene_id "LncRNA.373"
Chr1	StringTie	exon	2575293	2575558	1000	-	.	transcript_id "LncRNA.373.1"; gene_id "LncRNA.373";
Chr1	StringTie	transcript	2581381	2581674	1000	+	.	transcript_id "LncRNA.376.1"; gene_id "LncRNA.376"
Chr1	StringTie	exon	2581381	2581674	1000	+	.	transcript_id "LncRNA.376.1"; gene_id "LncRNA.376";
Chr1	StringTie	transcript	2656270	2656487	1000	+	.	transcript_id "LncRNA.382.1"; gene_id "LncRNA.382"
Chr1	StringTie	exon	2656270	2656487	1000	+	.	transcript_id "LncRNA.382.1"; gene_id "LncRNA.382";
Chr1	StringTie	transcript	2669169	2669562	1000	-	.	transcript_id "LncRNA.386.1"; gene_id "LncRNA.386"
Chr1	StringTie	exon	2669169	2669562	1000	-	.	transcript_id "LncRNA.386.1"; gene_id "LncRNA.386";
Chr1	StringTie	transcript	2676279	2676624	1000	+	.	transcript_id "LncRNA.390.1"; gene_id "LncRNA.390"
Chr1	StringTie	exon	2676279	2676624	1000	+	.	transcript_id "LncRNA.390.1"; gene_id "LncRNA.390";
Chr1	StringTie	transcript	2676966	2677313	1000	+	.	transcript_id "LncRNA.388.1"; gene_id "LncRNA.388"
Chr1	StringTie	exon	2676966	2677313	1000	+	.	transcript_id "LncRNA.388.1"; gene_id "LncRNA.388";
Chr1	StringTie	transcript	2678354	2678578	1000	+	.	transcript_id "LncRNA.391.1"; gene_id "LncRNA.391"
Chr1	StringTie	exon	2678354	2678578	1000	+	.	transcript_id "LncRNA.391.1"; gene_id "LncRNA.391";
Chr1	StringTie	transcript	2681490	2681776	1000	-	.	transcript_id "LncRNA.392.1"; gene_id "LncRNA.392"
Chr1	StringTie	exon	2681490	2681776	1000	-	.	transcript_id "LncRNA.392.1"; gene_id "LncRNA.392";
Chr1	StringTie	transcript	2685486	2685696	1000	-	.	transcript_id "LncRNA.394.1"; gene_id "LncRNA.394"
Chr1	StringTie	exon	2685486	2685696	1000	-	.	transcript_id "LncRNA.394.1"; gene_id "LncRNA.394";
Chr1	StringTie	transcript	2691885	2692389	1000	+	.	transcript_id "LncRNA.397.1"; gene_id "LncRNA.397"
Chr1	StringTie	exon	2691885	2692389	1000	+	.	transcript_id "LncRNA.397.1"; gene_id "LncRNA.397";
Chr1	StringTie	transcript	2745410	2745796	1000	+	.	transcript_id "LncRNA.403.2"; gene_id "LncRNA.403"
Chr1	StringTie	exon	2745410	2745796	1000	+	.	transcript_id "LncRNA.403.2"; gene_id "LncRNA.403";
Chr1	StringTie	transcript	2750298	2750561	1000	+	.	transcript_id "LncRNA.405.1"; gene_id "LncRNA.405"
Chr1	StringTie	exon	2750298	2750561	1000	+	.	transcript_id "LncRNA.405.1"; gene_id "LncRNA.405";
Chr1	StringTie	transcript	2753306	2753667	1000	+	.	transcript_id "LncRNA.407.1"; gene_id "LncRNA.407"
Chr1	StringTie	exon	2753306	2753667	1000	+	.	transcript_id "LncRNA.407.1"; gene_id "LncRNA.407";
Chr1	StringTie	transcript	2769114	2769470	1000	+	.	transcript_id "LncRNA.411.1"; gene_id "LncRNA.411"
Chr1	StringTie	exon	2769114	2769470	1000	+	.	transcript_id "LncRNA.411.1"; gene_id "LncRNA.411";
Chr1	StringTie	transcript	2777655	2777896	1000	+	.	transcript_id "LncRNA.414.1"; gene_id "LncRNA.414"
Chr1	StringTie	exon	2777655	2777896	1000	+	.	transcript_id "LncRNA.414.1"; gene_id "LncRNA.414";
Chr1	StringTie	transcript	2778291	2778564	1000	+	.	transcript_id "LncRNA.415.1"; gene_id "LncRNA.415"
Chr1	StringTie	exon	2778291	2778564	1000	+	.	transcript_id "LncRNA.415.1"; gene_id "LncRNA.415";
Chr1	StringTie	transcript	2796785	2797038	1000	+	.	transcript_id "LncRNA.417.1"; gene_id "LncRNA.417"
Chr1	StringTie	exon	2796785	2797038	1000	+	.	transcript_id "LncRNA.417.1"; gene_id "LncRNA.417";
Chr1	StringTie	transcript	2803993	2804457	1000	-	.	transcript_id "LncRNA.420.2"; gene_id "LncRNA.420"
Chr1	StringTie	exon	2803993	2804457	1000	-	.	transcript_id "LncRNA.420.2"; gene_id "LncRNA.420";
Chr1	StringTie	transcript	2840630	2841425	1000	-	.	transcript_id "LncRNA.424.13"; gene_id "LncRNA.424"
Chr1	StringTie	exon	2840630	2841259	1000	-	.	transcript_id "LncRNA.424.13"; gene_id "LncRNA.424";
Chr1	StringTie	exon	2841338	2841425	1000	-	.	transcript_id "LncRNA.424.13"; gene_id "LncRNA.424";
Chr1	StringTie	transcript	2873627	2873958	1000	-	.	transcript_id "LncRNA.431.1"; gene_id "LncRNA.431"
Chr1	StringTie	exon	2873627	2873808	1000	-	.	transcript_id "LncRNA.431.1"; gene_id "LncRNA.431";
Chr1	StringTie	exon	2873906	2873958	1000	-	.	transcript_id "LncRNA.431.1"; gene_id "LncRNA.431";
Chr1	StringTie	transcript	2939075	2939543	1000	+	.	transcript_id "LncRNA.436.1"; gene_id "LncRNA.436"
Chr1	StringTie	exon	2939075	2939543	1000	+	.	transcript_id "LncRNA.436.1"; gene_id "LncRNA.436";
Chr1	StringTie	transcript	2996231	2996505	1000	+	.	transcript_id "LncRNA.440.1"; gene_id "LncRNA.440"
Chr1	StringTie	exon	2996231	2996505	1000	+	.	transcript_id "LncRNA.440.1"; gene_id "LncRNA.440";
Chr1	StringTie	transcript	3040355	3040605	1000	-	.	transcript_id "LncRNA.446.1"; gene_id "LncRNA.446"
Chr1	StringTie	exon	3040355	3040605	1000	-	.	transcript_id "LncRNA.446.1"; gene_id "LncRNA.446";
Chr1	StringTie	transcript	3053324	3053902	1000	+	.	transcript_id "LncRNA.450.1"; gene_id "LncRNA.450"
Chr1	StringTie	exon	3053324	3053902	1000	+	.	transcript_id "LncRNA.450.1"; gene_id "LncRNA.450";
Chr1	StringTie	transcript	3057826	3058066	1000	+	.	transcript_id "LncRNA.452.1"; gene_id "LncRNA.452"
Chr1	StringTie	exon	3057826	3058066	1000	+	.	transcript_id "LncRNA.452.1"; gene_id "LncRNA.452";
Chr1	StringTie	transcript	3135314	3135557	1000	-	.	transcript_id "LncRNA.460.1"; gene_id "LncRNA.460"
Chr1	StringTie	exon	3135314	3135557	1000	-	.	transcript_id "LncRNA.460.1"; gene_id "LncRNA.460";
Chr1	StringTie	transcript	3147395	3149221	1000	+	.	transcript_id "LncRNA.463.1"; gene_id "LncRNA.463"
Chr1	StringTie	exon	3147395	3147465	1000	+	.	transcript_id "LncRNA.463.1"; gene_id "LncRNA.463";
Chr1	StringTie	exon	3149018	3149221	1000	+	.	transcript_id "LncRNA.463.1"; gene_id "LncRNA.463";
Chr1	StringTie	transcript	3235836	3236113	1000	-	.	transcript_id "LncRNA.471.1"; gene_id "LncRNA.471"
Chr1	StringTie	exon	3235836	3236113	1000	-	.	transcript_id "LncRNA.471.1"; gene_id "LncRNA.471";
Chr1	StringTie	transcript	3286599	3286924	1000	+	.	transcript_id "LncRNA.480.1"; gene_id "LncRNA.480"
Chr1	StringTie	exon	3286599	3286924	1000	+	.	transcript_id "LncRNA.480.1"; gene_id "LncRNA.480";
Chr1	StringTie	transcript	3368053	3368472	1000	+	.	transcript_id "LncRNA.486.1"; gene_id "LncRNA.486"
Chr1	StringTie	exon	3368053	3368472	1000	+	.	transcript_id "LncRNA.486.1"; gene_id "LncRNA.486";
Chr1	StringTie	transcript	3379410	3379951	1000	+	.	transcript_id "LncRNA.489.1"; gene_id "LncRNA.489"
Chr1	StringTie	exon	3379410	3379951	1000	+	.	transcript_id "LncRNA.489.1"; gene_id "LncRNA.489";
Chr1	StringTie	transcript	3386386	3386643	1000	-	.	transcript_id "LncRNA.490.1"; gene_id "LncRNA.490"
Chr1	StringTie	exon	3386386	3386643	1000	-	.	transcript_id "LncRNA.490.1"; gene_id "LncRNA.490";
Chr1	StringTie	transcript	3451179	3451449	1000	-	.	transcript_id "LncRNA.500.1"; gene_id "LncRNA.500"
Chr1	StringTie	exon	3451179	3451449	1000	-	.	transcript_id "LncRNA.500.1"; gene_id "LncRNA.500";
Chr1	StringTie	transcript	3456678	3456913	1000	+	.	transcript_id "LncRNA.505.1"; gene_id "LncRNA.505"
Chr1	StringTie	exon	3456678	3456913	1000	+	.	transcript_id "LncRNA.505.1"; gene_id "LncRNA.505";
Chr1	StringTie	transcript	3556191	3556422	1000	-	.	transcript_id "LncRNA.514.1"; gene_id "LncRNA.514"
Chr1	StringTie	exon	3556191	3556422	1000	-	.	transcript_id "LncRNA.514.1"; gene_id "LncRNA.514";
Chr1	StringTie	transcript	3556961	3557195	1000	-	.	transcript_id "LncRNA.516.1"; gene_id "LncRNA.516"
Chr1	StringTie	exon	3556961	3557195	1000	-	.	transcript_id "LncRNA.516.1"; gene_id "LncRNA.516";
Chr1	StringTie	transcript	3581060	3581316	1000	+	.	transcript_id "LncRNA.519.1"; gene_id "LncRNA.519"
Chr1	StringTie	exon	3581060	3581316	1000	+	.	transcript_id "LncRNA.519.1"; gene_id "LncRNA.519";
Chr1	StringTie	transcript	3582542	3582789	1000	+	.	transcript_id "LncRNA.520.1"; gene_id "LncRNA.520"
Chr1	StringTie	exon	3582542	3582789	1000	+	.	transcript_id "LncRNA.520.1"; gene_id "LncRNA.520";
Chr1	StringTie	transcript	3609957	3610218	1000	-	.	transcript_id "LncRNA.526.1"; gene_id "LncRNA.526"
Chr1	StringTie	exon	3609957	3610218	1000	-	.	transcript_id "LncRNA.526.1"; gene_id "LncRNA.526";
Chr1	StringTie	transcript	3616356	3616622	1000	+	.	transcript_id "LncRNA.527.1"; gene_id "LncRNA.527"
Chr1	StringTie	exon	3616356	3616622	1000	+	.	transcript_id "LncRNA.527.1"; gene_id "LncRNA.527";
Chr1	StringTie	transcript	3616878	3617091	1000	+	.	transcript_id "LncRNA.529.1"; gene_id "LncRNA.529"
Chr1	StringTie	exon	3616878	3617091	1000	+	.	transcript_id "LncRNA.529.1"; gene_id "LncRNA.529";
Chr1	StringTie	transcript	3653196	3653691	1000	+	.	transcript_id "LncRNA.532.2"; gene_id "LncRNA.532"
Chr1	StringTie	exon	3653196	3653691	1000	+	.	transcript_id "LncRNA.532.2"; gene_id "LncRNA.532";
Chr1	StringTie	transcript	3654397	3654809	1000	+	.	transcript_id "LncRNA.532.3"; gene_id "LncRNA.532"
Chr1	StringTie	exon	3654397	3654809	1000	+	.	transcript_id "LncRNA.532.3"; gene_id "LncRNA.532";
Chr1	StringTie	transcript	3674285	3674503	1000	+	.	transcript_id "LncRNA.537.1"; gene_id "LncRNA.537"
Chr1	StringTie	exon	3674285	3674503	1000	+	.	transcript_id "LncRNA.537.1"; gene_id "LncRNA.537";
Chr1	StringTie	transcript	3729342	3729567	1000	+	.	transcript_id "LncRNA.544.1"; gene_id "LncRNA.544"
Chr1	StringTie	exon	3729342	3729567	1000	+	.	transcript_id "LncRNA.544.1"; gene_id "LncRNA.544";
Chr1	StringTie	transcript	3734825	3735061	1000	-	.	transcript_id "LncRNA.546.1"; gene_id "LncRNA.546"
Chr1	StringTie	exon	3734825	3735061	1000	-	.	transcript_id "LncRNA.546.1"; gene_id "LncRNA.546";
Chr1	StringTie	transcript	3813157	3813563	1000	-	.	transcript_id "LncRNA.551.1"; gene_id "LncRNA.551"
Chr1	StringTie	exon	3813157	3813563	1000	-	.	transcript_id "LncRNA.551.1"; gene_id "LncRNA.551";
Chr1	StringTie	transcript	3839951	3840351	1000	+	.	transcript_id "LncRNA.562.1"; gene_id "LncRNA.562"
Chr1	StringTie	exon	3839951	3840351	1000	+	.	transcript_id "LncRNA.562.1"; gene_id "LncRNA.562";
Chr1	StringTie	transcript	3893058	3893411	1000	-	.	transcript_id "LncRNA.571.1"; gene_id "LncRNA.571"
Chr1	StringTie	exon	3893058	3893411	1000	-	.	transcript_id "LncRNA.571.1"; gene_id "LncRNA.571";
Chr1	StringTie	transcript	3916462	3916822	1000	+	.	transcript_id "LncRNA.572.1"; gene_id "LncRNA.572"
Chr1	StringTie	exon	3916462	3916822	1000	+	.	transcript_id "LncRNA.572.1"; gene_id "LncRNA.572";
Chr1	StringTie	transcript	3920719	3921300	1000	-	.	transcript_id "LncRNA.574.1"; gene_id "LncRNA.574"
Chr1	StringTie	exon	3920719	3920748	1000	-	.	transcript_id "LncRNA.574.1"; gene_id "LncRNA.574";
Chr1	StringTie	exon	3920899	3921300	1000	-	.	transcript_id "LncRNA.574.1"; gene_id "LncRNA.574";
Chr1	StringTie	transcript	3998474	3998743	1000	+	.	transcript_id "LncRNA.585.1"; gene_id "LncRNA.585"
Chr1	StringTie	exon	3998474	3998743	1000	+	.	transcript_id "LncRNA.585.1"; gene_id "LncRNA.585";
Chr1	StringTie	transcript	3999127	3999402	1000	+	.	transcript_id "LncRNA.581.1"; gene_id "LncRNA.581"
Chr1	StringTie	exon	3999127	3999402	1000	+	.	transcript_id "LncRNA.581.1"; gene_id "LncRNA.581";
Chr1	StringTie	transcript	4014451	4014758	1000	+	.	transcript_id "LncRNA.582.1"; gene_id "LncRNA.582"
Chr1	StringTie	exon	4014451	4014758	1000	+	.	transcript_id "LncRNA.582.1"; gene_id "LncRNA.582";
Chr1	StringTie	transcript	4065995	4066249	1000	-	.	transcript_id "LncRNA.590.1"; gene_id "LncRNA.590"
Chr1	StringTie	exon	4065995	4066249	1000	-	.	transcript_id "LncRNA.590.1"; gene_id "LncRNA.590";
Chr1	StringTie	transcript	4066730	4067126	1000	+	.	transcript_id "LncRNA.592.1"; gene_id "LncRNA.592"
Chr1	StringTie	exon	4066730	4067126	1000	+	.	transcript_id "LncRNA.592.1"; gene_id "LncRNA.592";
Chr1	StringTie	transcript	4127294	4127665	1000	-	.	transcript_id "LncRNA.600.1"; gene_id "LncRNA.600"
Chr1	StringTie	exon	4127294	4127410	1000	-	.	transcript_id "LncRNA.600.1"; gene_id "LncRNA.600";
Chr1	StringTie	exon	4127443	4127665	1000	-	.	transcript_id "LncRNA.600.1"; gene_id "LncRNA.600";
Chr1	StringTie	transcript	4203840	4204086	1000	-	.	transcript_id "LncRNA.606.1"; gene_id "LncRNA.606"
Chr1	StringTie	exon	4203840	4204086	1000	-	.	transcript_id "LncRNA.606.1"; gene_id "LncRNA.606";
Chr1	StringTie	transcript	4241156	4241426	1000	-	.	transcript_id "LncRNA.610.4"; gene_id "LncRNA.610"
Chr1	StringTie	exon	4241156	4241426	1000	-	.	transcript_id "LncRNA.610.4"; gene_id "LncRNA.610";
Chr1	StringTie	transcript	4241756	4242126	1000	-	.	transcript_id "LncRNA.610.5"; gene_id "LncRNA.610"
Chr1	StringTie	exon	4241756	4242126	1000	-	.	transcript_id "LncRNA.610.5"; gene_id "LncRNA.610";
Chr1	StringTie	transcript	4255977	4256287	1000	-	.	transcript_id "LncRNA.613.1"; gene_id "LncRNA.613"
Chr1	StringTie	exon	4255977	4256048	1000	-	.	transcript_id "LncRNA.613.1"; gene_id "LncRNA.613";
Chr1	StringTie	exon	4256093	4256287	1000	-	.	transcript_id "LncRNA.613.1"; gene_id "LncRNA.613";
Chr1	StringTie	transcript	4310121	4310420	1000	+	.	transcript_id "LncRNA.618.1"; gene_id "LncRNA.618"
Chr1	StringTie	exon	4310121	4310420	1000	+	.	transcript_id "LncRNA.618.1"; gene_id "LncRNA.618";
Chr1	StringTie	transcript	4446111	4446706	1000	+	.	transcript_id "LncRNA.636.2"; gene_id "LncRNA.636"
Chr1	StringTie	exon	4446111	4446706	1000	+	.	transcript_id "LncRNA.636.2"; gene_id "LncRNA.636";
Chr1	StringTie	transcript	4549592	4549846	1000	+	.	transcript_id "LncRNA.647.1"; gene_id "LncRNA.647"
Chr1	StringTie	exon	4549592	4549846	1000	+	.	transcript_id "LncRNA.647.1"; gene_id "LncRNA.647";
Chr1	StringTie	transcript	4665788	4668370	1000	+	.	transcript_id "LncRNA.657.2"; gene_id "LncRNA.657"
Chr1	StringTie	exon	4665788	4666000	1000	+	.	transcript_id "LncRNA.657.2"; gene_id "LncRNA.657";
Chr1	StringTie	exon	4666074	4668370	1000	+	.	transcript_id "LncRNA.657.2"; gene_id "LncRNA.657";
Chr1	StringTie	transcript	4724921	4725244	1000	+	.	transcript_id "LncRNA.664.1"; gene_id "LncRNA.664"
Chr1	StringTie	exon	4724921	4725244	1000	+	.	transcript_id "LncRNA.664.1"; gene_id "LncRNA.664";
Chr1	StringTie	transcript	4767895	4768157	1000	-	.	transcript_id "LncRNA.671.1"; gene_id "LncRNA.671"
Chr1	StringTie	exon	4767895	4768157	1000	-	.	transcript_id "LncRNA.671.1"; gene_id "LncRNA.671";
Chr1	StringTie	transcript	4776291	4776958	1000	-	.	transcript_id "LncRNA.673.1"; gene_id "LncRNA.673"
Chr1	StringTie	exon	4776291	4776958	1000	-	.	transcript_id "LncRNA.673.1"; gene_id "LncRNA.673";
Chr1	StringTie	transcript	4784507	4784772	1000	+	.	transcript_id "LncRNA.669.1"; gene_id "LncRNA.669"
Chr1	StringTie	exon	4784507	4784772	1000	+	.	transcript_id "LncRNA.669.1"; gene_id "LncRNA.669";
Chr1	StringTie	transcript	4801207	4801645	1000	+	.	transcript_id "LncRNA.676.2"; gene_id "LncRNA.676"
Chr1	StringTie	exon	4801207	4801645	1000	+	.	transcript_id "LncRNA.676.2"; gene_id "LncRNA.676";
Chr1	StringTie	transcript	4819973	4820213	1000	+	.	transcript_id "LncRNA.678.1"; gene_id "LncRNA.678"
Chr1	StringTie	exon	4819973	4820213	1000	+	.	transcript_id "LncRNA.678.1"; gene_id "LncRNA.678";
Chr1	StringTie	transcript	4983033	4983415	1000	+	.	transcript_id "LncRNA.695.1"; gene_id "LncRNA.695"
Chr1	StringTie	exon	4983033	4983415	1000	+	.	transcript_id "LncRNA.695.1"; gene_id "LncRNA.695";
Chr1	StringTie	transcript	5038626	5040414	1000	+	.	transcript_id "LncRNA.703.1"; gene_id "LncRNA.703"
Chr1	StringTie	exon	5038626	5038816	1000	+	.	transcript_id "LncRNA.703.1"; gene_id "LncRNA.703";
Chr1	StringTie	exon	5040324	5040414	1000	+	.	transcript_id "LncRNA.703.1"; gene_id "LncRNA.703";
Chr1	StringTie	transcript	5185998	5186247	1000	-	.	transcript_id "LncRNA.712.1"; gene_id "LncRNA.712"
Chr1	StringTie	exon	5185998	5186247	1000	-	.	transcript_id "LncRNA.712.1"; gene_id "LncRNA.712";
Chr1	StringTie	transcript	5231988	5232266	1000	-	.	transcript_id "LncRNA.718.1"; gene_id "LncRNA.718"
Chr1	StringTie	exon	5231988	5232266	1000	-	.	transcript_id "LncRNA.718.1"; gene_id "LncRNA.718";
Chr1	StringTie	transcript	5232624	5233010	1000	+	.	transcript_id "LncRNA.719.1"; gene_id "LncRNA.719"
Chr1	StringTie	exon	5232624	5233010	1000	+	.	transcript_id "LncRNA.719.1"; gene_id "LncRNA.719";
Chr1	StringTie	transcript	5234234	5235145	1000	+	.	transcript_id "LncRNA.720.1"; gene_id "LncRNA.720"
Chr1	StringTie	exon	5234234	5235145	1000	+	.	transcript_id "LncRNA.720.1"; gene_id "LncRNA.720";
Chr1	StringTie	transcript	5235526	5235999	1000	-	.	transcript_id "LncRNA.721.1"; gene_id "LncRNA.721"
Chr1	StringTie	exon	5235526	5235999	1000	-	.	transcript_id "LncRNA.721.1"; gene_id "LncRNA.721";
Chr1	StringTie	transcript	5240626	5241748	1000	+	.	transcript_id "LncRNA.716.8"; gene_id "LncRNA.716"
Chr1	StringTie	exon	5240626	5241748	1000	+	.	transcript_id "LncRNA.716.8"; gene_id "LncRNA.716";
Chr1	StringTie	transcript	5243019	5243229	1000	-	.	transcript_id "LncRNA.722.1"; gene_id "LncRNA.722"
Chr1	StringTie	exon	5243019	5243229	1000	-	.	transcript_id "LncRNA.722.1"; gene_id "LncRNA.722";
Chr1	StringTie	transcript	5243602	5243813	1000	-	.	transcript_id "LncRNA.723.1"; gene_id "LncRNA.723"
Chr1	StringTie	exon	5243602	5243813	1000	-	.	transcript_id "LncRNA.723.1"; gene_id "LncRNA.723";
Chr1	StringTie	transcript	5272186	5272511	1000	-	.	transcript_id "LncRNA.727.1"; gene_id "LncRNA.727"
Chr1	StringTie	exon	5272186	5272511	1000	-	.	transcript_id "LncRNA.727.1"; gene_id "LncRNA.727";
Chr1	StringTie	transcript	5273383	5274318	1000	-	.	transcript_id "LncRNA.726.2"; gene_id "LncRNA.726"
Chr1	StringTie	exon	5273383	5274318	1000	-	.	transcript_id "LncRNA.726.2"; gene_id "LncRNA.726";
Chr1	StringTie	transcript	5293552	5293896	1000	-	.	transcript_id "LncRNA.732.1"; gene_id "LncRNA.732"
Chr1	StringTie	exon	5293552	5293896	1000	-	.	transcript_id "LncRNA.732.1"; gene_id "LncRNA.732";
Chr1	StringTie	transcript	5349178	5349663	1000	+	.	transcript_id "LncRNA.741.1"; gene_id "LncRNA.741"
Chr1	StringTie	exon	5349178	5349663	1000	+	.	transcript_id "LncRNA.741.1"; gene_id "LncRNA.741";
Chr1	StringTie	transcript	5421198	5421489	1000	+	.	transcript_id "LncRNA.751.1"; gene_id "LncRNA.751"
Chr1	StringTie	exon	5421198	5421489	1000	+	.	transcript_id "LncRNA.751.1"; gene_id "LncRNA.751";
Chr1	StringTie	transcript	5432206	5432478	1000	-	.	transcript_id "LncRNA.752.1"; gene_id "LncRNA.752"
Chr1	StringTie	exon	5432206	5432478	1000	-	.	transcript_id "LncRNA.752.1"; gene_id "LncRNA.752";
Chr1	StringTie	transcript	5530120	5530452	1000	-	.	transcript_id "LncRNA.758.1"; gene_id "LncRNA.758"
Chr1	StringTie	exon	5530120	5530452	1000	-	.	transcript_id "LncRNA.758.1"; gene_id "LncRNA.758";
Chr1	StringTie	transcript	5673918	5674197	1000	+	.	transcript_id "LncRNA.769.1"; gene_id "LncRNA.769"
Chr1	StringTie	exon	5673918	5674197	1000	+	.	transcript_id "LncRNA.769.1"; gene_id "LncRNA.769";
Chr1	StringTie	transcript	5678230	5678581	1000	-	.	transcript_id "LncRNA.771.1"; gene_id "LncRNA.771"
Chr1	StringTie	exon	5678230	5678581	1000	-	.	transcript_id "LncRNA.771.1"; gene_id "LncRNA.771";
Chr1	StringTie	transcript	5772685	5773002	1000	-	.	transcript_id "LncRNA.780.1"; gene_id "LncRNA.780"
Chr1	StringTie	exon	5772685	5773002	1000	-	.	transcript_id "LncRNA.780.1"; gene_id "LncRNA.780";
Chr1	StringTie	transcript	5808357	5809289	1000	-	.	transcript_id "LncRNA.786.1"; gene_id "LncRNA.786"
Chr1	StringTie	exon	5808357	5809289	1000	-	.	transcript_id "LncRNA.786.1"; gene_id "LncRNA.786";
Chr1	StringTie	transcript	5825258	5825555	1000	-	.	transcript_id "LncRNA.790.1"; gene_id "LncRNA.790"
Chr1	StringTie	exon	5825258	5825555	1000	-	.	transcript_id "LncRNA.790.1"; gene_id "LncRNA.790";
Chr1	StringTie	transcript	5856175	5856521	1000	-	.	transcript_id "LncRNA.793.1"; gene_id "LncRNA.793"
Chr1	StringTie	exon	5856175	5856521	1000	-	.	transcript_id "LncRNA.793.1"; gene_id "LncRNA.793";
Chr1	StringTie	transcript	5884587	5884947	1000	-	.	transcript_id "LncRNA.798.2"; gene_id "LncRNA.798"
Chr1	StringTie	exon	5884587	5884679	1000	-	.	transcript_id "LncRNA.798.2"; gene_id "LncRNA.798";
Chr1	StringTie	exon	5884740	5884947	1000	-	.	transcript_id "LncRNA.798.2"; gene_id "LncRNA.798";
Chr1	StringTie	transcript	5885988	5886219	1000	+	.	transcript_id "LncRNA.795.1"; gene_id "LncRNA.795"
Chr1	StringTie	exon	5885988	5886219	1000	+	.	transcript_id "LncRNA.795.1"; gene_id "LncRNA.795";
Chr1	StringTie	transcript	5904576	5904923	1000	-	.	transcript_id "LncRNA.801.1"; gene_id "LncRNA.801"
Chr1	StringTie	exon	5904576	5904923	1000	-	.	transcript_id "LncRNA.801.1"; gene_id "LncRNA.801";
Chr1	StringTie	transcript	5921169	5921427	1000	-	.	transcript_id "LncRNA.799.1"; gene_id "LncRNA.799"
Chr1	StringTie	exon	5921169	5921427	1000	-	.	transcript_id "LncRNA.799.1"; gene_id "LncRNA.799";
Chr1	StringTie	transcript	5938452	5938962	1000	-	.	transcript_id "LncRNA.804.3"; gene_id "LncRNA.804"
Chr1	StringTie	exon	5938452	5938962	1000	-	.	transcript_id "LncRNA.804.3"; gene_id "LncRNA.804";
Chr1	StringTie	transcript	5970924	5971581	1000	-	.	transcript_id "LncRNA.806.1"; gene_id "LncRNA.806"
Chr1	StringTie	exon	5970924	5971581	1000	-	.	transcript_id "LncRNA.806.1"; gene_id "LncRNA.806";
Chr1	StringTie	transcript	6017284	6024285	1000	+	.	transcript_id "LncRNA.810.1"; gene_id "LncRNA.810"
Chr1	StringTie	exon	6017284	6017360	1000	+	.	transcript_id "LncRNA.810.1"; gene_id "LncRNA.810";
Chr1	StringTie	exon	6019249	6019383	1000	+	.	transcript_id "LncRNA.810.1"; gene_id "LncRNA.810";
Chr1	StringTie	exon	6020045	6020100	1000	+	.	transcript_id "LncRNA.810.1"; gene_id "LncRNA.810";
Chr1	StringTie	exon	6020251	6020347	1000	+	.	transcript_id "LncRNA.810.1"; gene_id "LncRNA.810";
Chr1	StringTie	exon	6020663	6020803	1000	+	.	transcript_id "LncRNA.810.1"; gene_id "LncRNA.810";
Chr1	StringTie	exon	6023274	6024285	1000	+	.	transcript_id "LncRNA.810.1"; gene_id "LncRNA.810";
Chr1	StringTie	transcript	6028829	6029146	1000	+	.	transcript_id "LncRNA.813.3"; gene_id "LncRNA.813"
Chr1	StringTie	exon	6028829	6029146	1000	+	.	transcript_id "LncRNA.813.3"; gene_id "LncRNA.813";
Chr1	StringTie	transcript	6030420	6030748	1000	+	.	transcript_id "LncRNA.814.1"; gene_id "LncRNA.814"
Chr1	StringTie	exon	6030420	6030748	1000	+	.	transcript_id "LncRNA.814.1"; gene_id "LncRNA.814";
Chr1	StringTie	transcript	6036609	6036874	1000	+	.	transcript_id "LncRNA.812.1"; gene_id "LncRNA.812"
Chr1	StringTie	exon	6036609	6036874	1000	+	.	transcript_id "LncRNA.812.1"; gene_id "LncRNA.812";
Chr1	StringTie	transcript	6135520	6136012	1000	+	.	transcript_id "LncRNA.822.1"; gene_id "LncRNA.822"
Chr1	StringTie	exon	6135520	6136012	1000	+	.	transcript_id "LncRNA.822.1"; gene_id "LncRNA.822";
Chr1	StringTie	transcript	6187767	6187982	1000	+	.	transcript_id "LncRNA.825.1"; gene_id "LncRNA.825"
Chr1	StringTie	exon	6187767	6187982	1000	+	.	transcript_id "LncRNA.825.1"; gene_id "LncRNA.825";
Chr1	StringTie	transcript	6302478	6302746	1000	-	.	transcript_id "LncRNA.834.1"; gene_id "LncRNA.834"
Chr1	StringTie	exon	6302478	6302746	1000	-	.	transcript_id "LncRNA.834.1"; gene_id "LncRNA.834";
Chr1	StringTie	transcript	6303139	6303609	1000	+	.	transcript_id "LncRNA.835.1"; gene_id "LncRNA.835"
Chr1	StringTie	exon	6303139	6303609	1000	+	.	transcript_id "LncRNA.835.1"; gene_id "LncRNA.835";
Chr1	StringTie	transcript	6342100	6342416	1000	+	.	transcript_id "LncRNA.840.1"; gene_id "LncRNA.840"
Chr1	StringTie	exon	6342100	6342416	1000	+	.	transcript_id "LncRNA.840.1"; gene_id "LncRNA.840";
Chr1	StringTie	transcript	6371728	6372157	1000	-	.	transcript_id "LncRNA.843.1"; gene_id "LncRNA.843"
Chr1	StringTie	exon	6371728	6372157	1000	-	.	transcript_id "LncRNA.843.1"; gene_id "LncRNA.843";
Chr1	StringTie	transcript	6431434	6432123	1000	-	.	transcript_id "LncRNA.846.1"; gene_id "LncRNA.846"
Chr1	StringTie	exon	6431434	6432123	1000	-	.	transcript_id "LncRNA.846.1"; gene_id "LncRNA.846";
Chr1	StringTie	transcript	6465608	6465904	1000	+	.	transcript_id "LncRNA.850.1"; gene_id "LncRNA.850"
Chr1	StringTie	exon	6465608	6465904	1000	+	.	transcript_id "LncRNA.850.1"; gene_id "LncRNA.850";
Chr1	StringTie	transcript	6475412	6475926	1000	+	.	transcript_id "LncRNA.851.2"; gene_id "LncRNA.851"
Chr1	StringTie	exon	6475412	6475926	1000	+	.	transcript_id "LncRNA.851.2"; gene_id "LncRNA.851";
Chr1	StringTie	transcript	6557288	6557568	1000	-	.	transcript_id "LncRNA.860.1"; gene_id "LncRNA.860"
Chr1	StringTie	exon	6557288	6557568	1000	-	.	transcript_id "LncRNA.860.1"; gene_id "LncRNA.860";
Chr1	StringTie	transcript	6558418	6558629	1000	-	.	transcript_id "LncRNA.861.1"; gene_id "LncRNA.861"
Chr1	StringTie	exon	6558418	6558629	1000	-	.	transcript_id "LncRNA.861.1"; gene_id "LncRNA.861";
Chr1	StringTie	transcript	6655585	6655922	1000	-	.	transcript_id "LncRNA.874.1"; gene_id "LncRNA.874"
Chr1	StringTie	exon	6655585	6655922	1000	-	.	transcript_id "LncRNA.874.1"; gene_id "LncRNA.874";
Chr1	StringTie	transcript	6673848	6674178	1000	-	.	transcript_id "LncRNA.870.1"; gene_id "LncRNA.870"
Chr1	StringTie	exon	6673848	6674178	1000	-	.	transcript_id "LncRNA.870.1"; gene_id "LncRNA.870";
Chr1	StringTie	transcript	6674735	6674970	1000	-	.	transcript_id "LncRNA.871.1"; gene_id "LncRNA.871"
Chr1	StringTie	exon	6674735	6674970	1000	-	.	transcript_id "LncRNA.871.1"; gene_id "LncRNA.871";
Chr1	StringTie	transcript	6676035	6677584	1000	-	.	transcript_id "LncRNA.872.1"; gene_id "LncRNA.872"
Chr1	StringTie	exon	6676035	6677584	1000	-	.	transcript_id "LncRNA.872.1"; gene_id "LncRNA.872";
Chr1	StringTie	transcript	6721539	6721770	1000	+	.	transcript_id "LncRNA.885.1"; gene_id "LncRNA.885"
Chr1	StringTie	exon	6721539	6721770	1000	+	.	transcript_id "LncRNA.885.1"; gene_id "LncRNA.885";
Chr1	StringTie	transcript	6775598	6776242	1000	+	.	transcript_id "LncRNA.889.1"; gene_id "LncRNA.889"
Chr1	StringTie	exon	6775598	6775895	1000	+	.	transcript_id "LncRNA.889.1"; gene_id "LncRNA.889";
Chr1	StringTie	exon	6776030	6776242	1000	+	.	transcript_id "LncRNA.889.1"; gene_id "LncRNA.889";
Chr1	StringTie	transcript	6828588	6829406	1000	+	.	transcript_id "LncRNA.894.1"; gene_id "LncRNA.894"
Chr1	StringTie	exon	6828588	6829406	1000	+	.	transcript_id "LncRNA.894.1"; gene_id "LncRNA.894";
Chr1	StringTie	transcript	6835353	6835611	1000	+	.	transcript_id "LncRNA.897.1"; gene_id "LncRNA.897"
Chr1	StringTie	exon	6835353	6835611	1000	+	.	transcript_id "LncRNA.897.1"; gene_id "LncRNA.897";
Chr1	StringTie	transcript	6838044	6838726	1000	+	.	transcript_id "LncRNA.898.4"; gene_id "LncRNA.898"
Chr1	StringTie	exon	6838044	6838726	1000	+	.	transcript_id "LncRNA.898.4"; gene_id "LncRNA.898";
Chr1	StringTie	transcript	6882459	6882680	1000	+	.	transcript_id "LncRNA.904.1"; gene_id "LncRNA.904"
Chr1	StringTie	exon	6882459	6882680	1000	+	.	transcript_id "LncRNA.904.1"; gene_id "LncRNA.904";
Chr1	StringTie	transcript	6927156	6927523	1000	-	.	transcript_id "LncRNA.908.1"; gene_id "LncRNA.908"
Chr1	StringTie	exon	6927156	6927523	1000	-	.	transcript_id "LncRNA.908.1"; gene_id "LncRNA.908";
Chr1	StringTie	transcript	6927933	6928203	1000	-	.	transcript_id "LncRNA.909.1"; gene_id "LncRNA.909"
Chr1	StringTie	exon	6927933	6928203	1000	-	.	transcript_id "LncRNA.909.1"; gene_id "LncRNA.909";
Chr1	StringTie	transcript	6992065	6992339	1000	-	.	transcript_id "LncRNA.918.1"; gene_id "LncRNA.918"
Chr1	StringTie	exon	6992065	6992339	1000	-	.	transcript_id "LncRNA.918.1"; gene_id "LncRNA.918";
Chr1	StringTie	transcript	7056516	7056786	1000	+	.	transcript_id "LncRNA.925.1"; gene_id "LncRNA.925"
Chr1	StringTie	exon	7056516	7056786	1000	+	.	transcript_id "LncRNA.925.1"; gene_id "LncRNA.925";
Chr1	StringTie	transcript	7057551	7057784	1000	+	.	transcript_id "LncRNA.926.1"; gene_id "LncRNA.926"
Chr1	StringTie	exon	7057551	7057665	1000	+	.	transcript_id "LncRNA.926.1"; gene_id "LncRNA.926";
Chr1	StringTie	exon	7057688	7057784	1000	+	.	transcript_id "LncRNA.926.1"; gene_id "LncRNA.926";
Chr1	StringTie	transcript	7216940	7217381	1000	+	.	transcript_id "LncRNA.944.1"; gene_id "LncRNA.944"
Chr1	StringTie	exon	7216940	7217381	1000	+	.	transcript_id "LncRNA.944.1"; gene_id "LncRNA.944";
Chr1	StringTie	transcript	7219223	7219920	1000	-	.	transcript_id "LncRNA.945.1"; gene_id "LncRNA.945"
Chr1	StringTie	exon	7219223	7219920	1000	-	.	transcript_id "LncRNA.945.1"; gene_id "LncRNA.945";
Chr1	StringTie	transcript	7220662	7221031	1000	-	.	transcript_id "LncRNA.943.2"; gene_id "LncRNA.943"
Chr1	StringTie	exon	7220662	7221031	1000	-	.	transcript_id "LncRNA.943.2"; gene_id "LncRNA.943";
Chr1	StringTie	transcript	7255120	7255386	1000	+	.	transcript_id "LncRNA.949.1"; gene_id "LncRNA.949"
Chr1	StringTie	exon	7255120	7255386	1000	+	.	transcript_id "LncRNA.949.1"; gene_id "LncRNA.949";
Chr1	StringTie	transcript	7279541	7279974	1000	-	.	transcript_id "LncRNA.951.2"; gene_id "LncRNA.951"
Chr1	StringTie	exon	7279541	7279974	1000	-	.	transcript_id "LncRNA.951.2"; gene_id "LncRNA.951";
Chr1	StringTie	transcript	7325102	7325405	1000	-	.	transcript_id "LncRNA.958.1"; gene_id "LncRNA.958"
Chr1	StringTie	exon	7325102	7325247	1000	-	.	transcript_id "LncRNA.958.1"; gene_id "LncRNA.958";
Chr1	StringTie	exon	7325275	7325405	1000	-	.	transcript_id "LncRNA.958.1"; gene_id "LncRNA.958";
Chr1	StringTie	transcript	7325108	7325455	1000	-	.	transcript_id "LncRNA.958.2"; gene_id "LncRNA.958"
Chr1	StringTie	exon	7325108	7325387	1000	-	.	transcript_id "LncRNA.958.2"; gene_id "LncRNA.958";
Chr1	StringTie	exon	7325431	7325455	1000	-	.	transcript_id "LncRNA.958.2"; gene_id "LncRNA.958";
Chr1	StringTie	transcript	7325132	7325405	1000	-	.	transcript_id "LncRNA.958.3"; gene_id "LncRNA.958"
Chr1	StringTie	exon	7325132	7325240	1000	-	.	transcript_id "LncRNA.958.3"; gene_id "LncRNA.958";
Chr1	StringTie	exon	7325286	7325405	1000	-	.	transcript_id "LncRNA.958.3"; gene_id "LncRNA.958";
Chr1	StringTie	transcript	7463906	7464856	1000	-	.	transcript_id "LncRNA.978.5"; gene_id "LncRNA.978"
Chr1	StringTie	exon	7463906	7463980	1000	-	.	transcript_id "LncRNA.978.5"; gene_id "LncRNA.978";
Chr1	StringTie	exon	7464075	7464856	1000	-	.	transcript_id "LncRNA.978.5"; gene_id "LncRNA.978";
Chr1	StringTie	transcript	7478698	7478965	1000	-	.	transcript_id "LncRNA.982.1"; gene_id "LncRNA.982"
Chr1	StringTie	exon	7478698	7478965	1000	-	.	transcript_id "LncRNA.982.1"; gene_id "LncRNA.982";
Chr1	StringTie	transcript	7490925	7491171	1000	-	.	transcript_id "LncRNA.985.1"; gene_id "LncRNA.985"
Chr1	StringTie	exon	7490925	7491171	1000	-	.	transcript_id "LncRNA.985.1"; gene_id "LncRNA.985";
Chr1	StringTie	transcript	7550545	7550984	1000	+	.	transcript_id "LncRNA.989.3"; gene_id "LncRNA.989"
Chr1	StringTie	exon	7550545	7550984	1000	+	.	transcript_id "LncRNA.989.3"; gene_id "LncRNA.989";
Chr1	StringTie	transcript	7561367	7561633	1000	+	.	transcript_id "LncRNA.990.1"; gene_id "LncRNA.990"
Chr1	StringTie	exon	7561367	7561633	1000	+	.	transcript_id "LncRNA.990.1"; gene_id "LncRNA.990";
Chr1	StringTie	transcript	7563201	7563558	1000	-	.	transcript_id "LncRNA.991.1"; gene_id "LncRNA.991"
Chr1	StringTie	exon	7563201	7563558	1000	-	.	transcript_id "LncRNA.991.1"; gene_id "LncRNA.991";
Chr1	StringTie	transcript	7564097	7564311	1000	-	.	transcript_id "LncRNA.992.1"; gene_id "LncRNA.992"
Chr1	StringTie	exon	7564097	7564311	1000	-	.	transcript_id "LncRNA.992.1"; gene_id "LncRNA.992";
Chr1	StringTie	transcript	7567528	7567874	1000	-	.	transcript_id "LncRNA.993.1"; gene_id "LncRNA.993"
Chr1	StringTie	exon	7567528	7567874	1000	-	.	transcript_id "LncRNA.993.1"; gene_id "LncRNA.993";
Chr1	StringTie	transcript	7623651	7624007	1000	-	.	transcript_id "LncRNA.998.2"; gene_id "LncRNA.998"
Chr1	StringTie	exon	7623651	7624007	1000	-	.	transcript_id "LncRNA.998.2"; gene_id "LncRNA.998";
Chr1	StringTie	transcript	7625423	7625896	1000	-	.	transcript_id "LncRNA.999.1"; gene_id "LncRNA.999"
Chr1	StringTie	exon	7625423	7625896	1000	-	.	transcript_id "LncRNA.999.1"; gene_id "LncRNA.999";
Chr1	StringTie	transcript	7627337	7627742	1000	-	.	transcript_id "LncRNA.1000.1"; gene_id "LncRNA.1000"
Chr1	StringTie	exon	7627337	7627742	1000	-	.	transcript_id "LncRNA.1000.1"; gene_id "LncRNA.1000";
Chr1	StringTie	transcript	7630665	7631008	1000	-	.	transcript_id "LncRNA.1002.1"; gene_id "LncRNA.1002"
Chr1	StringTie	exon	7630665	7631008	1000	-	.	transcript_id "LncRNA.1002.1"; gene_id "LncRNA.1002";
Chr1	StringTie	transcript	7631477	7631778	1000	-	.	transcript_id "LncRNA.1003.1"; gene_id "LncRNA.1003"
Chr1	StringTie	exon	7631477	7631778	1000	-	.	transcript_id "LncRNA.1003.1"; gene_id "LncRNA.1003";
Chr1	StringTie	transcript	7633297	7633996	1000	-	.	transcript_id "LncRNA.1004.1"; gene_id "LncRNA.1004"
Chr1	StringTie	exon	7633297	7633996	1000	-	.	transcript_id "LncRNA.1004.1"; gene_id "LncRNA.1004";
Chr1	StringTie	transcript	7634606	7634930	1000	-	.	transcript_id "LncRNA.1005.1"; gene_id "LncRNA.1005"
Chr1	StringTie	exon	7634606	7634930	1000	-	.	transcript_id "LncRNA.1005.1"; gene_id "LncRNA.1005";
Chr1	StringTie	transcript	7637788	7638367	1000	-	.	transcript_id "LncRNA.1007.1"; gene_id "LncRNA.1007"
Chr1	StringTie	exon	7637788	7638367	1000	-	.	transcript_id "LncRNA.1007.1"; gene_id "LncRNA.1007";
Chr1	StringTie	transcript	7639195	7639481	1000	-	.	transcript_id "LncRNA.1008.1"; gene_id "LncRNA.1008"
Chr1	StringTie	exon	7639195	7639481	1000	-	.	transcript_id "LncRNA.1008.1"; gene_id "LncRNA.1008";
Chr1	StringTie	transcript	7649766	7650063	1000	-	.	transcript_id "LncRNA.1014.1"; gene_id "LncRNA.1014"
Chr1	StringTie	exon	7649766	7650063	1000	-	.	transcript_id "LncRNA.1014.1"; gene_id "LncRNA.1014";
Chr1	StringTie	transcript	7658292	7658818	1000	+	.	transcript_id "LncRNA.1017.1"; gene_id "LncRNA.1017"
Chr1	StringTie	exon	7658292	7658818	1000	+	.	transcript_id "LncRNA.1017.1"; gene_id "LncRNA.1017";
Chr1	StringTie	transcript	7670461	7671452	1000	+	.	transcript_id "LncRNA.1020.1"; gene_id "LncRNA.1020"
Chr1	StringTie	exon	7670461	7671452	1000	+	.	transcript_id "LncRNA.1020.1"; gene_id "LncRNA.1020";
Chr1	StringTie	transcript	7704906	7705322	1000	-	.	transcript_id "LncRNA.1023.1"; gene_id "LncRNA.1023"
Chr1	StringTie	exon	7704906	7705322	1000	-	.	transcript_id "LncRNA.1023.1"; gene_id "LncRNA.1023";
Chr1	StringTie	transcript	7761728	7763340	1000	-	.	transcript_id "LncRNA.1029.1"; gene_id "LncRNA.1029"
Chr1	StringTie	exon	7761728	7761762	1000	-	.	transcript_id "LncRNA.1029.1"; gene_id "LncRNA.1029";
Chr1	StringTie	exon	7762481	7763340	1000	-	.	transcript_id "LncRNA.1029.1"; gene_id "LncRNA.1029";
Chr1	StringTie	transcript	7761838	7764313	1000	-	.	transcript_id "LncRNA.1029.6"; gene_id "LncRNA.1029"
Chr1	StringTie	exon	7761838	7762118	1000	-	.	transcript_id "LncRNA.1029.6"; gene_id "LncRNA.1029";
Chr1	StringTie	exon	7762486	7762960	1000	-	.	transcript_id "LncRNA.1029.6"; gene_id "LncRNA.1029";
Chr1	StringTie	exon	7763341	7764313	1000	-	.	transcript_id "LncRNA.1029.6"; gene_id "LncRNA.1029";
Chr1	StringTie	transcript	7854286	7854672	1000	+	.	transcript_id "LncRNA.1039.3"; gene_id "LncRNA.1039"
Chr1	StringTie	exon	7854286	7854672	1000	+	.	transcript_id "LncRNA.1039.3"; gene_id "LncRNA.1039";
Chr1	StringTie	transcript	7873006	7873476	1000	+	.	transcript_id "LncRNA.1044.1"; gene_id "LncRNA.1044"
Chr1	StringTie	exon	7873006	7873476	1000	+	.	transcript_id "LncRNA.1044.1"; gene_id "LncRNA.1044";
Chr1	StringTie	transcript	7879059	7879398	1000	+	.	transcript_id "LncRNA.1046.1"; gene_id "LncRNA.1046"
Chr1	StringTie	exon	7879059	7879398	1000	+	.	transcript_id "LncRNA.1046.1"; gene_id "LncRNA.1046";
Chr1	StringTie	transcript	7900894	7901135	1000	+	.	transcript_id "LncRNA.1053.1"; gene_id "LncRNA.1053"
Chr1	StringTie	exon	7900894	7901135	1000	+	.	transcript_id "LncRNA.1053.1"; gene_id "LncRNA.1053";
Chr1	StringTie	transcript	7901386	7901687	1000	+	.	transcript_id "LncRNA.1054.1"; gene_id "LncRNA.1054"
Chr1	StringTie	exon	7901386	7901687	1000	+	.	transcript_id "LncRNA.1054.1"; gene_id "LncRNA.1054";
Chr1	StringTie	transcript	7917378	7917848	1000	-	.	transcript_id "LncRNA.1050.1"; gene_id "LncRNA.1050"
Chr1	StringTie	exon	7917378	7917848	1000	-	.	transcript_id "LncRNA.1050.1"; gene_id "LncRNA.1050";
Chr1	StringTie	transcript	8067138	8067778	1000	-	.	transcript_id "LncRNA.1058.1"; gene_id "LncRNA.1058"
Chr1	StringTie	exon	8067138	8067778	1000	-	.	transcript_id "LncRNA.1058.1"; gene_id "LncRNA.1058";
Chr1	StringTie	transcript	8246298	8246601	1000	-	.	transcript_id "LncRNA.1068.1"; gene_id "LncRNA.1068"
Chr1	StringTie	exon	8246298	8246601	1000	-	.	transcript_id "LncRNA.1068.1"; gene_id "LncRNA.1068";
Chr1	StringTie	transcript	8270755	8271300	1000	+	.	transcript_id "LncRNA.1070.1"; gene_id "LncRNA.1070"
Chr1	StringTie	exon	8270755	8271300	1000	+	.	transcript_id "LncRNA.1070.1"; gene_id "LncRNA.1070";
Chr1	StringTie	transcript	8292128	8292331	1000	+	.	transcript_id "LncRNA.1075.1"; gene_id "LncRNA.1075"
Chr1	StringTie	exon	8292128	8292331	1000	+	.	transcript_id "LncRNA.1075.1"; gene_id "LncRNA.1075";
Chr1	StringTie	transcript	8306627	8306835	1000	+	.	transcript_id "LncRNA.1078.1"; gene_id "LncRNA.1078"
Chr1	StringTie	exon	8306627	8306835	1000	+	.	transcript_id "LncRNA.1078.1"; gene_id "LncRNA.1078";
Chr1	StringTie	transcript	8340725	8341013	1000	+	.	transcript_id "LncRNA.1080.1"; gene_id "LncRNA.1080"
Chr1	StringTie	exon	8340725	8341013	1000	+	.	transcript_id "LncRNA.1080.1"; gene_id "LncRNA.1080";
Chr1	StringTie	transcript	8347235	8347496	1000	+	.	transcript_id "LncRNA.1082.1"; gene_id "LncRNA.1082"
Chr1	StringTie	exon	8347235	8347496	1000	+	.	transcript_id "LncRNA.1082.1"; gene_id "LncRNA.1082";
Chr1	StringTie	transcript	8408980	8410148	1000	-	.	transcript_id "LncRNA.1092.1"; gene_id "LncRNA.1092"
Chr1	StringTie	exon	8408980	8410148	1000	-	.	transcript_id "LncRNA.1092.1"; gene_id "LncRNA.1092";
Chr1	StringTie	transcript	8411002	8412842	1000	+	.	transcript_id "LncRNA.1090.1"; gene_id "LncRNA.1090"
Chr1	StringTie	exon	8411002	8412842	1000	+	.	transcript_id "LncRNA.1090.1"; gene_id "LncRNA.1090";
Chr1	StringTie	transcript	8629256	8629523	1000	-	.	transcript_id "LncRNA.1112.1"; gene_id "LncRNA.1112"
Chr1	StringTie	exon	8629256	8629523	1000	-	.	transcript_id "LncRNA.1112.1"; gene_id "LncRNA.1112";
Chr1	StringTie	transcript	8629684	8630144	1000	+	.	transcript_id "LncRNA.1113.1"; gene_id "LncRNA.1113"
Chr1	StringTie	exon	8629684	8630144	1000	+	.	transcript_id "LncRNA.1113.1"; gene_id "LncRNA.1113";
Chr1	StringTie	transcript	8631232	8631585	1000	+	.	transcript_id "LncRNA.1115.1"; gene_id "LncRNA.1115"
Chr1	StringTie	exon	8631232	8631585	1000	+	.	transcript_id "LncRNA.1115.1"; gene_id "LncRNA.1115";
Chr1	StringTie	transcript	8658579	8658850	1000	-	.	transcript_id "LncRNA.1117.1"; gene_id "LncRNA.1117"
Chr1	StringTie	exon	8658579	8658850	1000	-	.	transcript_id "LncRNA.1117.1"; gene_id "LncRNA.1117";
Chr1	StringTie	transcript	8660923	8661660	1000	-	.	transcript_id "LncRNA.1118.8"; gene_id "LncRNA.1118"
Chr1	StringTie	exon	8660923	8661660	1000	-	.	transcript_id "LncRNA.1118.8"; gene_id "LncRNA.1118";
Chr1	StringTie	transcript	8694792	8695028	1000	-	.	transcript_id "LncRNA.1122.1"; gene_id "LncRNA.1122"
Chr1	StringTie	exon	8694792	8695028	1000	-	.	transcript_id "LncRNA.1122.1"; gene_id "LncRNA.1122";
Chr1	StringTie	transcript	8695259	8695459	1000	+	.	transcript_id "LncRNA.1123.1"; gene_id "LncRNA.1123"
Chr1	StringTie	exon	8695259	8695459	1000	+	.	transcript_id "LncRNA.1123.1"; gene_id "LncRNA.1123";
Chr1	StringTie	transcript	8699788	8700446	1000	-	.	transcript_id "LncRNA.1124.1"; gene_id "LncRNA.1124"
Chr1	StringTie	exon	8699788	8700446	1000	-	.	transcript_id "LncRNA.1124.1"; gene_id "LncRNA.1124";
Chr1	StringTie	transcript	8991625	8991838	1000	+	.	transcript_id "LncRNA.1149.1"; gene_id "LncRNA.1149"
Chr1	StringTie	exon	8991625	8991838	1000	+	.	transcript_id "LncRNA.1149.1"; gene_id "LncRNA.1149";
Chr1	StringTie	transcript	9075463	9075888	1000	+	.	transcript_id "LncRNA.1161.1"; gene_id "LncRNA.1161"
Chr1	StringTie	exon	9075463	9075888	1000	+	.	transcript_id "LncRNA.1161.1"; gene_id "LncRNA.1161";
Chr1	StringTie	transcript	9104112	9104800	1000	-	.	transcript_id "LncRNA.1164.1"; gene_id "LncRNA.1164"
Chr1	StringTie	exon	9104112	9104800	1000	-	.	transcript_id "LncRNA.1164.1"; gene_id "LncRNA.1164";
Chr1	StringTie	transcript	9116614	9116816	1000	+	.	transcript_id "LncRNA.1167.1"; gene_id "LncRNA.1167"
Chr1	StringTie	exon	9116614	9116816	1000	+	.	transcript_id "LncRNA.1167.1"; gene_id "LncRNA.1167";
Chr1	StringTie	transcript	9180342	9180818	1000	-	.	transcript_id "LncRNA.1172.2"; gene_id "LncRNA.1172"
Chr1	StringTie	exon	9180342	9180818	1000	-	.	transcript_id "LncRNA.1172.2"; gene_id "LncRNA.1172";
Chr1	StringTie	transcript	9203565	9204071	1000	+	.	transcript_id "LncRNA.1175.2"; gene_id "LncRNA.1175"
Chr1	StringTie	exon	9203565	9204071	1000	+	.	transcript_id "LncRNA.1175.2"; gene_id "LncRNA.1175";
Chr1	StringTie	transcript	9230185	9230683	1000	+	.	transcript_id "LncRNA.1177.3"; gene_id "LncRNA.1177"
Chr1	StringTie	exon	9230185	9230683	1000	+	.	transcript_id "LncRNA.1177.3"; gene_id "LncRNA.1177";
Chr1	StringTie	transcript	9384530	9384784	1000	+	.	transcript_id "LncRNA.1191.1"; gene_id "LncRNA.1191"
Chr1	StringTie	exon	9384530	9384784	1000	+	.	transcript_id "LncRNA.1191.1"; gene_id "LncRNA.1191";
Chr1	StringTie	transcript	9427849	9428194	1000	+	.	transcript_id "LncRNA.1197.1"; gene_id "LncRNA.1197"
Chr1	StringTie	exon	9427849	9428194	1000	+	.	transcript_id "LncRNA.1197.1"; gene_id "LncRNA.1197";
Chr1	StringTie	transcript	9449159	9449395	1000	+	.	transcript_id "LncRNA.1201.1"; gene_id "LncRNA.1201"
Chr1	StringTie	exon	9449159	9449395	1000	+	.	transcript_id "LncRNA.1201.1"; gene_id "LncRNA.1201";
Chr1	StringTie	transcript	9656982	9657209	1000	+	.	transcript_id "LncRNA.1215.1"; gene_id "LncRNA.1215"
Chr1	StringTie	exon	9656982	9657209	1000	+	.	transcript_id "LncRNA.1215.1"; gene_id "LncRNA.1215";
Chr1	StringTie	transcript	9664045	9664277	1000	+	.	transcript_id "LncRNA.1211.1"; gene_id "LncRNA.1211"
Chr1	StringTie	exon	9664045	9664277	1000	+	.	transcript_id "LncRNA.1211.1"; gene_id "LncRNA.1211";
Chr1	StringTie	transcript	9680866	9681104	1000	-	.	transcript_id "LncRNA.1217.1"; gene_id "LncRNA.1217"
Chr1	StringTie	exon	9680866	9681104	1000	-	.	transcript_id "LncRNA.1217.1"; gene_id "LncRNA.1217";
Chr1	StringTie	transcript	9681568	9681994	1000	-	.	transcript_id "LncRNA.1220.1"; gene_id "LncRNA.1220"
Chr1	StringTie	exon	9681568	9681994	1000	-	.	transcript_id "LncRNA.1220.1"; gene_id "LncRNA.1220";
Chr1	StringTie	transcript	9686467	9686744	1000	-	.	transcript_id "LncRNA.1223.1"; gene_id "LncRNA.1223"
Chr1	StringTie	exon	9686467	9686744	1000	-	.	transcript_id "LncRNA.1223.1"; gene_id "LncRNA.1223";
Chr1	StringTie	transcript	9688711	9688914	1000	-	.	transcript_id "LncRNA.1224.1"; gene_id "LncRNA.1224"
Chr1	StringTie	exon	9688711	9688914	1000	-	.	transcript_id "LncRNA.1224.1"; gene_id "LncRNA.1224";
Chr1	StringTie	transcript	9693056	9693354	1000	-	.	transcript_id "LncRNA.1225.1"; gene_id "LncRNA.1225"
Chr1	StringTie	exon	9693056	9693354	1000	-	.	transcript_id "LncRNA.1225.1"; gene_id "LncRNA.1225";
Chr1	StringTie	transcript	9734313	9734593	1000	+	.	transcript_id "LncRNA.1231.1"; gene_id "LncRNA.1231"
Chr1	StringTie	exon	9734313	9734593	1000	+	.	transcript_id "LncRNA.1231.1"; gene_id "LncRNA.1231";
Chr1	StringTie	transcript	9750817	9751806	1000	+	.	transcript_id "LncRNA.1233.2"; gene_id "LncRNA.1233"
Chr1	StringTie	exon	9750817	9751806	1000	+	.	transcript_id "LncRNA.1233.2"; gene_id "LncRNA.1233";
Chr1	StringTie	transcript	9752263	9752613	1000	+	.	transcript_id "LncRNA.1234.1"; gene_id "LncRNA.1234"
Chr1	StringTie	exon	9752263	9752613	1000	+	.	transcript_id "LncRNA.1234.1"; gene_id "LncRNA.1234";
Chr1	StringTie	transcript	9768827	9769129	1000	-	.	transcript_id "LncRNA.1236.1"; gene_id "LncRNA.1236"
Chr1	StringTie	exon	9768827	9769129	1000	-	.	transcript_id "LncRNA.1236.1"; gene_id "LncRNA.1236";
Chr1	StringTie	transcript	9787288	9788126	1000	+	.	transcript_id "LncRNA.1238.1"; gene_id "LncRNA.1238"
Chr1	StringTie	exon	9787288	9788126	1000	+	.	transcript_id "LncRNA.1238.1"; gene_id "LncRNA.1238";
Chr1	StringTie	transcript	9788540	9788761	1000	+	.	transcript_id "LncRNA.1239.1"; gene_id "LncRNA.1239"
Chr1	StringTie	exon	9788540	9788761	1000	+	.	transcript_id "LncRNA.1239.1"; gene_id "LncRNA.1239";
Chr1	StringTie	transcript	9868422	9868730	1000	-	.	transcript_id "LncRNA.1245.1"; gene_id "LncRNA.1245"
Chr1	StringTie	exon	9868422	9868730	1000	-	.	transcript_id "LncRNA.1245.1"; gene_id "LncRNA.1245";
Chr1	StringTie	transcript	9897553	9898013	1000	-	.	transcript_id "LncRNA.1250.1"; gene_id "LncRNA.1250"
Chr1	StringTie	exon	9897553	9898013	1000	-	.	transcript_id "LncRNA.1250.1"; gene_id "LncRNA.1250";
Chr1	StringTie	transcript	9899143	9899547	1000	-	.	transcript_id "LncRNA.1251.1"; gene_id "LncRNA.1251"
Chr1	StringTie	exon	9899143	9899547	1000	-	.	transcript_id "LncRNA.1251.1"; gene_id "LncRNA.1251";
Chr1	StringTie	transcript	9900031	9901025	1000	-	.	transcript_id "LncRNA.1252.1"; gene_id "LncRNA.1252"
Chr1	StringTie	exon	9900031	9901025	1000	-	.	transcript_id "LncRNA.1252.1"; gene_id "LncRNA.1252";
Chr1	StringTie	transcript	9901402	9901975	1000	-	.	transcript_id "LncRNA.1253.1"; gene_id "LncRNA.1253"
Chr1	StringTie	exon	9901402	9901975	1000	-	.	transcript_id "LncRNA.1253.1"; gene_id "LncRNA.1253";
Chr1	StringTie	transcript	9973933	9974327	1000	+	.	transcript_id "LncRNA.1257.1"; gene_id "LncRNA.1257"
Chr1	StringTie	exon	9973933	9974327	1000	+	.	transcript_id "LncRNA.1257.1"; gene_id "LncRNA.1257";
Chr1	StringTie	transcript	9993221	9993454	1000	-	.	transcript_id "LncRNA.1261.1"; gene_id "LncRNA.1261"
Chr1	StringTie	exon	9993221	9993454	1000	-	.	transcript_id "LncRNA.1261.1"; gene_id "LncRNA.1261";
Chr1	StringTie	transcript	10076565	10076832	1000	+	.	transcript_id "LncRNA.1268.1"; gene_id "LncRNA.1268"
Chr1	StringTie	exon	10076565	10076832	1000	+	.	transcript_id "LncRNA.1268.1"; gene_id "LncRNA.1268";
Chr1	StringTie	transcript	10102352	10102869	1000	-	.	transcript_id "LncRNA.1269.2"; gene_id "LncRNA.1269"
Chr1	StringTie	exon	10102352	10102869	1000	-	.	transcript_id "LncRNA.1269.2"; gene_id "LncRNA.1269";
Chr1	StringTie	transcript	10112364	10112586	1000	-	.	transcript_id "LncRNA.1270.1"; gene_id "LncRNA.1270"
Chr1	StringTie	exon	10112364	10112586	1000	-	.	transcript_id "LncRNA.1270.1"; gene_id "LncRNA.1270";
Chr1	StringTie	transcript	10116452	10116749	1000	-	.	transcript_id "LncRNA.1272.1"; gene_id "LncRNA.1272"
Chr1	StringTie	exon	10116452	10116749	1000	-	.	transcript_id "LncRNA.1272.1"; gene_id "LncRNA.1272";
Chr1	StringTie	transcript	10141513	10141724	1000	+	.	transcript_id "LncRNA.1275.1"; gene_id "LncRNA.1275"
Chr1	StringTie	exon	10141513	10141724	1000	+	.	transcript_id "LncRNA.1275.1"; gene_id "LncRNA.1275";
Chr1	StringTie	transcript	10312686	10313637	1000	+	.	transcript_id "LncRNA.1291.1"; gene_id "LncRNA.1291"
Chr1	StringTie	exon	10312686	10313637	1000	+	.	transcript_id "LncRNA.1291.1"; gene_id "LncRNA.1291";
Chr1	StringTie	transcript	10319246	10319494	1000	-	.	transcript_id "LncRNA.1293.1"; gene_id "LncRNA.1293"
Chr1	StringTie	exon	10319246	10319494	1000	-	.	transcript_id "LncRNA.1293.1"; gene_id "LncRNA.1293";
Chr1	StringTie	transcript	10320136	10320646	1000	-	.	transcript_id "LncRNA.1295.1"; gene_id "LncRNA.1295"
Chr1	StringTie	exon	10320136	10320646	1000	-	.	transcript_id "LncRNA.1295.1"; gene_id "LncRNA.1295";
Chr1	StringTie	transcript	10321172	10321480	1000	-	.	transcript_id "LncRNA.1296.1"; gene_id "LncRNA.1296"
Chr1	StringTie	exon	10321172	10321480	1000	-	.	transcript_id "LncRNA.1296.1"; gene_id "LncRNA.1296";
Chr1	StringTie	transcript	10407311	10407641	1000	-	.	transcript_id "LncRNA.1302.1"; gene_id "LncRNA.1302"
Chr1	StringTie	exon	10407311	10407641	1000	-	.	transcript_id "LncRNA.1302.1"; gene_id "LncRNA.1302";
Chr1	StringTie	transcript	10514594	10515641	1000	+	.	transcript_id "LncRNA.1313.1"; gene_id "LncRNA.1313"
Chr1	StringTie	exon	10514594	10515227	1000	+	.	transcript_id "LncRNA.1313.1"; gene_id "LncRNA.1313";
Chr1	StringTie	exon	10515388	10515641	1000	+	.	transcript_id "LncRNA.1313.1"; gene_id "LncRNA.1313";
Chr1	StringTie	transcript	10515077	10515641	1000	+	.	transcript_id "LncRNA.1313.2"; gene_id "LncRNA.1313"
Chr1	StringTie	exon	10515077	10515227	1000	+	.	transcript_id "LncRNA.1313.2"; gene_id "LncRNA.1313";
Chr1	StringTie	exon	10515323	10515641	1000	+	.	transcript_id "LncRNA.1313.2"; gene_id "LncRNA.1313";
Chr1	StringTie	transcript	10680646	10680883	1000	+	.	transcript_id "LncRNA.1319.1"; gene_id "LncRNA.1319"
Chr1	StringTie	exon	10680646	10680883	1000	+	.	transcript_id "LncRNA.1319.1"; gene_id "LncRNA.1319";
Chr1	StringTie	transcript	10717897	10718394	1000	+	.	transcript_id "LncRNA.1320.1"; gene_id "LncRNA.1320"
Chr1	StringTie	exon	10717897	10718394	1000	+	.	transcript_id "LncRNA.1320.1"; gene_id "LncRNA.1320";
Chr1	StringTie	transcript	10722609	10722920	1000	-	.	transcript_id "LncRNA.1322.1"; gene_id "LncRNA.1322"
Chr1	StringTie	exon	10722609	10722920	1000	-	.	transcript_id "LncRNA.1322.1"; gene_id "LncRNA.1322";
Chr1	StringTie	transcript	10839364	10840006	1000	+	.	transcript_id "LncRNA.1331.1"; gene_id "LncRNA.1331"
Chr1	StringTie	exon	10839364	10840006	1000	+	.	transcript_id "LncRNA.1331.1"; gene_id "LncRNA.1331";
Chr1	StringTie	transcript	10840825	10841125	1000	+	.	transcript_id "LncRNA.1332.1"; gene_id "LncRNA.1332"
Chr1	StringTie	exon	10840825	10841125	1000	+	.	transcript_id "LncRNA.1332.1"; gene_id "LncRNA.1332";
Chr1	StringTie	transcript	10841541	10842037	1000	+	.	transcript_id "LncRNA.1333.1"; gene_id "LncRNA.1333"
Chr1	StringTie	exon	10841541	10842037	1000	+	.	transcript_id "LncRNA.1333.1"; gene_id "LncRNA.1333";
Chr1	StringTie	transcript	10843149	10843448	1000	+	.	transcript_id "LncRNA.1334.1"; gene_id "LncRNA.1334"
Chr1	StringTie	exon	10843149	10843448	1000	+	.	transcript_id "LncRNA.1334.1"; gene_id "LncRNA.1334";
Chr1	StringTie	transcript	10847312	10847671	1000	+	.	transcript_id "LncRNA.1335.1"; gene_id "LncRNA.1335"
Chr1	StringTie	exon	10847312	10847671	1000	+	.	transcript_id "LncRNA.1335.1"; gene_id "LncRNA.1335";
Chr1	StringTie	transcript	10847970	10848261	1000	+	.	transcript_id "LncRNA.1336.1"; gene_id "LncRNA.1336"
Chr1	StringTie	exon	10847970	10848261	1000	+	.	transcript_id "LncRNA.1336.1"; gene_id "LncRNA.1336";
Chr1	StringTie	transcript	10928890	10929187	1000	-	.	transcript_id "LncRNA.1342.1"; gene_id "LncRNA.1342"
Chr1	StringTie	exon	10928890	10929187	1000	-	.	transcript_id "LncRNA.1342.1"; gene_id "LncRNA.1342";
Chr1	StringTie	transcript	10930369	10930797	1000	-	.	transcript_id "LncRNA.1343.1"; gene_id "LncRNA.1343"
Chr1	StringTie	exon	10930369	10930797	1000	-	.	transcript_id "LncRNA.1343.1"; gene_id "LncRNA.1343";
Chr1	StringTie	transcript	11024873	11025298	1000	-	.	transcript_id "LncRNA.1354.1"; gene_id "LncRNA.1354"
Chr1	StringTie	exon	11024873	11025298	1000	-	.	transcript_id "LncRNA.1354.1"; gene_id "LncRNA.1354";
Chr1	StringTie	transcript	11031987	11032732	1000	-	.	transcript_id "LncRNA.1356.1"; gene_id "LncRNA.1356"
Chr1	StringTie	exon	11031987	11032732	1000	-	.	transcript_id "LncRNA.1356.1"; gene_id "LncRNA.1356";
Chr1	StringTie	transcript	11071492	11071877	1000	+	.	transcript_id "LncRNA.1359.1"; gene_id "LncRNA.1359"
Chr1	StringTie	exon	11071492	11071877	1000	+	.	transcript_id "LncRNA.1359.1"; gene_id "LncRNA.1359";
Chr1	StringTie	transcript	11201385	11201715	1000	+	.	transcript_id "LncRNA.1370.1"; gene_id "LncRNA.1370"
Chr1	StringTie	exon	11201385	11201715	1000	+	.	transcript_id "LncRNA.1370.1"; gene_id "LncRNA.1370";
Chr1	StringTie	transcript	11202013	11202360	1000	+	.	transcript_id "LncRNA.1371.1"; gene_id "LncRNA.1371"
Chr1	StringTie	exon	11202013	11202360	1000	+	.	transcript_id "LncRNA.1371.1"; gene_id "LncRNA.1371";
Chr1	StringTie	transcript	11245152	11245668	1000	-	.	transcript_id "LncRNA.1378.1"; gene_id "LncRNA.1378"
Chr1	StringTie	exon	11245152	11245668	1000	-	.	transcript_id "LncRNA.1378.1"; gene_id "LncRNA.1378";
Chr1	StringTie	transcript	11248921	11249200	1000	-	.	transcript_id "LncRNA.1376.1"; gene_id "LncRNA.1376"
Chr1	StringTie	exon	11248921	11249200	1000	-	.	transcript_id "LncRNA.1376.1"; gene_id "LncRNA.1376";
Chr1	StringTie	transcript	11273781	11274109	1000	+	.	transcript_id "LncRNA.1382.1"; gene_id "LncRNA.1382"
Chr1	StringTie	exon	11273781	11274109	1000	+	.	transcript_id "LncRNA.1382.1"; gene_id "LncRNA.1382";
Chr1	StringTie	transcript	11275992	11276339	1000	+	.	transcript_id "LncRNA.1381.3"; gene_id "LncRNA.1381"
Chr1	StringTie	exon	11275992	11276339	1000	+	.	transcript_id "LncRNA.1381.3"; gene_id "LncRNA.1381";
Chr1	StringTie	transcript	11321699	11321905	1000	+	.	transcript_id "LncRNA.1383.1"; gene_id "LncRNA.1383"
Chr1	StringTie	exon	11321699	11321905	1000	+	.	transcript_id "LncRNA.1383.1"; gene_id "LncRNA.1383";
Chr1	StringTie	transcript	11356937	11357286	1000	+	.	transcript_id "LncRNA.1387.1"; gene_id "LncRNA.1387"
Chr1	StringTie	exon	11356937	11357286	1000	+	.	transcript_id "LncRNA.1387.1"; gene_id "LncRNA.1387";
Chr1	StringTie	transcript	11413631	11414016	1000	+	.	transcript_id "LncRNA.1389.1"; gene_id "LncRNA.1389"
Chr1	StringTie	exon	11413631	11414016	1000	+	.	transcript_id "LncRNA.1389.1"; gene_id "LncRNA.1389";
Chr1	StringTie	transcript	11415040	11415434	1000	+	.	transcript_id "LncRNA.1390.1"; gene_id "LncRNA.1390"
Chr1	StringTie	exon	11415040	11415434	1000	+	.	transcript_id "LncRNA.1390.1"; gene_id "LncRNA.1390";
Chr1	StringTie	transcript	11418324	11418617	1000	+	.	transcript_id "LncRNA.1391.1"; gene_id "LncRNA.1391"
Chr1	StringTie	exon	11418324	11418617	1000	+	.	transcript_id "LncRNA.1391.1"; gene_id "LncRNA.1391";
Chr1	StringTie	transcript	11489909	11490153	1000	-	.	transcript_id "LncRNA.1395.1"; gene_id "LncRNA.1395"
Chr1	StringTie	exon	11489909	11490153	1000	-	.	transcript_id "LncRNA.1395.1"; gene_id "LncRNA.1395";
Chr1	StringTie	transcript	11499654	11500001	1000	-	.	transcript_id "LncRNA.1397.1"; gene_id "LncRNA.1397"
Chr1	StringTie	exon	11499654	11500001	1000	-	.	transcript_id "LncRNA.1397.1"; gene_id "LncRNA.1397";
Chr1	StringTie	transcript	11523503	11524004	1000	+	.	transcript_id "LncRNA.1401.1"; gene_id "LncRNA.1401"
Chr1	StringTie	exon	11523503	11524004	1000	+	.	transcript_id "LncRNA.1401.1"; gene_id "LncRNA.1401";
Chr1	StringTie	transcript	11590752	11591051	1000	-	.	transcript_id "LncRNA.1403.1"; gene_id "LncRNA.1403"
Chr1	StringTie	exon	11590752	11591051	1000	-	.	transcript_id "LncRNA.1403.1"; gene_id "LncRNA.1403";
Chr1	StringTie	transcript	11591168	11591555	1000	+	.	transcript_id "LncRNA.1404.1"; gene_id "LncRNA.1404"
Chr1	StringTie	exon	11591168	11591555	1000	+	.	transcript_id "LncRNA.1404.1"; gene_id "LncRNA.1404";
Chr1	StringTie	transcript	11600588	11602072	1000	-	.	transcript_id "LncRNA.1407.1"; gene_id "LncRNA.1407"
Chr1	StringTie	exon	11600588	11602072	1000	-	.	transcript_id "LncRNA.1407.1"; gene_id "LncRNA.1407";
Chr1	StringTie	transcript	11602849	11603948	1000	-	.	transcript_id "LncRNA.1408.1"; gene_id "LncRNA.1408"
Chr1	StringTie	exon	11602849	11603948	1000	-	.	transcript_id "LncRNA.1408.1"; gene_id "LncRNA.1408";
Chr1	StringTie	transcript	11604665	11604928	1000	+	.	transcript_id "LncRNA.1409.1"; gene_id "LncRNA.1409"
Chr1	StringTie	exon	11604665	11604928	1000	+	.	transcript_id "LncRNA.1409.1"; gene_id "LncRNA.1409";
Chr1	StringTie	transcript	11622886	11623454	1000	-	.	transcript_id "LncRNA.1414.1"; gene_id "LncRNA.1414"
Chr1	StringTie	exon	11622886	11623454	1000	-	.	transcript_id "LncRNA.1414.1"; gene_id "LncRNA.1414";
Chr1	StringTie	transcript	11669012	11669532	1000	-	.	transcript_id "LncRNA.1422.1"; gene_id "LncRNA.1422"
Chr1	StringTie	exon	11669012	11669532	1000	-	.	transcript_id "LncRNA.1422.1"; gene_id "LncRNA.1422";
Chr1	StringTie	transcript	11670118	11670707	1000	+	.	transcript_id "LncRNA.1423.1"; gene_id "LncRNA.1423"
Chr1	StringTie	exon	11670118	11670707	1000	+	.	transcript_id "LncRNA.1423.1"; gene_id "LncRNA.1423";
Chr1	StringTie	transcript	11747435	11747730	1000	+	.	transcript_id "LncRNA.1428.1"; gene_id "LncRNA.1428"
Chr1	StringTie	exon	11747435	11747730	1000	+	.	transcript_id "LncRNA.1428.1"; gene_id "LncRNA.1428";
Chr1	StringTie	transcript	11854506	11855028	1000	+	.	transcript_id "LncRNA.1430.1"; gene_id "LncRNA.1430"
Chr1	StringTie	exon	11854506	11855028	1000	+	.	transcript_id "LncRNA.1430.1"; gene_id "LncRNA.1430";
Chr1	StringTie	transcript	11988524	11988892	1000	+	.	transcript_id "LncRNA.1441.1"; gene_id "LncRNA.1441"
Chr1	StringTie	exon	11988524	11988892	1000	+	.	transcript_id "LncRNA.1441.1"; gene_id "LncRNA.1441";
Chr1	StringTie	transcript	12045177	12045403	1000	+	.	transcript_id "LncRNA.1444.1"; gene_id "LncRNA.1444"
Chr1	StringTie	exon	12045177	12045403	1000	+	.	transcript_id "LncRNA.1444.1"; gene_id "LncRNA.1444";
Chr1	StringTie	transcript	12219625	12219959	1000	+	.	transcript_id "LncRNA.1453.1"; gene_id "LncRNA.1453"
Chr1	StringTie	exon	12219625	12219959	1000	+	.	transcript_id "LncRNA.1453.1"; gene_id "LncRNA.1453";
Chr1	StringTie	transcript	12259639	12260085	1000	-	.	transcript_id "LncRNA.1458.1"; gene_id "LncRNA.1458"
Chr1	StringTie	exon	12259639	12260085	1000	-	.	transcript_id "LncRNA.1458.1"; gene_id "LncRNA.1458";
Chr1	StringTie	transcript	12363050	12363301	1000	+	.	transcript_id "LncRNA.1464.1"; gene_id "LncRNA.1464"
Chr1	StringTie	exon	12363050	12363301	1000	+	.	transcript_id "LncRNA.1464.1"; gene_id "LncRNA.1464";
Chr1	StringTie	transcript	12389197	12390567	1000	+	.	transcript_id "LncRNA.1469.1"; gene_id "LncRNA.1469"
Chr1	StringTie	exon	12389197	12389554	1000	+	.	transcript_id "LncRNA.1469.1"; gene_id "LncRNA.1469";
Chr1	StringTie	exon	12390092	12390567	1000	+	.	transcript_id "LncRNA.1469.1"; gene_id "LncRNA.1469";
Chr1	StringTie	transcript	12436782	12437146	1000	+	.	transcript_id "LncRNA.1479.1"; gene_id "LncRNA.1479"
Chr1	StringTie	exon	12436782	12437146	1000	+	.	transcript_id "LncRNA.1479.1"; gene_id "LncRNA.1479";
Chr1	StringTie	transcript	12449142	12449364	1000	+	.	transcript_id "LncRNA.1482.1"; gene_id "LncRNA.1482"
Chr1	StringTie	exon	12449142	12449364	1000	+	.	transcript_id "LncRNA.1482.1"; gene_id "LncRNA.1482";
Chr1	StringTie	transcript	12467505	12467723	1000	-	.	transcript_id "LncRNA.1485.1"; gene_id "LncRNA.1485"
Chr1	StringTie	exon	12467505	12467723	1000	-	.	transcript_id "LncRNA.1485.1"; gene_id "LncRNA.1485";
Chr1	StringTie	transcript	12468871	12469501	1000	-	.	transcript_id "LncRNA.1486.1"; gene_id "LncRNA.1486"
Chr1	StringTie	exon	12468871	12469501	1000	-	.	transcript_id "LncRNA.1486.1"; gene_id "LncRNA.1486";
Chr1	StringTie	transcript	12492545	12492892	1000	+	.	transcript_id "LncRNA.1489.1"; gene_id "LncRNA.1489"
Chr1	StringTie	exon	12492545	12492892	1000	+	.	transcript_id "LncRNA.1489.1"; gene_id "LncRNA.1489";
Chr1	StringTie	transcript	12493896	12494097	1000	+	.	transcript_id "LncRNA.1490.1"; gene_id "LncRNA.1490"
Chr1	StringTie	exon	12493896	12494097	1000	+	.	transcript_id "LncRNA.1490.1"; gene_id "LncRNA.1490";
Chr1	StringTie	transcript	12496931	12497135	1000	+	.	transcript_id "LncRNA.1491.1"; gene_id "LncRNA.1491"
Chr1	StringTie	exon	12496931	12497135	1000	+	.	transcript_id "LncRNA.1491.1"; gene_id "LncRNA.1491";
Chr1	StringTie	transcript	12513867	12558163	1000	+	.	transcript_id "LncRNA.1493.5"; gene_id "LncRNA.1493"
Chr1	StringTie	exon	12513867	12515165	1000	+	.	transcript_id "LncRNA.1493.5"; gene_id "LncRNA.1493";
Chr1	StringTie	exon	12558114	12558163	1000	+	.	transcript_id "LncRNA.1493.5"; gene_id "LncRNA.1493";
Chr1	StringTie	transcript	12580311	12580731	1000	+	.	transcript_id "LncRNA.1502.1"; gene_id "LncRNA.1502"
Chr1	StringTie	exon	12580311	12580731	1000	+	.	transcript_id "LncRNA.1502.1"; gene_id "LncRNA.1502";
Chr1	StringTie	transcript	12631062	12631426	1000	+	.	transcript_id "LncRNA.1507.1"; gene_id "LncRNA.1507"
Chr1	StringTie	exon	12631062	12631426	1000	+	.	transcript_id "LncRNA.1507.1"; gene_id "LncRNA.1507";
Chr1	StringTie	transcript	12644234	12645292	1000	-	.	transcript_id "LncRNA.1509.1"; gene_id "LncRNA.1509"
Chr1	StringTie	exon	12644234	12645292	1000	-	.	transcript_id "LncRNA.1509.1"; gene_id "LncRNA.1509";
Chr1	StringTie	transcript	12646873	12647190	1000	+	.	transcript_id "LncRNA.1514.1"; gene_id "LncRNA.1514"
Chr1	StringTie	exon	12646873	12647190	1000	+	.	transcript_id "LncRNA.1514.1"; gene_id "LncRNA.1514";
Chr1	StringTie	transcript	12648909	12649359	1000	+	.	transcript_id "LncRNA.1513.2"; gene_id "LncRNA.1513"
Chr1	StringTie	exon	12648909	12649359	1000	+	.	transcript_id "LncRNA.1513.2"; gene_id "LncRNA.1513";
Chr1	StringTie	transcript	12685515	12685882	1000	-	.	transcript_id "LncRNA.1518.1"; gene_id "LncRNA.1518"
[truncated: 18,917 more rows]

## Sheet: Table S6
Table S6 Classification of Long Non-Coding RNAs (lncRNAs)
[truncated: 3,057 more rows]

## Sheet: Table S7
Table S7 Distinguishing False Positive lncRNAs from Novel Protein-Coding Genes in the Telomere-to-Telomere (T2T) Genome Assembly
[truncated: 459 more rows]

[truncated: 9 more sheets: Table S8, Table S9, Table S10, Table S11, Table S12, Table S13, Table S14, Table S15, Table S16]
